# Supplementary material for: Comparison of Toxicities to Vibrio fischeri and Fish Based on Discrimination of Excess Toxicity from Baseline Level
Source: PLoS One. 2016 Feb 22;11(2):e0150028. doi: 10.1371/journal.pone.0150028 (PMC4762671; doi:10.1371/journal.pone.0150028)
Supplement: S1 File — (XLSX) [file pone.0150028.s001.xlsx]

## Sheet: Table A-VF
No.	CAS	SMILES	Name	5 min log1/IBC50(mol/L)	References	5 min log1/IBC50 (mol/L)-Average	15 min log1/IBC50 (mol/L)	Reference	15 min log1/IBC50 (Mol/L)-Average	30 min log1/IBC50 (Mol/L)	References	30 min log1/IBC50 (mol/L)-Average	log1/IBC50 (Mol/L) from 15,30 or 5 min	Max-Min of log 1/IBC50
1	000109-66-0	C(CCC)C	n-Pentane				2.71241	Vighi, Ecotoxicol. Environ. Saf. 2009, 72, 154-161	2.71241				2.71241
2	000110-54-3	CCCCCC	Hexane				3.27/2.41	Dearden, Quant.Struct.-Act.Relat., 2000,19,3-10/Villa, Ecotoxicol. Environ. Saf. 2012, 86,93-100	2.84				2.84	0.86
3	000142-82-5	C(CCCCC)C	heptane				4.95554	Villa, Ecotoxicol. Environ. Saf. 2012, 86,93-100	4.95554				4.95554
4	000111-65-9	C(CCCCCC)C	octane	2.2	Kaiser, Water Poll.Res.J.Canda;1991,26,361-431	2.2				2.11	Kaiser, Water Poll.Res.J.Canda;1991,26,361-431	2.11	2.11
5	000111-84-2	C(CCCCCCC)C	nonane				5.93214	Villa, Ecotoxicol. Environ. Saf. 2012, 86,93-100	5.93214				5.93214
6	000112-40-3	C(CCCCCCCCCC)C	n-Dodecane				5.32327	Vighi, Ecotoxicol.Environ.Saf.2009,72，154-161	5.32327				5.32327
7	000110-82-7	C1CCCCC1	Cyclohexane	2.63	Kaiser, Water Poll.Res.J.Canda;1991,26,361-431	2.63	3.16/3.45	Dearden, Quant.Struct.-Act.Relat.,2000,19,3-10/Villa, Ecotoxicol. Environ. Saf. 2012,86,93-100	3.305	2.57	Kaiser, Water Poll.Res.J.Canda;1991,26,361-431	2.57	3.305	0.29
8	000540-54-5	ClCCC	1-Chloropropane	1.98/2.28	Kaiser, Water Poll.Res.J.Canda;1991,26,361-431/Bláha, Chemosphere, 1998,36,1345-1365	2.13	2.25/0.95	Freitag, Chemosphere，1994,28,253-259/Jennings, Water Research, 2001,35,3448-3456	1.6	1.77	Kaiser, Water Poll.Res.J.Canda;1991,26,361-431	1.77	1.6	1.3
9	000075-29-6	C(Cl)(C)C	2-Chloropropane	2.57	Kaiser, Water Poll.Res.J.Canda;1991,26,361-431	2.57	2.7219	Freitag, Chemosphere，1994,28,253-259	2.7219	2.29	Kaiser, Water Poll.Res.J.Canda;1991,26,361-431	2.29	2.7219
10	000109-69-3	ClCCCC	1-chlorobutane	2.28/2.75	Kaiser, Water Poll.Res.J.Canda;1991,26,361-431/Bláha, Chemosphere, 1998,36,1345-1365	2.515	0.71	Couling, Green Chemistry, 2006,8,82-90	0.71	2.1	Kaiser, Water Poll.Res.J.Canda;1991,26,361-431	2.1	0.71
11	000078-86-4	C(Cl)(CC)C	2-chlorobutane	3.4224	Bláha, Chemosphere, 1998,36,1345-1365	3.4224							3.4224
12	000543-59-9	ClCCCCC	1-chloropentane	2.67/3.45	Kaiser, Water Poll.Res.J.Canda;1991,26,361-431/Bláha, Chemosphere, 1998,36,1345-1365	3.06				2.64	Kaiser, Water Poll.Res.J.Canda;1991,26,361-431	2.64	2.64
13	000544-10-5	ClCCCCCC	1-chlorohexane							2.67	Kaiser, Water Poll.Res.J.Canda;1991,26,361-431	2.67	2.67
14	000111-85-3	ClCCCCCCCC	1-chlorooctane	2.71	Kaiser, Water Poll.Res.J.Canda;1991,26,361-431	2.71				2.57	Kaiser, Water Poll.Res.J.Canda;1991,26,361-431	2.57	2.57
15	001002-69-3	ClCCCCCCCCCC	1-chlorodecane	3.21	Kaiser, Water Poll.Res.J.Canda;1991,26,361-431	3.21				3.08	Kaiser, Water Poll.Res.J.Canda;1991,26,361-431	3.08	3.08
16	000075-09-2	C(Cl)Cl	dichloromethane	1.43	Calleja, Food and Chemical Toxicology, 1994,32,173-187	1.43	1.96/(1.93/1.47*/1.48)/1.27/1.51	Dearden, Quant.Struct.-Act.Relat.,2000,19,3-10/Kaiser, Water Poll.Res.J.Canda;1991,26,361-431/Villa, Ecotoxicol. Environ. Saf. 2012,86,93-100/Jennings, Water Research, 2001,35,3448-3456	1.60333	1.43	Garcia, Green Chemistry, 2005,7,9-14	1.43	1.60333	0.69
17	000075-34-3	C(Cl)(Cl)C	1,1-dichloroethane	2.56	Kaiser, Water Poll.Res.J.Canda;1991,26,361-431	2.56				2.45	Kaiser, Water Poll.Res.J.Canda;1991,26,361-431	2.45	2.45
18	000107-06-2	ClCCCl	1,2-Dichloroethane	（2.15*/2.80)/2.27	Kaiser, Water Poll.Res.J.Canda;1991,26,361-431/Bláha, Chemosphere, 1998,36,1345-1365	2.40667	2.43/(1.95/1.68)/2.11/1.66	Dearden, Quant.Struct.-Act.Relat.,2000,19,3-10/Kaiser, Water Poll.Res.J.Canda;1991,26,361-431/Freitag, Chemosphere，1994,28,253-259/Jennings, Water Research, 2001,35,3448-3456	1.966	2.03*/1.59	Kaiser, Water Poll.Res.J.Canda;1991,26,361-431/Docherty, Green Chemistry, 2005,7,185-189	1.81	1.966	0.77
19	000078-99-9	CCC(Cl)Cl	1,1-Dichloropropane				3.29715	Freitag, Chemosphere，1994,28,253-259	3.29715				3.29715
20	000078-87-5	ClCC(Cl)C	1,2-Dichloropropane	3.28	Kaiser, Water Poll.Res.J.Canda;1991,26,361-431	3.28	3.18972	Freitag, Chemosphere，1994,28,253-259	3.18972	3.08	Kaiser, Water Poll.Res.J.Canda;1991,26,361-431	3.08	3.18972
21	000142-28-9	ClCCCCl	1,3-Dichloropropane	3.20/2.98	Kaiser, Water Poll.Res.J.Canda;1991,26,361-431/Bláha, Chemosphere, 1998,36,1345-1365	3.09	2.8712	Freitag, Chemosphere，1994,28,253-259	2.8712	2.97	Kaiser, Water Poll.Res.J.Canda;1991,26,361-431	2.97	2.8712
22	000594-20-7	C(Cl)(Cl)(C)C	2.2-Dichloropropane				4.35407	Freitag, Chemosphere，1994,28,253-259	4.35407				4.35407
23	000594-37-6	ClCC(Cl)(C)C	1,2-dichloro-2-methylpropane	4.35	Kaiser, Water Poll.Res.J.Canda;1991,26,361-431	4.35				4.29	Kaiser, Water Poll.Res.J.Canda;1991,26,361-431	4.29	4.29
24	000616-21-7	ClCC(Cl)CC	1,2-dichlorobutane	3.32	Kaiser, Water Poll.Res.J.Canda;1991,26,361-431	3.32				3.15	Kaiser, Water Poll.Res.J.Canda;1991,26,361-431	3.15	3.15
25	000628-76-2	ClCCCCCCl	1,5-dichloropentane	3.95/4.23	Kaiser, Water Poll.Res.J.Canda;1991,26,361-431/Bláha, Chemosphere, 1998,36,1345-1365	4.09				3.83	Kaiser, Water Poll.Res.J.Canda;1991,26,361-431	3.83	3.83
26	000067-66-3	ClC(Cl)Cl	Chloroform	(2.36*/2.44)/1.89	Kaiser, Water Poll.Res.J.Canda;1991,26,361-431/Calleja, Food and Chemical Toxicology, 1994,32,173-187	2.23	2.55/(2.25*/1.68)/1.64/2.37/2.28	Dearden, Quant.Struct.-Act.Relat., 2000,19,3-10/Kaiser, Water Poll.Res.J.Canda;1991,26,361-431/Villa, Ecotoxicol. Environ.Saf., 2012,86,93-100/Freitag, Chemosphere，1994,28,253-259/Jennings, Water Research, 2001,35,3448-3456	2.12833	2.25*/2.00/1.84	Kaiser, Water Poll.Res.J.Canda;1991,26,361-431/Docherty, Green Chemistry, 2005,7,185-189/Garcia, Green Chemistry, 2005,7,9-14	2.03	2.12833	0.91
27	000071-55-6	CC(Cl)(Cl)Cl	1,1,1-trichloroethane	3.10/3.49	Kaiser, Water Poll.Res.J.Canda;1991,26,361-431/Calleja, Food and Chemical Toxicology, 1994,32,173-187	3.295	4.22/4.43	Kaiser, Water Poll.Res.J.Canda;1991,26,361-431/Freitag, Chemosphere，1994,28,253-259	4.325				4.325	0.01
28	000079-00-5	ClCC(Cl)Cl	1,1,2-Trichloroethane	（2.90/3.10)	Kaiser, Water Poll.Res.J.Canda;1991,26,361-431	3	3.36931	Freitag, Chemosphere，1994,28,253-259	3.36931	2.88	Kaiser, Water Poll.Res.J.Canda;1991,26,361-431	2.88	3.36931
29	000096-18-4	ClCC(Cl)CCl	1,2,3-trichloropropane	3.9	Kaiser, Water Poll.Res.J.Canda;1991,26,361-431	3.9				3.78	Kaiser, Water Poll.Res.J.Canda;1991,26,361-431	3.78	3.78
30	000056-23-5	C(Cl)(Cl)(Cl)Cl	Tetrachloromethane	4.44/2.32	Kaiser, Water Poll.Res.J.Canda;1991,26,361-431/Calleja, Food and Chemical Toxicology, 1994,32,173-187	3.38	4.49/3.66/3.91	Freitag, Chemosphere，1994,28,253-259/Kaiser, Water Poll.Res.J.Canda;1991,26,361-431/Jennings, Water Research, 2001,35,3448-3456	4.02				4.02	0.83
31	025322-20-7	ClC(C(Cl)Cl)Cl	tetrachloroethane	4.29	Kaiser, Water Poll.Res.J.Canda;1991,26,361-431	4.29							4.29
32	000079-34-5	C(C(Cl)Cl)(Cl)Cl	1,1,2,2-Tetrachloroethane	4.5	Kaiser, Water Poll.Res.J.Canda;1991,26,361-431	4.5	3.70/4.62	Zhao, Quant.Struct.-Act.Relat.,1998,17,131-137/Freitag,Chemosphere,1994,28,253-259	4.16	4.33	Kaiser, Water Poll.Res.J.Canda;1991,26,361-431	4.33	4.16	0.92
33	000630-20-6	C(CCl)(Cl)(Cl)Cl	Tetrachloroethane	4.92	Kaiser, Water Poll.Res.J.Canda;1991,26,361-431	4.92	3.94/4.75	Dearden, Quant.Struct.-Act.Relat., 2000,19,3-10/Freitag, Chemosphere，1994,28,253-259	4.345	4.78	Kaiser, Water Poll.Res.J.Canda;1991,26,361-431	4.78	4.345	0.81
34	052134-24-4	ClCC(Cl)C(Cl)CCl	1,2,3,4-tetrachlorobutane	4.58	Kaiser, Water Poll.Res.J.Canda;1991,26,361-431	4.58				4.56	Kaiser, Water Poll.Res.J.Canda;1991,26,361-431	4.56	4.56
35	000076-01-7	C(C(Cl)Cl)(Cl)(Cl)Cl	pentachloroethane	(5.51*/5.43)	Kaiser, Water Poll.Res.J.Canda;1991,26,361-431	5.47				5.35*	Kaiser, Water Poll.Res.J.Canda;1991,26,361-431	5.35	5.35
36	000067-72-1	ClC(Cl)(Cl)C(Cl)(Cl)Cl	Hexachloroethane	(5.52*/5.73/6.23)	Kaiser, Water Poll.Res.J.Canda;1991,26,361-431	5.82667	5.52/(5.79*/4.46)	Dearden, Quant.Struct.-Act.Relat.,2000,19,3-10/Kaiser, Water Poll.Res.J.Canda;1991,26,361-431	5.25667	（5.84*/6.06）	Kaiser, Water Poll.Res.J.Canda;1991,26,361-431	5.95	5.25667	1.33
37	000058-89-9	C(C(C(C(C1Cl)Cl)Cl)Cl)(C1Cl)Cl	Lindane	2.96/1.66	Kaiser, Water Poll.Res.J.Canda;1991,26,361-431/Calleja, Food and Chemical Toxicology, 1994,32,173-187	2.31	4.72/(4.71*/4.42)	Lin, Marine Pollution Bulletin,2005,50,617-623/Kaiser, Water Poll.Res.J.Canda;1991,26,361-431	4.61667				4.61667	0.3
38	000109-65-9	BrCCCC	1-Bromobutane				1.08	Couling, Green Chemistry, 2006,8,82-90	1.08				1.08
39	000074-95-3	BrCBr	1,1-dibromomethane	2.52347	Bláha, Chemosphere, 1998,36,1345-1365	2.52347							2.52347
40	000106-93-4	BrCCBr	1,2-dibromoethane	2.94853	Bláha, Chemosphere, 1998,36,1345-1365	2.94853							2.94853
41	000109-64-8	BrCCCBr	1,3-dibromopropane	3.36559	Bláha, Chemosphere, 1998,36,1345-1365	3.36559							3.36559
42	000107-04-0	BrCCCl	1-bromo-2-chloroethane	2.58791	Bláha, Chemosphere, 1998,36,1345-1365	2.58791							2.58791
43	000513-37-1	CC(C)=CCl	1-chloro-2-methylpropene	2.3	Kaiser, Water Poll.Res.J.Canda;1991,26,361-431	2.3				3.73	Kaiser, Water Poll.Res.J.Canda;1991,26,361-431	3.73	3.73
44	000156-59-2	C(=CCl)Cl	cis-1,2-dichloroethylene	2.13/2.20	Kaiser, Water Poll.Res.J.Canda;1991,26,361-431/Bláha, Chemosphere, 1998,36,1345-1365	2.165				2.03	Kaiser, Water Poll.Res.J.Canda;1991,26,361-431	2.03	2.03
45	000156-60-5	C(=CCl)Cl	trans-1,2-dichloroethylene							1.8	Kaiser, Water Poll.Res.J.Canda;1991,26,361-431	1.8	1.8
46	000079-01-6	C(=C(Cl)Cl)Cl	trichloroethylene	(2.91*/2.13/3.31)	Kaiser, Water Poll.Res.J.Canda;1991,26,361-431	2.78333	（2.84/3.05*/3.05/2.34）	Kaiser, Water Poll.Res.J.Canda;1991,26,361-431	2.82	2.09	Kaiser, Water Poll.Res.J.Canda;1991,26,361-431	2.09	2.82	0.71
47	000127-18-4	ClC(Cl)=C(Cl)Cl	Tetrachloroethylene	(3.99*/3.27)	Kaiser, Water Poll.Res.J.Canda;1991,26,361-431	3.63	3.94/(3.93*/3.39)	Dearden, Quant.Struct.-Act.Relat.,2000,19,3-10/Kaiser, Water Poll.Res.J.Canda;1991,26,361-431	3.75333	3.15	Kaiser, Water Poll.Res.J.Canda;1991,26,361-431	3.15	3.75333	0.55
48	000107-05-1	C(=C)CCl	3-chloropropylene	3.5109	Bláha, Chemosphere, 1998,36,1345-1365	3.5109							3.5109
49	000563-47-3	CC(=C)CCl	methallylchloride	2.95	Kaiser, Water Poll.Res.J.Canda;1991,26,361-431	2.95	2.85	Kaiser, Water Poll.Res.J.Canda;1991,26,361-431	2.85	2.77	Kaiser, Water Poll.Res.J.Canda;1991,26,361-431	2.77	2.85
50	000542-75-6	C(=CCl)CCl	1,3-dichloropropene	2.99	Kaiser, Water Poll.Res.J.Canda;1991,26,361-431	2.99				3.19	Kaiser, Water Poll.Res.J.Canda;1991,26,361-431	3.19	3.19
51	000110-57-6	C(=CCCl)CCl	trans-1,4-dichlorobutene	4.15193	Bláha, Chemosphere, 1998,36,1345-1365	4.15193							4.15193
52	001476-11-5	C(=CCCl)CCl	cis-1,4-dichlorobutene	3.79371	Bláha, Chemosphere, 1998,36,1345-1365	3.79371							3.79371
53	000513-31-5	BrCC(Br)=C	2,3-dibromopropylene	6.21085	Bláha, Chemosphere, 1998,36,1345-1365	6.21085							6.21085
54	000503-17-3	CC#CC	2-butyne	2.82	Kaiser, Water Poll.Res.J.Canda;1991,26,361-431	2.82	2.89	Kaiser, Water Poll.Res.J.Canda;1991,26,361-431	2.89	3.05	Kaiser, Water Poll.Res.J.Canda;1991,26,361-431	3.05	2.89
55	000693-02-7	CCCCC#C	1-hexyne	2.7	Kaiser, Water Poll.Res.J.Canda;1991,26,361-431	2.7	2.68	Kaiser, Water Poll.Res.J.Canda;1991,26,361-431	2.68	2.6	Kaiser, Water Poll.Res.J.Canda;1991,26,361-431	2.6	2.68
56	000764-35-2	CCCC#CC	2-hexyne	3.49	Kaiser, Water Poll.Res.J.Canda;1991,26,361-431	3.49	3.74	Kaiser, Water Poll.Res.J.Canda;1991,26,361-431	3.74	3.85	Kaiser, Water Poll.Res.J.Canda;1991,26,361-431	3.85	3.74
57	014267-92-6	C(#C)CCCCl	5-chloro-i-pentyne	3.65	Kaiser, Water Poll.Res.J.Canda;1991,26,361-431	3.65				3.81	Kaiser, Water Poll.Res.J.Canda;1991,26,361-431	3.81	3.81
58	000624-65-7	C(#C)CCl	3-chloro-l-propyne	2.97	Kaiser, Water Poll.Res.J.Canda;1991,26,361-431	2.97				3.48	Kaiser, Water Poll.Res.J.Canda;1991,26,361-431	3.48	3.48
59	000067-56-1	CO	methanol	(-0.69*/-0.23/-0.25/-0.59)/0.04	Kaiser, Water Poll.Res.J.Canda;1991,26,361-431/Calleja, Food and Chemical Toxicology, 1994,32,173-187	-0.344	(-0.12/-0.95*/0.45)/-0.38/-0.14	Kaiser, Water Poll.Res.J.Canda;1991,26,361-431/Villa, Ecotoxicol. Environ. Saf. 2012, 86,93-100/Jennings, Water Research, 2001,35,3448-3456	-0.228	(-1.00*/-0.20)/-0.51	Kaiser, Water Poll.Res.J.Canda;1991,26,361-431/Garcia, Green Chemistry, 2005,7,9-14	-0.57	-0.228	1.4
60	000064-17-5	CCO	ethanol	(0.11*/0.17/0.02/-0.01/-0.08)/0.16	Kaiser, Water Poll.Res.J.Canda;1991,26,361-431/Calleja, Food and Chemical Toxicology, 1994,32,173-187	0.0616667	0.30/-0.11/0.00	Kaiser, Water Poll.Res.J.Canda;1991,26,361-431/Villa, Ecotoxicol. Environ. Saf. 2012, 86,93-100/Jennings, Water Research, 2001,35,3448-3456	0.0633333	0.12*/0.11	Kaiser, Water Poll.Res.J.Canda;1991,26,361-431/Garcia, Green Chemistry, 2005,7,9-14	0.115	0.0633333	0.41
61	000067-63-0	CC(C)O	2-Propanol	(0.23*/0.16)/0.42	Kaiser, Water Poll.Res.J.Canda;1991,26,361-431/Calleja, Food and Chemical Toxicology, 1994,32,173-187	0.27	/-0.18/0.33	Villa, Ecotoxico. Environ. Saf. 2012, 86,93-100/Jennings, Water Research, 2001,35,3448-3456	0.075	0.28	Garcia, Green Chemistry, 2005,7,9-14	0.28	0.075	0.51
62	000071-23-8	CCCO	1-propanol	（0.78*/0.53）	Kaiser, Water Poll.Res.J.Canda;1991,26,361-431	0.655	(0.84*/0.51)	Kaiser, Water Poll.Res.J.Canda;1991,26,361-431	0.675	0.81*	Kaiser, Water Poll.Res.J.Canda;1991,26,361-431	0.81	0.675	0.33
63	000078-83-1	CC(C)CO	2-methyl-1-propanol	1.65*	Kaiser, Water Poll.Res.J.Canda;1991,26,361-431	1.65	1.78/1.53	Kaiser, Water Poll.Res.J.Canda;1991,26,361-431/Jennings, Water Research, 2001,35,3448-3456	1.655				1.655	0.25
64	000078-92-2	CCC(C)O	2-butanol	2.63	Kaiser, Water Poll.Res.J.Canda;1991,26,361-431	2.63							2.63
65	000071-36-3	CCCCO	1-butanol	(1.34*/1.56/1.51/1.35/0.23)	Kaiser, Water Poll.Res.J.Canda;1991,26,361-431	1.198	(1.30*/1.42)/1.52/1.48	Kaiser, Water Poll.Res.J.Canda;1991,26,361-431/Villa, Ecotoxicol. Environ. Saf. 2012, 86,93-100/Jennings, Water Research, 2001,35,3448-3456	1.43	（1.30*/1.53）/1.09	Kaiser, Water Poll.Res.J.Canda;1991,26,361-431/Parvez, Toxicology in Vitro, 2008,22,1806-1813	1.30667	1.43	0.22
66	000075-65-0	OC(C)(C)C	tert-butyl alcohol							1.11735	Roslev, Chemosphere,2015, 20: 284-291	1.11735	1.11735
67	000071-41-0	CCCCCO	1-pentanol	3.53	Kaiser, Water Poll.Res.J.Canda;1991,26,361-431	3.53	2.06	Wang, Chinese Sci. Bull., 2006,51,1513-1518	2.06	2.35	Kaiser, Water Poll.Res.J.Canda;1991,26,361-431	2.35	2.06
68	000584-02-1	OC(CC)CC	3-pentanol				1.77	Kaiser, Water Poll.Res.J.Canda;1991,26,361-431	1.77				1.77
69	000111-27-3	CCCCCCO	1-hexanol	(3.68*/3.40)	Kaiser, Water Poll.Res.J.Canda;1991,26,361-431	3.54	3.18/3.27	Kaiser, Water Poll.Res.J.Canda;1991,26,361-431/Jennings, Water Research, 2001,35,3448-3456	3.225	3.57*	Kaiser, Water Poll.Res.J.Canda;1991,26,361-431	3.57	3.225	0.09
70	000111-70-6	CCCCCCCO	1-heptanol	3.9	Kaiser, Water Poll.Res.J.Canda;1991,26,361-431	3.9	(3.76/4.07*)	Kaiser, Water Poll.Res.J.Canda;1991,26,361-431	3.915				3.915	0.31
71	000111-87-5	CCCCCCCCO	1-Octanol	(4.34*/4.58/4.32)	Kaiser, Water Poll.Res.J.Canda;1991,26,361-431	4.41333	4.90/(4.44/4.22*)/3.45/3.01	Dearden, Quant.Struct.-Act.Relat.,2000,19,3-10/Kaiser, Water Poll.Res.J.Canda;1991,26,361-431/Villa, Ecotoxicol. Environ. Saf. 2012, 86,93-100/Jennings, Water Research, 2001,35,3448-3456	4.004	（4.25*/4.55）	Kaiser, Water Poll.Res.J.Canda;1991,26,361-431	4.4	4.004	1.89
72	000143-08-8	CCCCCCCCCO	1-Nonanol				5.11	Wang, Chinese Sci. Bull., 2006,51,1513-1518	5.11				5.11
73	000112-30-1	CCCCCCCCCCO	1-decanol	5.08	Kaiser, Water Poll.Res.J.Canda;1991,26,361-431	5.08	5.4	Wang, Chinese Sci. Bull., 2006,51,1513-1518	5.4	5.03	Kaiser, Water Poll.Res.J.Canda;1991,26,361-431	5.03	5.4
74	001120-06-5	OC(C)CCCCCCCC	2-decanol	5.13	Kaiser, Water Poll.Res.J.Canda;1991,26,361-431	5.13							5.13
75	000112-42-5	CCCCCCCCCCCO	1-Undecanol				5.68	Wang, Chinese Sci. Bull., 2006,51,1513-1518	5.68				5.68
76	000112-53-8	CCCCCCCCCCCCO	1-dodecanol	(6.69/5.81)	Kaiser, Water Poll.Res.J.Canda;1991,26,361-431	6.25	6.64	Kaiser, Water Poll.Res.J.Canda;1991,26,361-431	6.64	（6.51/5.74）	Kaiser, Water Poll.Res.J.Canda;1991,26,361-431	6.125	6.64
77	000112-70-9	OCCCCCCCCCCCCC	1-Tridecanol				6.19	Wang, Chinese Sci. Bull., 2006,51,1513-1518	6.19				6.19
78	000112-72-1	OCCCCCCCCCCCCCC	1-Tetradecanol				5.43	Wang, Chinese Sci. Bull., 2006,51,1513-1518	5.43				5.43
79	000629-76-5	OCCCCCCCCCCCCCCC	1-Pentadecanol				3.85	Wang, Chinese Sci. Bull., 2006,51,1513-1518	3.85				3.85
80	000108-93-0	OC(CCCC1)C1	cyclohexanol	2.94	Kaiser, Water Poll.Res.J.Canda;1991,26,361-431	2.94							2.94
81	000627-30-5	OCCCCl	3-Chloro-1-propano1				1.79	Cronin, SAR QSAR Environ. Sci. 2000,11,301-312	1.79				1.79
82	000928-51-8	OCCCCCl	4-Chloro-1-butan01				2.83	Cronin, SAR QSAR Environ. Sci. 2000,11,301-312	2.83				2.83
83	002009-83-8	OCCCCCCCl	6-Chloro-1-hexan01				3.67	Cronin, SAR QSAR Environ. Sci. 2000,11,301-312	3.67				3.67
84	023144-52-7	OCCCCCCCCCl	8-Chloro-1-octanol				4.84	Cronin, SAR QSAR Environ. Sci. 2000,11,301-312	4.84				4.84
85	040894-00-6	CC(C)(CBr)CO	3-Bromo-2,2-dimethyl-1-propanol				3.65	Cronin, SAR QSAR Environ. Sci. 2000,11,301-312	3.65				3.65
86	004286-55-9	OCCCCCCBr	6-Bromo- I -hexan01				3.88	Cronin, SAR QSAR Environ. Sci. 2000,11,301-312	3.88				3.88
87	050816-19-8	OCCCCCCCCBr	8-Bromo-1-octanol				4.56	Cronin, SAR QSAR Environ. Sci. 2000,11,301-312	4.56				4.56
88	000107-07-3	C(CCl)O	2-chloroethanol	(0.79*/0.78)	Kaiser, Water Poll.Res.J.Canda;1991,26,361-431	0.785	(0.80*/2.31)/1.16	Kaiser, Water Poll.Res.J.Canda;1991,26,361-431/Cronin, SAR QSAR Environ. Sci. 2000,11,301-312	1.42333	0.81*	Kaiser, Water Poll.Res.J.Canda;1991,26,361-431	0.81	1.42333	1.51
89	000127-00-4	OC(CCl)C	1 -Chloro-2-propanol				1.61	Cronin, SAR QSAR Environ. Sci. 2000,11,301-312	1.61				1.61
90	000096-23-1	OC(CCl)CCl	1,3-Dichloro-2-propano				2.24	Cronin, SAR QSAR Environ. Sci. 2000,11,301-312	2.24				2.24
91	000115-20-8	C(C(Cl)(Cl)Cl)O	2,2,2-trichloroethanol	(3.45*/1.92)	Kaiser, Water Poll.Res.J.Canda;1991,26,361-431	2.685	3.53/2.93	Kaiser, Water Poll.Res.J.Canda;1991,26,361-431/Cronin, SAR QSAR Environ. Sci. 2000,11,301-312	3.23	3.35*	Kaiser, Water Poll.Res.J.Canda;1991,26,361-431	3.35	3.23	0.6
92	000540-51-2	OCCBr	2-Bromoethano				1.69	Cronin, SAR QSAR Environ. Sci. 2000,11,301-312	1.69				1.69
93	019686-73-8	OC(CBr)C	1 -Bromo-2-propanol				1.94	Cronin, SAR QSAR Environ. Sci. 2000,11,301-312	1.94				1.94
94	000096-13-9	OCC(Br)CBr	2,3-dibromopropanol	2.83	Kaiser, Water Poll.Res.J.Canda;1991,26,361-431	2.83							2.83
95	000075-80-9	OCC(Br)(Br)Br	2,2,2-Tribromoethanol				3.9	Cronin, SAR QSAR Environ. Sci. 2000,11,301-312	3.9				3.9
96	000107-21-1	C(CO)O	ethylene glycol	1.98/-0.25	Kaiser, Water Poll.Res.J.Canda;1991,26,361-431/Calleja, Food and Chemical Toxicology, 1994,32,173-187	0.865	1.98/-0.51	Kaiser, Water Poll.Res.J.Canda;1991,26,361-431/Jennings, Water Research, 2001,35,3448-3456	0.735	2.00/2.00	Kaiser, Water Poll.Res.J.Canda;1991,26,361-431/Docherty, Green Chemistry, 2005,7,185-189	2	0.735	2.49
97	000057-55-6	OCC(O)C	1,2-propanediol	（0.34*/2.04）	Kaiser, Water Poll.Res.J.Canda;1991,26,361-431	1.19	(0.42*/2.07)/0.00	Kaiser, Water Poll.Res.J.Canda;1991,26,361-431/Jennings, Water Research, 2001,35,3448-3456	0.83	(0.45*/2.03)	Kaiser, Water Poll.Res.J.Canda;1991,26,361-431	1.24	0.83	2.07
98	000629-11-8	C(CCCO)CCO	1,6-hexanediol	2.85	Kaiser, Water Poll.Res.J.Canda;1991,26,361-431	2.85	2.86	Kaiser, Water Poll.Res.J.Canda;1991,26,361-431	2.86	2.76	Kaiser, Water Poll.Res.J.Canda;1991,26,361-431	2.76	2.86
99	002935-44-6	CC(CCC(C)O)O	2,5-hexanediol	2.68	Kaiser, Water Poll.Res.J.Canda;1991,26,361-431	2.68	2.69	Kaiser, Water Poll.Res.J.Canda;1991,26,361-431	2.69	2.64	Kaiser, Water Poll.Res.J.Canda;1991,26,361-431	2.64	2.69
100	000107-41-5	OC(CC(O)(C)C)C	2-methyl-2,4-pentanediol	1.59	Kaiser, Water Poll.Res.J.Canda;1991,26,361-431	1.59							1.59
101	000096-24-2	OCC(O)CCl	3-Chloro-1,2-propanediol	1.29	Kaiser, Water Poll.Res.J.Canda;1991,26,361-431	1.29	0.73/1.07	Cronin, SAR QSAR Environ. Sci. 2000,11,301-312/Jennings, Water Research, 2001,35,3448-3456	0.9	1.42	Kaiser, Water Poll.Res.J.Canda;1991,26,361-431	1.42	0.9	0.34
102	000556-48-9	C1CC(CCC1O)O	1,4-cyclohexanediol	1.48	Kaiser, Water Poll.Res.J.Canda;1991,26,361-431	1.48	1.47	Kaiser, Water Poll.Res.J.Canda;1991,26,361-431	1.47	1.46	Kaiser, Water Poll.Res.J.Canda;1991,26,361-431	1.46	1.47
103	000110-80-5	CCOCCO	2-ethoxyethanol	2.38	Kaiser, Water Poll.Res.J.Canda;1991,26,361-431	2.38	2.35/0.65	Kaiser, Water Poll.Res.J.Canda;1991,26,361-431/Jennings, Water Research, 2001,35,3448-3456	1.5	2.32	Kaiser, Water Poll.Res.J.Canda;1991,26,361-431	2.32	1.5	1.7
104	000111-76-2	CCCCOCCO	2-Butoxyethanol							1.97	Escher, J. Environ. Monitor. 2008,10,612-621	1.97	1.97
105	000111-90-0	CCOCCOCCO	2-(2-ethoxyethoxy)ethanol	2.07*	Kaiser, Water Poll.Res.J.Canda;1991,26,361-431	2.07	1.09	Kaiser, Water Poll.Res.J.Canda;1991,26,361-431	1.09		Kaiser, Water Poll.Res.J.Canda;1991,26,361-431		1.09
106	000111-46-6	C(COCCO)O	diethyleneglycol	1.07	Kaiser, Water Poll.Res.J.Canda;1991,26,361-431	1.07	0.56*/0.12	Kaiser, Water Poll.Res.J.Canda;1991,26,361-431/Jennings, Water Research, 2001,35,3448-3456	0.34				0.34	0.44
107	000112-27-6	O(CCOCCO)CCO	triethylene glycol	0.66	Kaiser, Water Poll.Res.J.Canda;1991,26,361-431	0.66							0.66
108	000060-29-7	CCOCC	Diethyl ether				1.68/0.93/1.12/0.29	Zhao, Quant.Struct.-Act.Relat.,1998,17,131-137/Villa, Ecotoxicol. Environ. Saf. 2012, 86,93-100/Kaiser, Water Poll.Res.J.Canda;1991,26,361-431/Jennings, Water Research, 2001,35,3448-3456	2.01				2.01	1.39
109	001634-04-4	CC(C)(C)OC	tert-butyl-methyl ether	4.03	Kaiser, Water Poll.Res.J.Canda;1991,26,361-431	4.03	3.96	Kaiser, Water Poll.Res.J.Canda;1991,26,361-431	3.96	3.89/3.91	Kaiser, Water Poll.Res.J.Canda;1991,26,361-431/Roslev, Chemosphere,2015, 20: 284-291	3.9	3.96
110	000108-20-3	O(C(C)C)C(C)C	diisopropylether	2.31	Kaiser, Water Poll.Res.J.Canda;1991,26,361-431	2.31	1.58555	Villa, Ecotoxicol. Environ. Saf. 2012, 86,93-100	1.58555				1.58555
111	000142-96-1	O(CCCC)CCCC	n-butyl ether	3.32	Kaiser, Water Poll.Res.J.Canda;1991,26,361-431	3.32							3.32
112	000050-00-0	O=C	formaldehyde	(3.48*/4.00/3.54/3.47/1.52)	Kaiser, Water Poll.Res.J.Canda;1991,26,361-431	3.202	3.33/3.55*/3.42	Villa, Ecotoxicol. Environ. Saf. 2012, 86,93-100/Kaiser, Water Poll.Res.J.Canda;1991,26,361-431/Jennings, Water Research, 2001,35,3448-3456	3.43333	3.55*/4.52	Kaiser, Water Poll.Res.J.Canda;1991,26,361-431/Roslev, Chemosphere,2015, 20: 284-291	4.035	3.43333	0.22
113	000075-07-0	O=CC	acetaldehyde	2.11	Kaiser, Water Poll.Res.J.Canda;1991,26,361-431	2.11	1.68587	Villa, Ecotoxicol. Environ. Saf. 2012, 86,93-100	1.68587	1.81	Parvez, Toxicology in Vitro, 2008,22,1806-1813	1.81	1.68587
114	000123-72-8	O=CCCC	Butyraldehyde	3.64/2.43	Kaiser, Water Poll.Res.J.Canda;1991,26,361-431/Cronin, The Science of the Total Environment, 1991,109-110,431-439	3.035	2.91	Cronin, Ecotoxicol. Environ. Saf. 1998, 39,65-69	2.91				2.91
115	000110-62-3	O=CCCCC	Valeraldehyde				3.15	Cronin, Ecotoxicol. Environ. Saf. 1998, 39,65-69	3.15				3.15
116	000066-25-1	O=CCCCCC	Hexanal	3.51	Cronin, The Science of the Total Environment, 1991,109-110,431-439	3.51							3.51
117	000111-71-7	O=CCCCCCC	Heptaldehyde				3.84	Cronin, Ecotoxicol. Environ. Saf. 1998, 39,65-69	3.84				3.84
118	000124-13-0	O=CCCCCCCC	Octylaldehyde				3.98	Cronin, Ecotoxicol. Environ. Saf. 1998, 39,65-69	3.98				3.98
119	000112-44-7	O=CCCCCCCCCCC	Undecylaldehyde				5.01	Cronin, Ecotoxicol. Environ. Saf. 1998, 39,65-69	5.01				5.01
120	000112-54-9	O=CCCCCCCCCCCC	Dodecylaldehydea				5.17	Cronin, Ecotoxicol. Environ. Saf. 1998, 39,65-69	5.17				5.17
121	000111-30-8	O=CCCCC=O	glutaric dialdehyde	3.12	Kaiser, Water Poll.Res.J.Canda;1991,26,361-431	3.12							3.12
122	000107-02-8	O=CC=C	acrolein	4.92/5.24	Kaiser, Water Poll.Res.J.Canda;1991,26,361-431/Cronin, The Science of the Total Environment, 1991,109-110,431-439	5.08							5.08	0.32
123	000123-73-9	O=CC=CC	2-Butenal				3.68	Cronin, Ecotoxicol. Environ. Saf. 1998, 39,65-69	3.68				3.68
124	001576-87-0	O=CC=CCC	2-Pentenal				4.06	Cronin, Ecotoxicol. Environ. Saf. 1998, 39,65-69	4.06				4.06
125	006728-26-3	O=CC=CCCC	2-Hexenal				4.05	Cronin, Ecotoxicol. Environ. Saf. 1998, 39,65-69	4.05				4.05
126	018829-55-5	O=CC=CCCCC	2-Heptenal				4.26	Cronin, Ecotoxicol. Environ. Saf. 1998, 39,65-69	4.26				4.26
127	002548-87-0	O=CC=CCCCCC	2-Octenal				4.35	Cronin, Ecotoxicol. Environ. Saf. 1998, 39,65-69	4.35				4.35
128	018829-56-6	O=CC=CCCCCCC	2-Nonenal				4.87	Cronin, Ecotoxicol. Environ. Saf. 1998, 39,65-69	4.87				4.87
129	003913-81-3	O=CC=CCCCCCCC	2-Decenal				5.5	Cronin, Ecotoxicol. Environ. Saf. 1998, 39,65-69	5.5				5.5
130	000067-64-1	CC(C)=O	Acetone	(0.56*/0.67/0.42/0.50/0.43)/0.44	Kaiser, Water Poll.Res.J.Canda;1991,26,361-431/Cronin, The Science of the Total Environment, 1991,109-110,431-439	0.503333	(0.66/0.54*/0.60/0.44/0.30)/0.90/0.40/0.55/0.47	Kaiser, Water Poll.Res.J.Canda;1991,26,361-431/Zhao, Quant.Struct.-Act.Relat.,1998,17,131-137/Villa, Ecotoxicol. Environ. Saf. 2012, 86,93-100/Cronin, Ecotoxicol. Environ. Saf. 1998, 39,65-69/Jennings, Water Research, 2001,35,3448-3456	0.54	(0.53*/0.64)/0.48/0.83	Kaiser, Water Poll.Res.J.Canda;1991,26,361-431/Docherty, Green Chemistry, 2005,7,185-189/Garcia, Green Chemistry, 2005,7,9-14	0.62	0.54	0.6
131	000078-93-3	O=C(CC)C	2-Butanone	(1.32*/1.15)	Kaiser, Water Poll.Res.J.Canda;1991,26,361-431	1.235	1.22	Cronin, Ecotoxicol. Environ. Saf. 1998, 39,65-69	1.22	1.33*	Kaiser, Water Poll.Res.J.Canda;1991,26,361-431	1.33	1.22
132	000096-22-0	O=C(CC)CC	3-pentanone	2.01/1.68	Kaiser, Water Poll.Res.J.Canda;1991,26,361-431/Cronin, The Science of the Total Environment, 1991,109-110,431-439	1.845	1.86	Jennings, Water Research, 2001,35,3448-3456	1.86				1.86
133	000107-87-9	O=C(CCC)C	2-Pentanone				1.22	Cronin, Ecotoxicol. Environ. Saf. 1998, 39,65-69	1.22				1.22
134	000563-80-4	O=C(C(C)C)C	3-Methyl-2-butanone	3.11002	Cronin, The Science of the Total Environment, 1991,109-110,431-439	3.11002							3.11002
135	000108-10-1	O=C(CC(C)C)C	4-methyl-2-pentanone	3.1	Kaiser, Water Poll.Res.J.Canda;1991,26,361-431	3.1	3.11	Jennings, Water Research, 2001,35,3448-3456	3.11	3.1	Docherty, Green Chemistry, 2005,7,185-189	3.1	3.11
136	000075-97-8	O=C(C(C)(C)C)C	3,3-Dimethyl-2-butanone	4.52	Cronin, The Science of the Total Environment, 1991,109-110,431-439	4.52							4.52
137	000110-12-3	O=C(CCC(C)C)C	5-methyl-2-hexanone	（2.07/1.90）	Kaiser, Water Poll.Res.J.Canda;1991,26,361-431	1.985							1.985	0.17
138	000111-13-7	O=C(CCCCCC)C	2-octanone	3.86	Kaiser, Water Poll.Res.J.Canda;1991,26,361-431	3.86							3.86
139	000502-56-7	O=C(CCCC)CCCC	5-Nonanone	3.75001	Cronin, The Science of the Total Environment, 1991,109-110,431-439	3.75001							3.75001
140	000693-54-9	O=C(CCCCCCCC)C	2-Decanone	4.3	Kaiser, Water Poll.Res.J.Canda;1991,26,361-431	4.3	4.4	Cronin, Ecotoxicol. Environ. Saf. 1998, 39,65-69	4.4				4.4
141	000112-12-9	O=C(CCCCCCCCC)C	2-Undecanone				5.3	Cronin, Ecotoxicol. Environ. Saf. 1998, 39,65-69	5.3				5.3
142	000593-08-8	O=C(CCCCCCCCCCC)C	2-Tridecanone				5.85	Cronin, Ecotoxicol. Environ. Saf. 1998, 39,65-69	5.85				5.85
143	000108-94-1	O=C1CCCCC1	Cyclohexanone	3.72	Kaiser, Water Poll.Res.J.Canda;1991,26,361-431	3.72	2.95/4.08	Dearden, Quant.Struct.-Act.Relat., 2000,19,3-10/Jennings, Water Research, 2001,35,3448-3456	3.515				3.515	1.13
144	000110-93-0	O=C(CCC=C(C)C)C	6-methyl-5-hepten-2-one	3.86	Kaiser, Water Poll.Res.J.Canda;1991,26,361-431	3.86							3.86
145	000078-95-5	CC(=O)CCl	chloroacetone	3.53	Kaiser, Water Poll.Res.J.Canda;1991,26,361-431	3.53	3.97	Kaiser, Water Poll.Res.J.Canda;1991,26,361-431	3.97	4.2	Kaiser, Water Poll.Res.J.Canda;1991,26,361-431	4.2	3.97
146	004091-39-8	CC(C(=O)C)Cl	3-chloro-2-butanone				3.66962	Dawson, Ecotoxicol. Environ. Saf. 2006,65,171-180	3.66962				3.66962
147	000534-07-6	C(C(=O)CCl)Cl	1,3-dichloroacetone	4.92	Kaiser, Water Poll.Res.J.Canda;1991,26,361-431	4.92	5.47	Kaiser, Water Poll.Res.J.Canda;1991,26,361-431	5.47	5.81	Kaiser, Water Poll.Res.J.Canda;1991,26,361-431	5.81	5.47
148	001694-29-7	CC(=O)C(C(=O)C)Cl	3-chloro-2,4-pentanedione				4.69	Dawson, Ecotoxicol. Environ. Saf. 2006,65,171-180	4.69				4.69
149	000116-16-5	O=C(C(Cl)(Cl)Cl)C(Cl)(Cl)Cl	hexachloroacetone	3.76	Kaiser, Water Poll.Res.J.Canda;1991,26,361-431	3.76							3.76
150	000123-54-6	CC(=O)CC(=O)C	2,4-pentanedione	1.98	Kaiser, Water Poll.Res.J.Canda;1991,26,361-431	1.98	2.43/2.29/2.05	Kaiser, Water Poll.Res.J.Canda;1991,26,361-431/Cronin, SAR QSAR Environ. Sci. 2000,11,301-312/Jennings, Water Research, 2001,35,3448-3456	2.25667				2.25667	0.38
151	000815-57-6	O=C(C)C(C)C(=O)C	2-methyl-2,4-pentanedione				1.9	Kaiser, Water Poll.Res.J.Canda;1991,26,361-431	1.9				1.9
152	007424-54-6	O=C(CC(=O)CC)CC	3,5-Heptanedione				3.21	Cronin, SAR QSAR Environ. Sci. 2000,11,301-312	3.21				3.21
153	014090-87-0	O=C(C)CC(=O)CCCC	2.4-Octanedione				3.67	Cronin, SAR QSAR Environ. Sci. 2000,11,301-312	3.67				3.67
154	006175-23-1	CCCCCC(=O)CC(=O)C	2,4-Nonanedione				4.5	Cronin, SAR QSAR Environ. Sci. 2000,11,301-312	4.5				4.5
155	000110-13-4	O=C(CCC(=O)C)C	2,5-Hexanedione				1.8	Cronin, SAR QSAR Environ. Sci. 2000,11,301-312	1.8				1.8
156	000431-03-8	CC(=O)C(=O)C	2,3-butanedione				2.11/1.82	Dawson, Ecotoxicol. Environ. Saf. 2006,65,171-180/Cronin, SAR QSAR Environ. Sci. 2000,11,301-312	1.965				1.965	0.29
157	000600-14-6	CCC(=O)C(=O)C	2,3-pentanedione				2.40/2.25	Dawson, Ecotoxicol. Environ. Saf. 2006,65,171-180/Cronin, SAR QSAR Environ. Sci. 2000,11,301-312	2.325				2.325	0.15
158	004437-51-8	CCC(=O)C(=O)CC	3,4-hexanedione				2.56/2.62	Dawson, Ecotoxicol. Environ. Saf. 2006,65,171-180/Cronin, SAR QSAR Environ. Sci. 2000,11,301-312	2.59				2.59	0.06
159	003848-24-6	O=C(C(=O)CCC)C	2,3-Hexanedione				2.83	Cronin, SAR QSAR Environ. Sci. 2000,11,301-312	2.83				2.83
160	000096-04-8	O=C(C(=O)CCCC)C	2.3-Heptanedione				3.13	Cronin, SAR QSAR Environ. Sci. 2000,11,301-312	3.13				3.13
161	000078-94-4	O=C(C=C)C	Methyl vinyl ketone				4.98	Dawson, Ecotoxicol. Environ. Saf. 2006,65,171-180	4.98				4.98
162	001629-58-9	CCC(=O)C=C	ethylvinylketone	4.58	Kaiser, Water Poll.Res.J.Canda;1991,26,361-431	4.58	4.89/4.97	Kaiser, Water Poll.Res.J.Canda;1991,26,361-431/Dawson, Ecotoxicol. Environ. Saf. 2006,65,171-180	4.93	5.05	Kaiser, Water Poll.Res.J.Canda;1991,26,361-431	5.05	4.93	0.08
163	000079-20-9	O=C(OC)C	Methyl acetate	0.789994	Cronin, The Science of the Total Environment, 1991,109-110,431-439	0.789994							0.789994
164	000141-78-6	CCOC(=O)C	ethylacetate	1.23	Kaiser, Water Poll.Res.J.Canda;1991,26,361-431	1.23	1.18/1.40/1.54	Kaiser, Water Poll.Res.J.Canda;1991,26,361-431/Villa, Ecotoxicol. Environ. Saf. 2012, 86,93-100/Jennings, Water Research, 2001,35,3448-3456	1.37333				1.37333	0.36
165	000109-60-4	O=C(OCCC)C	Propyl acetate	2.51001	Cronin, The Science of the Total Environment, 1991,109-110,431-439	2.51001							2.51001
166	000105-37-3	CCC(=O)OCC	ethylpropionate	2.22	Kaiser, Water Poll.Res.J.Canda;1991,26,361-431	2.22	2.1	Kaiser, Water Poll.Res.J.Canda;1991,26,361-431	2.1				2.1
167	000123-86-4	CCCCOC(=O)C	butylacetate	3.22/3.06	Kaiser, Water Poll.Res.J.Canda;1991,26,361-431/Cronin, The Science of the Total Environment, 1991,109-110,431-439	3.14	3.15/2.37	Kaiser, Water Poll.Res.J.Canda;1991,26,361-431/Villa, Ecotoxicol. Environ. Saf. 2012, 86,93-100	2.76	3.07	Kaiser, Water Poll.Res.J.Canda;1991,26,361-431	3.07	2.76	0.78
168	000142-92-7	O=C(OCCCCCC)C	Hexyl acetate	4.18998	Cronin, The Science of the Total Environment, 1991,109-110,431-439	4.18998							4.18998
169	000123-66-0	O=C(OCC)CCCCC	Ethyl hexanoate	3.52998	Cronin, The Science of the Total Environment, 1991,109-110,431-439	3.52998							3.52998
170	005655-61-8	CC(=O)OC1CC2CCC1(C2(C)C)C	(-)-bornylacetate	5.28	Kaiser, Water Poll.Res.J.Canda;1991,26,361-431	5.28	5.67	Kaiser, Water Poll.Res.J.Canda;1991,26,361-431	5.67	5.83	Kaiser, Water Poll.Res.J.Canda;1991,26,361-431	5.83	5.67
171	000539-74-2	O=C(OCC)CCBr	Ethyl-3-bromopropionat				3.55	Cronin, SAR QSAR Environ. Sci. 2000,11,301-312	3.55				3.55
172	002969-81-5	BrCCCC(=O)OCC	Ethyl-4-bromobutyrate				3.55	Cronin, SAR QSAR Environ. Sci. 2000,11,301-312	3.55				3.55
173	005454-83-1	O=C(OC)CCCCBr	Methyl-5-bromovalerate				3.62	Cronin, SAR QSAR Environ. Sci. 2000,11,301-312	3.62				3.62
174	014660-52-7	BrCCCCC(=O)OCC	Ethyl-5-bromovalerate				3.75	Cronin, SAR QSAR Environ. Sci. 2000,11,301-312	3.75				3.75
175	015848-22-3	BrCCCCCOC(=O)C	5-Bromopentylacetate				3.83	Cronin, SAR QSAR Environ. Sci. 2000,11,301-312	3.83				3.83
176	025542-62-5	BrCCCCCC(=O)OCC	Ethyl-6-bromohexanoat				4.05	Cronin, SAR QSAR Environ. Sci. 2000,11,301-312	4.05				4.05
177	005445-17-0	CC(C(=O)OC)Br	methyl-2-bromopropionate				3.71621	Dawson, Ecotoxicol. Environ. Saf. 2006,65,171-180	3.71621				3.71621
178	000535-11-5	O=C(OCC)C(Br)C	Ethyl-2-bromopropionat				3.8	Cronin, SAR QSAR Environ. Sci. 2000,11,301-312	3.8				3.8
179	069043-96-5	BrC(CC)C(=O)OC	DL-methyl-2-bromobutyrate				3.92	Cronin, SAR QSAR Environ. Sci. 2000,11,301-312	3.92				3.92
180	000600-00-0	O=C(OCC)C(Br)(C)C	Ethyl-2-bromoisobutyrate				4.29	Cronin, SAR QSAR Environ. Sci. 2000,11,301-312	4.29				4.29
181	000615-83-8	BrC(CCC)C(=O)OCC	Ethyl-2-bromovalerate				4.19	Cronin, SAR QSAR Environ. Sci. 2000,11,301-312	4.19				4.19
182	000615-96-3	O=C(OCC)C(Br)CCCC	Ethyl-2-bromohexanoate				4.72	Cronin, SAR QSAR Environ. Sci. 2000,11,301-312	4.72				4.72
183	004755-81-1	CC(=O)C(C(=O)OC)Cl	methyl-2-chloro acetoacetate				4.96287	Dawson, Ecotoxicol. Environ. Saf. 2006,65,171-180	4.96287				4.96287
184	000111-15-9	O=C(OCCOCC)C	2-Ethoxyethyl acetate	2.07	Cronin, The Science of the Total Environment, 1991,109-110,431-439	2.07							2.07
185	000141-97-9	CCOC(=O)CC(=O)C	ethylacetoacetate	2.59	Kaiser, Water Poll.Res.J.Canda;1991,26,361-431	2.59	2.6	Kaiser, Water Poll.Res.J.Canda;1991,26,361-431	2.6	2.61	Kaiser, Water Poll.Res.J.Canda;1991,26,361-431	2.61	2.6
186	000108-59-8	O=C(OC)CC(=O)OC	Dimethyl malonate	1.14998	Cronin, The Science of the Total Environment, 1991,109-110,431-439	1.14998							1.14998
187	000141-28-6	O=C(OCC)CCCCC(=O)OCC	Diethyl adipate	3.82	Cronin, The Science of the Total Environment, 1991,109-110,431-439	3.82							3.82
188	000105-99-7	O=C(OCCCC)CCCCC(=O)OCCCC	Dibutyl adipate	4.94	Cronin, The Science of the Total Environment, 1991,109-110,431-439	4.94							4.94
189	000110-40-7	O=C(OCC)CCCCCCCCC(=O)OCC	Diethyl sebacate	5.62	Cronin, The Science of the Total Environment, 1991,109-110,431-439	5.62							5.62
190	000140-88-5	CCOC(=O)C=C	ethyl acrylate				2.8799	Dawson, Ecotoxicol. Environ. Saf. 2006,65,171-180	2.8799				2.8799
191	000141-32-2	CCCCOC(=O)C=C	butyl acrylate	3.54	Kaiser, Water Poll.Res.J.Canda;1991,26,361-431	3.54	3.56	Kaiser, Water Poll.Res.J.Canda;1991,26,361-431	3.56	3.62	Kaiser, Water Poll.Res.J.Canda;1991,26,361-431	3.62	3.56
192	000097-88-1	CCCCOC(=O)C(=C)C	butyl methacrylate	3.58	Kaiser, Water Poll.Res.J.Canda;1991,26,361-431	3.58	3.46	Kaiser, Water Poll.Res.J.Canda;1991,26,361-431	3.46	3.41	Kaiser, Water Poll.Res.J.Canda;1991,26,361-431	3.41	3.46
193	000064-18-6	O=CO	Formic acid				2.453	Santos, Environ.Sci.Technol. 2004,38,133-138	2.453				2.453
194	000064-19-7	O=C(O)C	Acetic acid				2.67/3.19	Santos, Environ.Sci.Technol. 2004,38,133-138/Villa, Ecotoxicol. Environ. Saf. 2012, 86,93-100	2.93				2.93	0.52
195	000079-09-4	CCC(=O)O	propionic acid				2.00572	Santos, Environ.Sci.Technol. 2004,38,133-138	2.00572				2.00572
196	000142-62-1	CCCCCC(=O)O	n-hexanoic acid				3.15/1.72	Jones, Environ.Sci.Technol.,2011,45,9776-9782/Frank, Journal of Toxicology and Environmental Health, 2010	2.435				2.435	1.43
197	000124-07-2	CCCCCCCC(=O)O	n-octanoic acid				3.42022	Jones, Environ.Sci.Technol.,2011,45,9776-9782	3.42022				3.42022
198	054947-74-9	CCCCC(C)CCC(=O)O	4-methyloctanoic acid				3.31876	Jones, Environ.Sci.Technol.,2011,45,9776-9782	3.31876				3.31876
199	060148-94-9	CC(CCCC(C(O)=O)C)C	2,6-dimethylheptanoic acid				3.61979	Jones, Environ.Sci.Technol.,2011,45,9776-9782	3.61979				3.61979
200	000112-05-0	CCCCCCCCC(=O)O	n-nonanoic acid				3.4437	Jones, Environ.Sci.Technol.,2011,45,9776-9782	3.4437				3.4437
201	005698-27-1	O=C(O)CC(CCCC(C)C)C	3,7-dimethyloctanoic acid				4.22185	Jones, Environ.Sci.Technol.,2011,45,9776-9782	4.22185				4.22185
202	045019-28-1	CCCCCC(C)CCC(=O)O	4-methylnonanoic acid				3.69897	Jones, Environ.Sci.Technol.,2011,45,9776-9782	3.69897				3.69897
203	000334-48-5	CCCCCCCCCC(=O)O	n-decanoic acid				3.92/3.48	Jones, Environ.Sci.Technol.,2011,45,9776-9782/Frank, Journal of Toxicology and Environmental Health, 2010	3.7				3.7	0.44
204	000112-37-8	CCCCCCCCCCC(=O)O	n-undecanoic acid				4.37675	Jones, Environ.Sci.Technol.,2011,45,9776-9782	4.37675				4.37675
205	026896-18-4	CC(CCC)CCCCCC(O)=O	7-methyldecanoic acid				4.09691	Jones, Environ.Sci.Technol.,2011,45,9776-9782	4.09691				4.09691
206	000143-07-7	CCCCCCCCCCCC(=O)O	n-dodecanoic acid				4.72125	Jones, Environ.Sci.Technol.,2011,45,9776-9782	4.72125				4.72125
207		CCCCCCCCC(CCC(=O)O)C	4-methyldodecanoic acid				4.92082	Jones, Environ.Sci.Technol.,2011,45,9776-9782	4.92082				4.92082
208	001115-94-2	CC(CCCC(C)C)CCCC(C)C(O)=O	2,6,10-trimethylundecanoic acid				4.82391	Jones, Environ.Sci.Technol.,2011,45,9776-9782	4.82391				4.82391
209	000144-49-0	C(C(=O)O)F	Fluoroacetic acid				3.5065	Camanii, Environ. Toxicol. Chem.,2011,30,801-805	3.5065				3.5065
210	000598-78-7	CC(C(=O)O)Cl	2-chloropropionic acid	(1.23/3.10*)	Kaiser, Water Poll.Res.J.Canda;1991,26,361-431	2.165	3.16*	Kaiser, Water Poll.Res.J.Canda;1991,26,361-431	3.16	(3.21*/1.43)	Kaiser, Water Poll.Res.J.Canda;1991,26,361-431	2.32	3.16
211	000076-03-9	O=C(O)C(Cl)(Cl)Cl	trichloroacetic_acid				4.07337	Villa, Ecotoxicol. Environ. Saf. 2012, 86,93-100	4.07337				4.07337
212	000098-89-5	O=C(O)C1CCCCC1	Cyclohexanecarboxylic acid				2.02	Frank, Journal of Toxicology and Environmental Health, 2010	2.02				2.02
213	000701-97-3	O=C(O)CCC(CCCC1)C1	3-cyclohexylpropanoic acid				3.38722	Jones, Environ.Sci.Technol.,2011,45,9776-9782	3.38722				3.38722
214	004441-63-8	C1(CCCCC1)CCCC(=O)O	4-cyclohexylbutanoic acid				3.95861	Jones, Environ.Sci.Technol.,2011,45,9776-9782	3.95861				3.95861
215		C1(CCC(CC1)CC)CC(O)=O	4-ethylcyclohexylethanoic acid				3.46852	Jones, Environ.Sci.Technol.,2011,45,9776-9782	3.46852				3.46852
216		C1(CCC(CC1)CCC)CC(O)=O	4-n-propylcyclohexylethanoic acid				3.69897	Jones, Environ.Sci.Technol.,2011,45,9776-9782	3.69897				3.69897
217	005962-88-9	C1(CCCCC1)CCCCC(=O)O	5-cyclohexylpentanoic				4.30/4.15	Jones, Environ.Sci.Technol.,2011,45,9776-9782/Frank, Journal of Toxicology and Environmental Health, 2010	4.225				4.225	0.15
218	004354-56-7	C1(CCCCC1)CCCCCC(=O)O	6-cyclohexylhexanoic				4.39794	Jones, Environ.Sci.Technol.,2011,45,9776-9782	4.39794				4.39794
219		C1(CCC(CC1)CCCC)CC(O)=O	4-n-butylcyclohexylethanoic acid				4.02228	Jones, Environ.Sci.Technol.,2011,45,9776-9782	4.02228				4.02228
220		C1(CCC(CC1)CCCCC)CC(O)=O	4-n-pentylcyclohexylethanoic acid				4.52288	Jones, Environ.Sci.Technol.,2011,45,9776-9782	4.52288				4.52288
221		C1(CCC(CC1)CCCCCC)CC(O)=O	4-n-hexylcyclohexylethanoic acid				4.92082	Jones, Environ.Sci.Technol.,2011,45,9776-9782	4.92082				4.92082
222	013032-41-2	C21CCCCC1CCC(C2)C(O)=O	decalin-2-carboxylic acid				3.66154	Jones, Environ.Sci.Technol.,2011,45,9776-9782	3.66154				3.66154
223		C21CCCCC1CCC(C2)CC(=O)O	decalin-2-ethanoic acid				4.56864	Jones, Environ.Sci.Technol.,2011,45,9776-9782	4.56864				4.56864
224		C21CCCCC1CCCC2CCC(=O)O	3-decalin-l-yl-propanoic acid				5.39794	Jones, Environ.Sci.Technol.,2011,45,9776-9782	5.39794				5.39794
225		C1C2CC3CC1(CC(C2)C3)C(=O)O	I-adamantane carboxylic acid				3.10568	Jones, Environ.Sci.Technol.,2011,45,9776-9782	3.10568				3.10568
226		C1C2CC3CC1(CC(C2)C3)CC(O)=O	I-adamantane ethanoic acid				3.17587	Jones, Environ.Sci.Technol.,2011,45,9776-9782	3.17587				3.17587
227	014674-67-0	C(=O)(O)C13CC2(CC(C1)CC(C2)(C3)C)C	3,5-dimethyl adamantane carboxylic acid				3.24795	Jones, Environ.Sci.Technol.,2011,45,9776-9782	3.24795				3.24795
228	014202-14-3	C1C3(CC2CC1(CC(C2)(C3)C)CC(=O)O)C	3,5-dimethyl adamantane ethanoic acid				3.47237	Jones, Environ.Sci.Technol.,2011,45,9776-9782	3.47237				3.47237
229	000110-15-6	C(CC(=O)O)C(=O)O	Succinic acid				0.2	Frank, Journal of Toxicology and Environmental Health, 2010	0.2				0.2
230	000124-04-9	C(CCC(=O)O)CC(=O)O	Adipic acid				0.33	Frank, Journal of Toxicology and Environmental Health, 2010	0.33				0.33
231	001076-97-7	O=C(O)C1CCC(C(=O)O)CC1	1,4-Cyclohexanedicarboxylic acid				0.33	Frank, Journal of Toxicology and Environmental Health, 2010	0.33				0.33
232	001489-63-0	O=C(O)C(CC(=O)O)C1CCCCC1	Cyclohexylsuccinic acid				1.58	Frank, Journal of Toxicology and Environmental Health, 2010	1.58				1.58
233	000097-67-6	C(C(C(=O)O)O)C(=O)O	malic acid,L	3.4	Kaiser, Water Poll.Res.J.Canda;1991,26,361-431	3.4	3.38	Kaiser, Water Poll.Res.J.Canda;1991,26,361-431	3.38	3.36	Kaiser, Water Poll.Res.J.Canda;1991,26,361-431	3.36	3.38
234	000077-92-9	O=C(O)C(O)(CC(=O)O)CC(=O)O	citric_acid				2.57256	Villa, Ecotoxicol. Environ. Saf. 2012, 86,93-100	2.57256				2.57256
235	000139-13-9	C(C(=O)O)N(CC(=O)O)CC(=O)O	nitrilotriacetic acid				2.28	Kaiser, Water Poll.Res.J.Canda;1991,26,361-431	2.28				2.28
236	000090-65-3	CC(=C)C(=O)C(=CC(=O)O)OC	penicillic acid	(4.56/4.03)	Kaiser, Water Poll.Res.J.Canda;1991,26,361-431	4.295	(5.07/4.29)	Kaiser, Water Poll.Res.J.Canda;1991,26,361-431	4.68				4.68	0.78
237	000110-16-7	O=C(O)C=CC(=O)O	Maleic acid				2.672	Santos, Environ.Sci.Technol. 2004,38,133-138	2.672				2.672
238	000074-89-5	NC	methylamine	2.95	Kaiser, Water Poll.Res.J.Canda;1991,26,361-431	2.95							2.95
239	000075-04-7	NCC	ethylamine	0.16	Kaiser, Water Poll.Res.J.Canda;1991,26,361-431	0.16				0.16	Kaiser, Water Poll.Res.J.Canda;1991,26,361-431	0.16	0.16
240	000107-10-8	NCCC	Propylamine	3.67001	Cronin, The Science of the Total Environment, 1991,109-110,431-439	3.67001							3.67001
241	000109-73-9	NCCCC	n-butylamine	0.6	Kaiser, Water Poll.Res.J.Canda;1991,26,361-431	0.6	0.54	Jennings, Water Research, 2001,35,3448-3456	0.54	0.6	Kaiser, Water Poll.Res.J.Canda;1991,26,361-431	0.6	0.54
242	000111-26-2	NCCCCCC	N-hexylamine	3.78	Kaiser, Water Poll.Res.J.Canda;1991,26,361-431	3.78	3.83	Kaiser, Water Poll.Res.J.Canda;1991,26,361-431	3.83	3.84	Kaiser, Water Poll.Res.J.Canda;1991,26,361-431	3.84	3.83
243	000111-68-2	NCCCCCCC	Heptylamine	3.63	Cronin, The Science of the Total Environment, 1991,109-110,431-439	3.63							3.63
244	000111-86-4	NCCCCCCCC	Octylamine	3.64999	Cronin, The Science of the Total Environment, 1991,109-110,431-439	3.64999							3.64999
245	000108-91-8	NC(CCCC1)C1	cyclo-hexylamine	1.37	Kaiser, Water Poll.Res.J.Canda;1991,26,361-431	1.37				2.92	Kaiser, Water Poll.Res.J.Canda;1991,26,361-431	2.92	1.37
246	007242-92-4	C1CC2CC1CC2N	exo-2-aminonorbornane	3.43	Kaiser, Water Poll.Res.J.Canda;1991,26,361-431	3.43	3.48	Kaiser, Water Poll.Res.J.Canda;1991,26,361-431	3.48	3.44	Kaiser, Water Poll.Res.J.Canda;1991,26,361-431	3.44	3.48
247	000141-43-5	C(CO)N	ethanolamine	3.63	Kaiser, Water Poll.Res.J.Canda;1991,26,361-431	3.63	3.70/3.10	Kaiser, Water Poll.Res.J.Canda;1991,26,361-431/Villa, Ecotoxicol. Environ. Saf. 2012, 86,93-100	3.4	3.65	Kaiser, Water Poll.Res.J.Canda;1991,26,361-431	3.65	3.4	0.6
248	000078-96-6	OC(CN)C	1-aminopropanol,DL							3.44	Kaiser, Water Poll.Res.J.Canda;1991,26,361-431	3.44	3.44
249	000109-85-3	O(CCN)C	2-Methoxyethylamine	3.48001	Cronin, The Science of the Total Environment, 1991,109-110,431-439	3.48001							3.48001
250	000124-40-3	CNC	dimethylamine				3.23	Kaiser, Water Poll.Res.J.Canda;1991,26,361-431	3.23				3.23
251	000109-89-7	CCNCC	diethylamine	0.28	Kaiser, Water Poll.Res.J.Canda;1991,26,361-431	0.28	3.53*/0.34	Kaiser, Water Poll.Res.J.Canda;1991,26,361-431/Jennings, Water Research, 2001,35,3448-3456	1.935	0.36	Kaiser, Water Poll.Res.J.Canda;1991,26,361-431	0.36	1.935	3.19
252	000111-42-2	OCCNCCO	Diethanolamine	3.24/3.16	Zurita, Toxicology in Vitro, 2005,19:879-886/Kaiser, Water Poll.Res.J.Canda;1991,26,361-431	3.2	0.44/3.28	Jennings, Water Research, 2001,35,3448-3456/Zurita, Toxicology in Vitro, 2005, 19:879-886	1.86				1.86	2.84
253	000112-18-5	CCCCCCCCCCCCN(C)C	N,N-dimethyldodecylamine	5.89	Kaiser, Water Poll.Res.J.Canda;1991,26,361-431	5.89	5.9	Kaiser, Water Poll.Res.J.Canda;1991,26,361-431	5.9	5.81	Kaiser, Water Poll.Res.J.Canda;1991,26,361-431	5.81	5.9
254	000102-71-6	OCCN(CCO)CCO	triethanolamine				2.6319	Villa, Ecotoxicol. Environ. Saf. 2012, 86,93-100	2.6319				2.6319
255	022104-62-7	O=C(C(C)CN(C)C)C	4-dimethylamino-3-methyl-2-butanone	3.49	Kaiser, Water Poll.Res.J.Canda;1991,26,361-431	3.49							3.49
256	000107-15-3	C(CN)N	ethylenediamine				3.47/0.35	Kaiser, Water Poll.Res.J.Canda;1991,26,361-431/Jennings, Water Research, 2001,35,3448-3456	1.91				1.91	3.12
257	000078-90-0	NCC(N)C	1,2-Diaminopropane	3.46998	Cronin, The Science of the Total Environment, 1991,109-110,431-439	3.46998							3.46998
258	026913-06-4	NCCNCCNCCNCCNCCN	Polyethylenimine							3.54	Mortimer, Toxicology in Vitro, 2008,22,1412–1417	3.54	3.54
259	000107-11-9	C=CCN	allylamine	(3.46*/0.63)	Kaiser, Water Poll.Res.J.Canda;1991,26,361-431	2.045	3.54*	Kaiser, Water Poll.Res.J.Canda;1991,26,361-431	3.54	0.65	Kaiser, Water Poll.Res.J.Canda;1991,26,361-431	0.65	3.54
260	000075-52-5	[O-][N+](=O)C	Nitromethane				1.02913	Thumm, Chemosphere,1992,12,1835-1843	1.02913	1.04	Thumm, Chemosphere, 1992,12,1835-1843	1.04	1.02913
261	000079-24-3	[O-][N+](=O)CC	Nitropethane				1.74901	Thumm, Chemosphere,1992,12,1835-1843	1.74901	1.89	Thumm, Chemosphere, 1992,12,1835-1843	1.89	1.74901
262	000108-03-2	[O-][N+](=O)CCC	1-Nitropropane				3.20009	Thumm, Chemosphere,1992,12,1835-1843	3.20009	3.1	Thumm, Chemosphere, 1992,12,1835-1843	3.1	3.20009
263	000079-46-9	[O-][N+](=O)C(C)C	2-Nitropropane				3.32761	Thumm, Chemosphere,1992,12,1835-1843	3.32761	3.28	Thumm, Chemosphere, 1992,12,1835-1843	3.28	3.32761
264	000627-05-4	CCCC[N+](=O)[O-]	1-nitrobutane	3.28	Kaiser, Water Poll.Res.J.Canda;1991,26,361-431	3.28	3.28/3.36	Kaiser, Water Poll.Res.J.Canda;1991,26,361-431/Thumm, Chemosphere,1992,12,1835-1843	3.32	3.28/3.30	Kaiser, Water Poll.Res.J.Canda;1991,26,361-431/Thumm, Chemosphere, 1992,12,1835-1843	3.29	3.32	0.08
265	000600-24-8	CCC([N+](=O)[O-])C	2-Nitrobutane				3.52338	Thumm, Chemosphere,1992,12,1835-1843	3.52338	3.46	Thumm, Chemosphere, 1992,12,1835-1843	3.46	3.52338
266	000625-74-1	CC(C)C[N+](=O)[O-]	Iso-Nitrobutane				3.16	Thumm, Chemosphere,1992,12,1835-1843	3.16	3.12	Thumm, Chemosphere, 1992,12,1835-1843	3.12	3.16
267	000594-70-7	[O-][N+](=O)C(C)(C)C	tert,Nitrobutane				5.20043	Thumm, Chemosphere,1992,12,1835-1843	5.20043	5.12	Thumm, Chemosphere, 1992,12,1835-1843	5.12	5.20043
268	000628-05-7	CCCCC[N+](=O)[O-]	1-Nitropentane				3.80391	Thumm, Chemosphere,1992,12,1835-1843	3.80391	3.72	Thumm, Chemosphere, 1992,12,1835-1843	3.72	3.80391
269	000646-14-0	CCCCCC[N+](=O)[O-]	1-Nitrohexane				4.68647	Thumm, Chemosphere,1992,12,1835-1843	4.68647	4.6	Thumm, Chemosphere, 1992,12,1835-1843	4.6	4.68647
270	002562-38-1	C1CCC(C1)[N+](=O)[O-]	nitrocyclopentane	4.46	Kaiser, Water Poll.Res.J.Canda;1991,26,361-431	4.46	4.42	Kaiser, Water Poll.Res.J.Canda;1991,26,361-431	4.42	4.36	Kaiser, Water Poll.Res.J.Canda;1991,26,361-431	4.36	4.42
271	000126-11-4	C(C(CO)(CO)[N+](=O)[O-])O	tris(hydroxymethyl)nitromethane	4.44	Kaiser, Water Poll.Res.J.Canda;1991,26,361-431	4.44	4.71	Kaiser, Water Poll.Res.J.Canda;1991,26,361-431	4.71	4.81	Kaiser, Water Poll.Res.J.Canda;1991,26,361-431	4.81	4.71
272	000074-90-8	N#C	hydrogen cyanide	3.5	Kaiser, Water Poll.Res.J.Canda;1991,26,361-431	3.5							3.5
273	000075-05-8	CC#N	acetonitrile	0.23	Kaiser, Water Poll.Res.J.Canda;1991,26,361-431	0.23	-1.10835	Villa, Ecotoxicol. Environ. Saf. 2012, 86,93-100	-1.10835	0.23/0.43	Kaiser, Water Poll.Res.J.Canda;1991,26,361-431/Garcia, Green Chemistry, 2005,7,9-14	0.33	-1.10835
274	000107-12-0	C(#N)CC	propionitrile	1.02	Kaiser, Water Poll.Res.J.Canda;1991,26,361-431	1.02				1.02	Kaiser, Water Poll.Res.J.Canda;1991,26,361-431	1.02	1.02
275	002243-27-8	N#CCCCCCCCC	Octylcyanide	5.08001	Cronin, The Science of the Total Environment, 1991,109-110,431-439	5.08001							5.08001
276	000107-14-2	N#CCCl	Chloroacetonitrile	2.01	Cronin, The Science of the Total Environment, 1991,109-110,431-439	2.01	2.78	Cronin, SAR QSAR Environ. Sci. 2000,11,301-312	2.78				2.78
277	001617-17-0	CC(Cl)C#N	2-Chloropropionitril				1.82	Cronin, SAR QSAR Environ. Sci. 2000,11,301-312	1.82				1.82
278	019481-82-4	N#CC(Br)C	2-Bromopropionitrile				3.38	Cronin, SAR QSAR Environ. Sci. 2000,11,301-312	3.38				3.38
279	003252-43-5	N#CC(Br)Br	Dibromoacetonitrile				4.23	Cronin, SAR QSAR Environ. Sci. 2000,11,301-312	4.23				4.23
280	000542-76-7	C(#N)CCCl	3-Choloropropionitrile				1.54	Cronin, SAR QSAR Environ. Sci. 2000,11,301-312	1.54				1.54
281	000628-20-6	N#CCCCCl	4-Cholorobutyronitrile				2.21	Cronin, SAR QSAR Environ. Sci. 2000,11,301-312	2.21				2.21
282	022819-91-6	N#CCCCCCCCl	7-Chloroheptanonitrile				4.53	Cronin, SAR QSAR Environ. Sci. 2000,11,301-312	4.53				4.53
283	002417-90-5	N#CCCBr	3-Bromopropionitril				2.3	Cronin, SAR QSAR Environ. Sci. 2000,11,301-312	2.3				2.3
284	005332-06-9	N#CCCCBr	4-Bromobutyronitrile				2.39	Cronin, SAR QSAR Environ. Sci. 2000,11,301-312	2.39				2.39
285	005414-21-1	N#CCCCCBr	5-Bromovaleronitrile				2.83	Cronin, SAR QSAR Environ. Sci. 2000,11,301-312	2.83				2.83
286	020965-27-9	N#CCCCCCCBr	7-Bromoheptanonitrile				4.71	Cronin, SAR QSAR Environ. Sci. 2000,11,301-312	4.71				4.71
287	000109-77-3	C(#N)CC(#N)	Malononitrile	2.23002	Cronin, The Science of the Total Environment, 1991,109-110,431-439	2.23002							2.23002
288	000111-69-3	C(CCC#N)CC#N	1,4-dicyanobutane	2.44/1.60	Kaiser, Water Poll.Res.J.Canda;1991,26,361-431/Cronin, The Science of the Total Environment, 1991,109-110,431-439	2.02	2.43	Kaiser, Water Poll.Res.J.Canda;1991,26,361-431	2.43	2.42	Kaiser, Water Poll.Res.J.Canda;1991,26,361-431	2.42	2.43
289	000629-40-3	N#CCCCCCCC#N	1,6-Dicyanohexane	3.92999	Cronin, The Science of the Total Environment, 1991,109-110,431-439	3.92999							3.92999
290	000109-75-1	N#CCC=C	Allyl cyanide	1.40001	Cronin, The Science of the Total Environment, 1991,109-110,431-439	1.40001							1.40001
291	000107-13-1	C=CC#N	acrylonitrile	(2.03*/1.13)	Kaiser, Water Poll.Res.J.Canda;1991,26,361-431	1.58	2.16*	Kaiser, Water Poll.Res.J.Canda;1991,26,361-431	2.16	2.32*	Kaiser, Water Poll.Res.J.Canda;1991,26,361-431	2.32	2.16
292	000096-29-7	N(O)=C(CC)C	2-butanoneoxime	1.96	Kaiser, Water Poll.Res.J.Canda;1991,26,361-431	1.96							1.96
293	000822-06-0	C(CCCN=C=O)CCN=C=O	1,6-diisocyanatohexane	3.5	Kaiser, Water Poll.Res.J.Canda;1991,26,361-431	3.5	3.82	Kaiser, Water Poll.Res.J.Canda;1991,26,361-431	3.82	4.03	Kaiser, Water Poll.Res.J.Canda;1991,26,361-431	4.03	3.82
294	000302-01-2	NN	hydrazine	6.2	Kaiser, Water Poll.Res.J.Canda;1991,26,361-431	6.2	6.51	Kaiser, Water Poll.Res.J.Canda;1991,26,361-431	6.51	6.51	Kaiser, Water Poll.Res.J.Canda;1991,26,361-431	6.51	6.51
295	000060-34-4	N(N)C	methylhydrazine	3.23	Kaiser, Water Poll.Res.J.Canda;1991,26,361-431	3.23	3.45	Kaiser, Water Poll.Res.J.Canda;1991,26,361-431	3.45	3.48	Kaiser, Water Poll.Res.J.Canda;1991,26,361-431	3.48	3.45
296	000068-12-2	O=CN(C)C	N,N-dimethylformamide	0.56	Kaiser, Water Poll.Res.J.Canda;1991,26,361-431	0.56	0.75	Jennings, Water Research, 2001,35,3448-3456	0.75				0.75
297	000127-19-5	O=C(N(C)C)C	N,N-dimethylacetamide	1.26	Kaiser, Water Poll.Res.J.Canda;1991,26,361-431	1.26	1.34	Jennings, Water Research, 2001,35,3448-3456	1.34	1.56	Kaiser, Water Poll.Res.J.Canda;1991,26,361-431	1.56	1.34
298	000352-38-1	C(=O)(C(F)(F)F)N	trifluoroacetamide	0.87	Kaiser, Water Poll.Res.J.Canda;1991,26,361-431	0.87	0.99	Kaiser, Water Poll.Res.J.Canda;1991,26,361-431	0.99	1.01	Kaiser, Water Poll.Res.J.Canda;1991,26,361-431	1.01	0.99
299	000616-45-5	C1CC(=O)NC1	2-pyrrolidinone	2.12	Kaiser, Water Poll.Res.J.Canda;1991,26,361-431	2.12	2.1	Kaiser, Water Poll.Res.J.Canda;1991,26,361-431	2.1	2.05	Kaiser, Water Poll.Res.J.Canda;1991,26,361-431	2.05	2.1
300	000079-07-2	C(C(=O)N)Cl	2-chloroacetamide	3.96	Kaiser, Water Poll.Res.J.Canda;1991,26,361-431	3.96	3.68/0.75	Kaiser, Water Poll.Res.J.Canda;1991,26,361-431/Jennings, Water Research, 2001,35,3448-3456	2.215	3.47	Kaiser, Water Poll.Res.J.Canda;1991,26,361-431	3.47	2.215	2.93
301	000108-13-4	C(C(=O)N)C(=O)N	malonamide	2.2	Kaiser, Water Poll.Res.J.Canda;1991,26,361-431	2.2	2.24	Kaiser, Water Poll.Res.J.Canda;1991,26,361-431	2.24	2.23	Kaiser, Water Poll.Res.J.Canda;1991,26,361-431	2.23	2.24
302	061789-40-0	CCCCCCCCCCCC(=O)NCCCN(C)(C)CC(=O)O	Cocoamidopropyl dimethyl betaine							3.64	Garcia, Environment International, 2008,34,1001-1005	3.64	3.64
303	000057-13-6	O=C(N)N	urea	0.4	Kaiser, Water Poll.Res.J.Canda;1991,26,361-431	0.4							0.4
304	000632-22-4	CN(C)C(=O)N(C)C	tetramethylurea				2.02	Kaiser, Water Poll.Res.J.Canda;1991,26,361-431	2.02				2.02
305	000127-07-1	C(=O)(N)NO	hydroxyurea	2.02	Kaiser, Water Poll.Res.J.Canda;1991,26,361-431	2.02	2.05/0.57	Kaiser, Water Poll.Res.J.Canda;1991,26,361-431/Jennings, Water Research, 2001,35,3448-3456	1.31	2.08	Kaiser, Water Poll.Res.J.Canda;1991,26,361-431	2.08	1.31	1.48
306	057966-95-7	O=C(NCC)NC(=O)C(=NOC)C#N	cymoxanil				3.81854	Villa, Ecotoxicol. Environ. Saf. 2012, 86,93-100	3.81854				3.81854
307	000120-93-4	C1CNC(=O)N1	ethyleneurea				1.42	Kaiser, Water Poll.Res.J.Canda;1991,26,361-431	1.42				1.42
308	000070-25-7	CN(C(=N[N+](=O)[O-])N)N=O	N-methyl-N'-nitro-N-nitrosoguanidine	3.76	Kaiser, Water Poll.Res.J.Canda;1991,26,361-431	3.76	4.22	Kaiser, Water Poll.Res.J.Canda;1991,26,361-431	4.22	4.35	Kaiser, Water Poll.Res.J.Canda;1991,26,361-431	4.35	4.22
309	000055-18-5	O=NN(CC)CC	N,N-diethylnitrosamine				2.86	Kaiser, Water Poll.Res.J.Canda;1991,26,361-431	2.86				2.86
310	000120-94-5	N(CCC1)(C1)C	1-methylpyrrolidine	1.02	Kaiser, Water Poll.Res.J.Canda;1991,26,361-431	1.02				1.02	Kaiser, Water Poll.Res.J.Canda;1991,26,361-431	1.02	1.02
311	004719-04-4	C1N(CN(CN1CCO)CCO)CCO	Grotan	3.71	Kaiser, Water Poll.Res.J.Canda;1991,26,361-431	3.71	3.88	Kaiser, Water Poll.Res.J.Canda;1991,26,361-431	3.88				3.88
312	000110-91-8	C1COCCN1	morpholine	3.16	Kaiser, Water Poll.Res.J.Canda;1991,26,361-431	3.16	3.23/0.54	Kaiser, Water Poll.Res.J.Canda;1991,26,361-431/Jennings, Water Research, 2001,35,3448-3456	1.885	3.18	Kaiser, Water Poll.Res.J.Canda;1991,26,361-431	3.18	1.885	2.69
313	000100-74-3	CCN1CCOCC1	4-ethylmorpholine	3.11	Kaiser, Water Poll.Res.J.Canda;1991,26,361-431	3.11	3.21	Kaiser, Water Poll.Res.J.Canda;1991,26,361-431	3.21	3.15	Kaiser, Water Poll.Res.J.Canda;1991,26,361-431	3.15	3.21
314	004542-47-6	C1COCCN1CCC#N	4-morpholinepropionitrile	2.38	Kaiser, Water Poll.Res.J.Canda;1991,26,361-431	2.38	2.37	Kaiser, Water Poll.Res.J.Canda;1991,26,361-431	2.37	2.32	Kaiser, Water Poll.Res.J.Canda;1991,26,361-431	2.32	2.37
315	000087-90-1	C1(=O)N(C(=O)N(C(=O)N1Cl)Cl)Cl	trichlorocyanuric acid	5.71	Kaiser, Water Poll.Res.J.Canda;1991,26,361-431	5.71	5.64	Kaiser, Water Poll.Res.J.Canda;1991,26,361-431	5.64	5.57	Kaiser, Water Poll.Res.J.Canda;1991,26,361-431	5.57	5.64
316	000057-43-2	CCC1(CCC(C)C)C(=O)NC(=O)NC1=O	Amytal	2.35	Kaiser, Water Poll.Res.J.Canda;1991,26,361-431	2.35							2.35
317	000108-31-6	C1=CC(=O)OC1=O	maleic anhydride	3.41	Kaiser, Water Poll.Res.J.Canda;1991,26,361-431	3.41	3.37	Kaiser, Water Poll.Res.J.Canda;1991,26,361-431	3.37	3.35	Kaiser, Water Poll.Res.J.Canda;1991,26,361-431	3.35	3.37
318	000314-40-9	N1C(=O)N(C(C)CC)C(=O)C(Br)=C1C	Bromacil	4.59	Kaiser, Water Poll.Res.J.Canda;1991,26,361-431	4.59							4.59
319	000109-99-9	C1CCOC1	Tetrahydrofuran				1.9	Dearden, Quant.Struct.-Act.Relat.,2000,19,3-10	1.9				1.9
320	000453-20-3	C1COCC1O	3-hydroxytetrahydrofuran	2.2	Kaiser, Water Poll.Res.J.Canda;1991,26,361-431	2.2	2.17	Kaiser, Water Poll.Res.J.Canda;1991,26,361-431	2.17	2.16	Kaiser, Water Poll.Res.J.Canda;1991,26,361-431	2.16	2.17
321	000123-91-1	C1COCCO1	1,4-dioxane	2.16	Kaiser, Water Poll.Res.J.Canda;1991,26,361-431	2.16	2.12	Kaiser, Water Poll.Res.J.Canda;1991,26,361-431	2.12	2.08	Kaiser, Water Poll.Res.J.Canda;1991,26,361-431	2.08	2.12
322	026172-55-4	S1N(C)C(=O)C=C1Cl	3(2H)-Isothiazolone, 5-chloro-2-methyl-	6.11	Kaiser, Water Poll.Res.J.Canda;1991,26,361-431	6.11	6.37	Kaiser, Water Poll.Res.J.Canda;1991,26,361-431	6.37				6.37
323	055965-84-9	CCCCCCCCN1C(=O)C=CS1	Kathon 886-MW,"b"+"impurities"	6.11	Kaiser, Water Poll.Res.J.Canda;1991,26,361-431	6.11	6.37	Kaiser, Water Poll.Res.J.Canda;1991,26,361-431	6.37				6.37
324	000106-89-8	C1C(O1)CCl	epichlorohydrin	1.6	Kaiser, Water Poll.Res.J.Canda;1991,26,361-431	1.6	1.9	Kaiser, Water Poll.Res.J.Canda;1991,26,361-431	1.9	2.14	Kaiser, Water Poll.Res.J.Canda;1991,26,361-431	2.14	1.9
325	056299-00-4	CC1C(C2C(O2)C3=CC(=O)C4(CC13C)C(O4)(C)C=O)OC(=O)C	PR Toxin	4.63	Kaiser, Water Poll.Res.J.Canda;1991,26,361-431	4.63	5.2	Kaiser, Water Poll.Res.J.Canda;1991,26,361-431	5.2				5.2
326	000060-24-2	OCCS	mercaptoethanol_2				1.12572	Villa, Ecotoxicol. Environ. Saf. 2012, 86,93-100	1.12572				1.12572
327	000075-18-3	S(C)C	Dimethyl sulphide							1.16	Ziehl, Aquatic Ecosystem Health and Management, 2000,3,347-357	1.16	1.16
328	000110-77-0	OCCSCC	2-Ethylthioethanol							2.6	Gälli, Aquatic Toxicology, 1994,30,259-269	2.6	2.6
329	005395-75-5	S(CC)CCSCC	3,6-Dithiaoctane							3.75	Gälli, Aquatic Toxicology, 1994,30,259-269	3.75	3.75
330	000505-29-3	S(CCSC1)C1	1,4-Dithiane							3.7	Gälli, Aquatic Toxicology, 1994,30,259-269	3.7	3.7
331	000624-92-0	S(SC)C	Dimethyl disulphide							3.47	Ziehl, Aquatic Ecosystem Health and Management, 2000,3,347-357	3.47	3.47
332	000110-81-6	S(SCC)CC	Diethyldisulfide							3.84	Gälli, Aquatic Toxicology, 1994,30,259-269	3.84	3.84
333	006317-18-6	C(SC#N)SC#N	methylenedithiocyanate	6.11	Kaiser, Water Poll.Res.J.Canda;1991,26,361-431	6.11	(6.75/6.38)	Kaiser, Water Poll.Res.J.Canda;1991,26,361-431	6.565				6.565	0.37
334	002637-34-5	C1=CC(=S)NC=C1	2-mercaptopyridine	4.66	Kaiser, Water Poll.Res.J.Canda;1991,26,361-431	4.66	4.68	Kaiser, Water Poll.Res.J.Canda;1991,26,361-431	4.68	4.54	Kaiser, Water Poll.Res.J.Canda;1991,26,361-431	4.54	4.68
335	000067-68-5	CS(=O)C	dimethylsulfoxide	(-0.05*/-0.12)	Kaiser, Water Poll.Res.J.Canda;1991,26,361-431	-0.085	(-0.10*/0.09)/-0.36/0.15	Kaiser, Water Poll.Res.J.Canda;1991,26,361-431/Villa, Ecotoxicol. Environ. Saf. 2012, 86,93-100/Jennings, Water Research, 2001,35,3448-3456	-0.055	/-0.10*/0.01	Kaiser, Water Poll.Res.J.Canda;1991,26,361-431/Ziehl, Aquatic Ecosystem Health and Management, 2000,3,347-357	-0.045	-0.055	0.51
336	000759-94-4	CCCN(CCC)C(=O)SCC	EPTC;S-ethyldipropylthiocarbamate	3.72	Kaiser, Water Poll.Res.J.Canda;1991,26,361-431	3.72	3.65	Kaiser, Water Poll.Res.J.Canda;1991,26,361-431	3.65	3.58	Kaiser, Water Poll.Res.J.Canda;1991,26,361-431	3.58	3.65
337	002008-41-5	CCSC(=O)N(CC(C)C)CC(C)C	Butylate	4.16	Kaiser, Water Poll.Res.J.Canda;1991,26,361-431	4.16	4.13	Kaiser, Water Poll.Res.J.Canda;1991,26,361-431	4.13	4.08	Kaiser, Water Poll.Res.J.Canda;1991,26,361-431	4.08	4.13
338	000062-56-6	NC(=S)N	thiourea				1.13/1.35	Jennings, Water Research, 2001,35,3448-3456/Kaiser, Water Poll.Res.J.Canda;1991,26,361-431	1.24				1.24	0.22
339	000598-52-7	CNC(=S)N	N-methylthiourea				1.7	Kaiser, Water Poll.Res.J.Canda;1991,26,361-431	1.7				1.7
340	006972-05-0	CNC(=S)NC	N,N-dimethylthiourea				1.95	Kaiser, Water Poll.Res.J.Canda;1991,26,361-431	1.95				1.95
341	000625-53-6	CCNC(=S)N	N-ethylthiourea				1.7	Kaiser, Water Poll.Res.J.Canda;1991,26,361-431	1.7				1.7
342	002782-91-4	CN(C)C(=S)N(C)C	tetramethylthiourea				3.26	Kaiser, Water Poll.Res.J.Canda;1991,26,361-431	3.26				3.26
343	000105-55-5	N(C(=S)NCC)CC	N,N'-diethylthiourea	3.45	Kaiser, Water Poll.Res.J.Canda;1991,26,361-431	3.45							3.45
344	000109-46-6	CCCCNC(=S)NCCCC	N,N'-di(n-butyl)thiourea				4.38	Kaiser, Water Poll.Res.J.Canda;1991,26,361-431	4.38				4.38
345	000096-45-7	C1CNC(=S)N1	ethylenthiourea,ETU,2-imidazolidinethione				(1.69/1.62)	Kaiser, Water Poll.Res.J.Canda;1991,26,361-431	1.655				1.655	0.07
346	000872-35-5	C1=CNC(=S)N1	2-mercaptoimidazole	2.6	Kaiser, Water Poll.Res.J.Canda;1991,26,361-431	2.6	2.6	Kaiser, Water Poll.Res.J.Canda;1991,26,361-431	2.6	2.53	Kaiser, Water Poll.Res.J.Canda;1991,26,361-431	2.53	2.6
347	000060-56-0	S=C1NC=CN1C	2-mecrapto-1-methylimidazole	（2.53*/2.34）	Kaiser, Water Poll.Res.J.Canda;1991,26,361-431	2.435	(2.59*/2.34)	Kaiser, Water Poll.Res.J.Canda;1991,26,361-431	2.465	(2.67*/2.32)	Kaiser, Water Poll.Res.J.Canda;1991,26,361-431	2.495	2.465	0.25
348	000097-74-5	CN(C)C(=S)SC(=S)N(C)C	TMTM;tetramethyltyiuram-monosulfide				5.04	Kaiser, Water Poll.Res.J.Canda;1991,26,361-431	5.04				5.04
349	000137-26-8	CN(C)C(=S)SSC(=S)N(C)C	Thiram；tetromethylthiuramdisulfide				6.38	Kaiser, Water Poll.Res.J.Canda;1991,26,361-431	6.38				6.38
350	000097-77-8	CCN(CC)C(=S)SSC(=S)N(CC)CC	Disulfiram;tetraethylthiuramdisulfide				5.39	Kaiser, Water Poll.Res.J.Canda;1991,26,361-431	5.39				5.39
351	002556-42-5	CCCN(CCC)C(=S)SSC(=S)N(CCC)CCC	TPTD;tetra-n-propylthiuramdisulfide				3.55	Kaiser, Water Poll.Res.J.Canda;1991,26,361-431	3.55				3.55
352	001634-02-2	CCCCN(CCCC)C(=S)SSC(=S)N(CCCC)CCCC	TBTD;tetra-n-butyl-thiuramdisulfide				3.83	Kaiser, Water Poll.Res.J.Canda;1991,26,361-431	3.83				3.83
353	002349-67-9	C1(=NNC(=S)S1)N	5-amino-1,3,4-thiadiazole-2-thiol	4.92	Kaiser, Water Poll.Res.J.Canda;1991,26,361-431	4.92	4.82	Kaiser, Water Poll.Res.J.Canda;1991,26,361-431	4.82	4.64	Kaiser, Water Poll.Res.J.Canda;1991,26,361-431	4.64	4.82
354	000075-15-0	C(=S)=S	carbon disulfide				2.35	Kaiser, Water Poll.Res.J.Canda;1991,26,361-431	2.35				2.35
355	000142-87-0	CCCCCCCCCCOS(=O)(=O)O	decylsodium sulfate	4.14	Kaiser, Water Poll.Res.J.Canda;1991,26,361-431	4.14	4.42	Kaiser, Water Poll.Res.J.Canda;1991,26,361-431	4.42	4.57	Kaiser, Water Poll.Res.J.Canda;1991,26,361-431	4.57	4.42
356	000151-21-3	CCCCCCCCCCCCOS(=O)(=O)O	sodium lauryl sulfate	(5.28*/5.81/5.38/5.26/5.15/4.98)	Kaiser, Water Poll.Res.J.Canda;1991,26,361-431	5.31	(5.26*/5.60/5.28/5.20/5.15)	Kaiser, Water Poll.Res.J.Canda;1991,26,361-431	5.298	(5.38*/5.80）	Kaiser, Water Poll.Res.J.Canda;1991,26,361-431	5.59	5.298	0.45
357	001191-50-0	CCCCCCCCCCCCCCOS(=O)(=O)O	tetradecylsodium sulfate	3.75	Kaiser, Water Poll.Res.J.Canda;1991,26,361-431	3.75	3.79	Kaiser, Water Poll.Res.J.Canda;1991,26,361-431	3.79	3.67	Kaiser, Water Poll.Res.J.Canda;1991,26,361-431	3.67	3.79
358	001120-04-3	CCCCCCCCCCCCCCCCCCOS(=O)(=O)O	octadecylsodium sulfate	4.03	Kaiser, Water Poll.Res.J.Canda;1991,26,361-431	4.03	3.99	Kaiser, Water Poll.Res.J.Canda;1991,26,361-431	3.99	3.84	Kaiser, Water Poll.Res.J.Canda;1991,26,361-431	3.84	3.99
359	030560-19-1	COP(=O)(NC(C)=O)SC	acephate				2.53538	Villa, Ecotoxicol. Environ. Saf. 2012, 86,93-100	2.53538				2.53538
360	002275-23-2	CNC(=O)C(C)SCCSP(=O)(OC)OC	vamidothion				2.67088	Villa, Ecotoxicol. Environ. Saf. 2012, 86,93-100	2.67088				2.67088
361	000298-06-6	O(P(OCC)(S)=S)CC	Diethyldithiophosphate							4.77	Gälli, Aquatic Toxicology, 1994,30,259-269	4.77	4.77
362	002524-09-6	S=P(SCC)(OCC)OCC	Triethyldithiophosphate							3.79	Gälli, Aquatic Toxicology, 1994,30,259-269	3.79	3.79
363	000298-04-4	CCOP(=S)(OCC)SCCSCC	Disulfoton							4.4	Gälli, Aquatic Toxicology, 1994,30,259-269	4.4	4.4
364	000919-86-8	O=P(OC)(OC)SCCSCC	PO-Thiometon							4.01	Gälli, Aquatic Toxicology, 1994,30,259-269	4.01	4.01
365	000640-15-3	CCSCCSP(=S)(OC)OC	Thiometon							5.23	Gälli, Aquatic Toxicology, 1994,30,259-269	5.23	5.23
366	000126-75-0	CCOP(=O)(OCC)SCCSCC	PO-Disulfoton							3.27	Gälli, Aquatic Toxicology, 1994,30,259-269	3.27	3.27
367	002703-37-9	S=P(SCCS(=O)CC)(OC)OC	Thiometon-sulfoxide							4.16	Gälli, Aquatic Toxicology, 1994,30,259-269	4.16	4.16
368	002497-07-6	CCOP(=S)(OCC)SCCS(=O)CC	Disulfoton-sulfoxide							3.78	Gälli, Aquatic Toxicology, 1994,30,259-269	3.78	3.78
369	020301-63-7	S=P(SCCS(=O)(=O)CC)(OC)OC	Thiometon-sulfone							3.56	Gälli, Aquatic Toxicology, 1994,30,259-269	3.56	3.56
370	002497-06-5	CCOP(=S)(OCC)SCCS(=O)(=O)CC	Disulfoton-sulfone							3.8	Gälli, Aquatic Toxicology, 1994,30,259-269	3.8	3.8
371	000121-75-5	CCOC(=O)CC(SP(=S)(OC)OC)C(=O)OCC	Malathion	3.32/（5.04/4.52/3.74/2.92）	Calleja, Food and Chemical Toxicology, 1994,32,173-187/Kaiser, Water Poll.Res.J.Canda;1991,26,361-431	3.908							3.908	2.12
372	000598-02-7	O=P(OCC)(OCC)O	Diethylphosphate							3.43	Gälli, Aquatic Toxicology, 1994,30,259-269	3.43	3.43
373	000062-73-7	O=P(OC)(OC)OC=C(Cl)Cl	Dichlorvos							3.7	Gälli, Aquatic Toxicology, 1994,30,259-269	3.7	3.7
374	031218-83-4	CCNP(=S)(OC)OC(C)=CC(=O)OC(C)C	Propetamphos							4.12	Gälli, Aquatic Toxicology, 1994,30,259-269	4.12	4.12
375	001071-83-6	OC(=O)CNCP(O)(O)=O	gliphosate	4.34	Kaiser, Water Poll.Res.J.Canda;1991,26,361-431	4.34	3.02675	Villa, Ecotoxicol. Environ. Saf. 2012, 86,93-100	3.02675				3.02675
376	038641-94-0	C(C(=O)O)NCP(=O)(O)O	Roundup	(3.25/4.11)	Kaiser, Water Poll.Res.J.Canda;1991,26,361-431	3.68	3.47	Kaiser, Water Poll.Res.J.Canda;1991,26,361-431	3.47	3.56	Kaiser, Water Poll.Res.J.Canda;1991,26,361-431	3.56	3.47
377	000071-43-2	c1ccccc1	Benzene	(3.02/2.56/4.59/4.28/2.97/2.59)	Kaiser, Water Poll.Res.J.Canda;1991,26,361-431	3.335	3.34/(2.69/2.52/3.00)/2.33/2.25	Dearden, Quant.Struct.-Act.Relat., 2000,19,3-10/Kaiser, Water Poll.Res.J.Canda;1991,26,361-431/Villa,Ecotoxicol. Environ. Saf.,2012,86,93-100/Jennings, Water Research, 2001,35,3448-3456	2.68833	（2.88*/3.02）/2.86	Kaiser, Water Poll.Res.J.Canda;1991,26,361-431/Docherty, Green Chemistry, 2005,7,185-189	2.92	2.68833	1.09
378	000108-88-3	Cc1ccccc1	Toluene	(3.73*/3.27/3.28/0.44)/3.61	Kaiser, Water Poll.Res.J.Canda;1991,26,361-431/Cronin, The Science of the Total Environment, 1991,109-110,431-439	2.866	3.08/(3.67*/3.71)/3.10	Dearden, Quant.Struct.-Act.Relat., 2000,19,3-10/Kaiser, Water Poll.Res.J.Canda;1991,26,361-431/Villa, Ecotoxicol. Environ. Saf., 2012,86,93-100	3.39	（3.67*/3.60）/3.00/3.46	Kaiser, Water Poll.Res.J.Canda;1991,26,361-431/Parvez, Toxicology in Vitro, 2008,22,1806-1813/Docherty, Green Chemistry, 2005,7,185-189	3.4325	3.39	0.63
379	000100-41-4	CCC1=CC=CC=C1	ethylbenzene	4.21	Kaiser, Water Poll.Res.J.Canda;1991,26,361-431	4.21	4.14	Kaiser, Water Poll.Res.J.Canda;1991,26,361-431	4.14	4.04/4.25	Kaiser, Water Poll.Res.J.Canda;1991,26,361-431/Parvez, Toxicology in Vitro, 2008,22,1806-1813	4.145	4.14
380	000095-47-6	Cc1ccccc1C	2-xylene	4.09599	Calleja, Food and Chemical Toxicology, 1994,32,173-187	4.09599	4.08/4.06/3.87	Dearden, Quant.Struct.-Act.Relat., 2000,19,3-10/Kaiser, Water Poll.Res.J.Canda;1991,26,361-431 /Lin, Marine Pollution Bulletin,2005,50,617-623	4.00333	3.88/4.06	Parvez, Toxicology in Vitro, 2008,22,1806-1813/Docherty, Green Chemistry, 2005,7,185-189	3.97	4.00333	0.21
381	000108-38-3	Cc1cc(C)ccc1	3-Xylene				3.65	Dearden, Quant.Struct.-Act.Relat., 2000,19,3-10	3.65				3.65
382	000106-42-3	Cc1ccc(C)cc1	4-Xylene				3.68/3.00	Dearden, Quant.Struct.-Act.Relat., 2000,19,3-10/Jennings, Water Research, 2001,35,3448-3456	3.34	4.27	Kaiser, Water Poll.Res.J.Canda;1991,26,361-431	4.27	3.34	0.68
383	000095-63-6	c(ccc(c1C)C)(c1)C	1,2,4-Trimethylbenzene							4.77987	Parvez,Toxicology in Vitro,2008,22,1806-1813	4.77987	4.77987
384	000098-82-8	CC(C)C1=CC=CC=C1	cumene	5.13	Kaiser, Water Poll.Res.J.Canda;1991,26,361-431	5.13	5.04	Kaiser, Water Poll.Res.J.Canda;1991,26,361-431	5.04	4.91	Kaiser, Water Poll.Res.J.Canda;1991,26,361-431	4.91	5.04
385	000622-96-8	CCC1=CC=C(C=C1)C	4-ethyltoluene	4.79	Kaiser, Water Poll.Res.J.Canda;1991,26,361-431	4.79	4.73	Kaiser, Water Poll.Res.J.Canda;1991,26,361-431	4.73	4.66	Kaiser, Water Poll.Res.J.Canda;1991,26,361-431	4.66	4.73
386	000462-06-6	C1=CC=C(C=C1)F	fluorobenzene	2.7	Kaiser, Water Poll.Res.J.Canda;1991,26,361-431	2.7	2.77	Kaiser, Water Poll.Res.J.Canda;1991,26,361-431	2.77	2.72	Kaiser, Water Poll.Res.J.Canda;1991,26,361-431	2.72	2.77
387	000352-32-9	CC1=CC=C(C=C1)F	p-fluorotoluene	3.67	Kaiser, Water Poll.Res.J.Canda;1991,26,361-431	3.67	3.59	Kaiser, Water Poll.Res.J.Canda;1991,26,361-431	3.59	3.46	Kaiser, Water Poll.Res.J.Canda;1991,26,361-431	3.46	3.59
388	000540-36-3	C1=CC(=CC=C1F)F	1,4-difluorobenzene	2.83	Kaiser, Water Poll.Res.J.Canda;1991,26,361-431	2.83	2.99	Kaiser, Water Poll.Res.J.Canda;1991,26,361-431	2.99	3.04	Kaiser, Water Poll.Res.J.Canda;1991,26,361-431	3.04	2.99
389	000108-90-7	Clc1ccccc1	Chlorobenzene	4.08*	Kaiser, Water Poll.Res.J.Canda;1991,26,361-431	4.08	3.86/(3.99*/3.88/3.75)	Dearden, Quant.Struct.-Act.Relat., 2000,19,3-10/Kaiser, Water Poll.Res.J.Canda;1991,26,361-431	3.87	4.00*	Kaiser, Water Poll.Res.J.Canda;1991,26,361-431	4	3.87	0.24
390	000106-43-4	Clc1ccc(C)cc1	4-Chlorotoluene	(4.41*/4.30)	Kaiser, Water Poll.Res.J.Canda;1991,26,361-431	4.355	3.88/(4.34*/4.24)	Dearden, Quant.Struct.-Act.Relat., 2000,19,3-10/Kaiser, Water Poll.Res.J.Canda;1991,26,361-431	4.15333	4.29*	Kaiser, Water Poll.Res.J.Canda;1991,26,361-431	4.29	4.15333	0.46
391	000095-49-8	CC1=CC=CC=C1Cl	2-chlorotoluene	(4.64*/4.33)	Kaiser, Water Poll.Res.J.Canda;1991,26,361-431	4.485	(4.58*/4.32)	Kaiser, Water Poll.Res.J.Canda;1991,26,361-431	4.45	4.43*	Kaiser, Water Poll.Res.J.Canda;1991,26,361-431	4.43	4.45	0.26
392	000095-50-1	Clc1ccccc1Cl	1,2-Dichlorobenzene	(4.49*/4.73/4.16)	Kaiser, Water Poll.Res.J.Canda;1991,26,361-431	4.46	4.38/(4.47*/4.67/4.54)	Dearden, Quant.Struct.-Act.Relat., 2000,19,3-10/Kaiser, Water Poll.Res.J.Canda;1991,26,361-431	4.515	（4.39*/4.56）	Kaiser, Water Poll.Res.J.Canda;1991,26,361-431	4.475	4.515	0.29
393	000541-73-1	Clc1cccc(Cl)c1	1,3-Dichlorobenzene	(4.65*/4.68)	Kaiser, Water Poll.Res.J.Canda;1991,26,361-431	4.665	4.24/(4.57*/4.55/4.65)	Dearden, Quant.Struct.-Act.Relat., 2000,19,3-10/Kaiser, Water Poll.Res.J.Canda;1991,26,361-431	4.5025	（4.46*/4.46）	Kaiser, Water Poll.Res.J.Canda;1991,26,361-431	4.46	4.5025	0.41
394	000106-46-7	Clc1ccc(Cl)cc1	1,4-Dichlorobenzene	4.53	Kaiser, Water Poll.Res.J.Canda;1991,26,361-431	4.53	4.39/4.48	Dearden, Quant.Struct.-Act.Relat., 2000,19,3-10/Kaiser, Water Poll.Res.J.Canda;1991,26,361-431	4.435	4.44	Kaiser, Water Poll.Res.J.Canda;1991,26,361-431	4.44	4.435	0.09
395	000095-73-8	CC1=C(C=C(C=C1)Cl)Cl	2,4-dichlorotoluene	4.85	Kaiser, Water Poll.Res.J.Canda;1991,26,361-431	4.85	4.81	Kaiser, Water Poll.Res.J.Canda;1991,26,361-431	4.81	4.78	Kaiser, Water Poll.Res.J.Canda;1991,26,361-431	4.78	4.81
396	000095-75-0	CC1=CC(=C(C=C1)Cl)Cl	3,4-dichlorotoluene				5.06	Kaiser, Water Poll.Res.J.Canda;1991,26,361-431	5.06				5.06
397	019398-61-9	Clc1c(C)cc(Cl)cc1	2,5-Dichlorotoluene				4.38	Dearden, Quant.Struct.-Act.Relat., 2000,19,3-10	4.38				4.38
398	000120-82-1	Clc1ccc(Cl)c(Cl)c1	1,2,4-Trichlorobenzene	4.89*	Kaiser, Water Poll.Res.J.Canda;1991,26,361-431	4.89	4.50/(4.69*/4.78)	Dearden, Quant.Struct.-Act.Relat., 2000,19,3-10/Kaiser, Water Poll.Res.J.Canda;1991,26,361-431	4.65667	4.66*	Kaiser, Water Poll.Res.J.Canda;1991,26,361-431	4.66	4.65667	0.28
399	000087-61-6	Clc1cccc(Cl)c1Cl	1,2,3-Trichlorobenzene	4.99*	Kaiser, Water Poll.Res.J.Canda;1991,26,361-431	4.99	4.53/(4.84*/4.86)/3.62/4.68	Dearden, Quant.Struct.-Act.Relat., 2000,19,3-10/Kaiser, Water Poll.Res.J.Canda;1991,26,361-431/Deneer,Aquatic Toxicology,1989,15,83-98/Lin, Marine Pollution Bulletin,2005,50,617-623	4.506	4.76*	Kaiser, Water Poll.Res.J.Canda;1991,26,361-431	4.76	4.506	1.24
400	000108-70-3	C1=C(C=C(C=C1Cl)Cl)Cl	1,3,5-trichlorobenzene	4.15	Kaiser, Water Poll.Res.J.Canda;1991,26,361-431	4.15	4.11	Kaiser, Water Poll.Res.J.Canda;1991,26,361-431	4.11	4.11	Kaiser, Water Poll.Res.J.Canda;1991,26,361-431	4.11	4.11
401	006639-30-1	Clc1c(C)cc(Cl)c(Cl)c1	2,4,5-Trichlorotoluene	4.82	Kaiser, Water Poll.Res.J.Canda;1991,26,361-431	4.82	4.86/4.79	Dearden, Quant.Struct.-Act.Relat., 2000,19,3-10/Kaiser, Water Poll.Res.J.Canda;1991,26,361-431	4.825	4.94	Kaiser, Water Poll.Res.J.Canda;1991,26,361-431	4.94	4.825	0.07
402	000634-90-2	C1=C(C=C(C(=C1Cl)Cl)Cl)Cl	1,2,3,5-tetrachlorobenzene	4.82	Kaiser, Water Poll.Res.J.Canda;1991,26,361-431	4.82	4.79	Kaiser, Water Poll.Res.J.Canda;1991,26,361-431	4.79	4.94	Kaiser, Water Poll.Res.J.Canda;1991,26,361-431	4.94	4.79
403	000095-94-3	Clc1cc(Cl)c(Cl)cc1Cl	1,2,4,5-Tetrachlorobenzene	4.33	Kaiser, Water Poll.Res.J.Canda;1991,26,361-431	4.33	5.51/4.52	Dearden, Quant.Struct.-Act.Relat., 2000,19,3-10/Kaiser, Water Poll.Res.J.Canda;1991,26,361-431	5.015	4.46	Kaiser, Water Poll.Res.J.Canda;1991,26,361-431	4.46	5.015	0.99
404	000634-66-2	C1=CC(=C(C(=C1Cl)Cl)Cl)Cl	1,2,3,4-tetrachlorobenzene	4.98*	Kaiser, Water Poll.Res.J.Canda;1991,26,361-431	4.98	(4.81*/5.06)	Kaiser, Water Poll.Res.J.Canda;1991,26,361-431	4.935	4.73*	Kaiser, Water Poll.Res.J.Canda;1991,26,361-431	4.73	4.935	0.25
405	000118-74-1	Clc1c(Cl)c(Cl)c(Cl)c(Cl)c1Cl	Hexachlorobenzene				6.32	Dearden, Quant.Struct.-Act.Relat., 2000,19,3-10	6.32				6.32
406	000352-33-0	C1=CC(=CC=C1F)Cl	1-chloro-4-fluorobenzene	3.12	Kaiser, Water Poll.Res.J.Canda;1991,26,361-431	3.12	3.04	Kaiser, Water Poll.Res.J.Canda;1991,26,361-431	3.04	2.98	Kaiser, Water Poll.Res.J.Canda;1991,26,361-431	2.98	3.04
407	000098-08-8	FC(F)(F)c(cccc1)c1	1',1',1'-trifluorotoluene	3.87	Kaiser, Water Poll.Res.J.Canda;1991,26,361-431	3.87	3.8	Kaiser, Water Poll.Res.J.Canda;1991,26,361-431	3.8	3.66	Kaiser, Water Poll.Res.J.Canda;1991,26,361-431	3.66	3.8
408	000098-56-6	C1=CC(=CC=C1C(F)(F)F)Cl	4-chloro-1',1',1'-trifluorotoluene	(4.21/4.82)	Kaiser, Water Poll.Res.J.Canda;1991,26,361-431	4.515	(4.13/4.71)	Kaiser, Water Poll.Res.J.Canda;1991,26,361-431	4.42	4.1	Kaiser, Water Poll.Res.J.Canda;1991,26,361-431	4.1	4.42	0.58
409	000328-84-7	FC(F)(F)c(ccc(c1Cl)Cl)c1	3,4-dichlorobenzotrifluoride	5.14	Kaiser, Water Poll.Res.J.Canda;1991,26,361-431	5.14							5.14
410	000402-44-8	C1=CC(=CC=C1C(F)(F)F)F	4-fluorobenzotrifluoride	3.48	Kaiser, Water Poll.Res.J.Canda;1991,26,361-431	3.48	3.37	Kaiser, Water Poll.Res.J.Canda;1991,26,361-431	3.37	3.3	Kaiser, Water Poll.Res.J.Canda;1991,26,361-431	3.3	3.37
411	000108-86-1	Brc1ccccc1	Bromobenzene				3.78/3.78	Dearden, Quant.Struct.-Act.Relat., 2000,19,3-10/Lin, Marine Pollution Bulletin,2005,50,617-623	3.78	4.22	Kaiser, Water Poll.Res.J.Canda;1991,26,361-431	4.22	3.78	0
412	000106-38-7	CC1=CC=C(C=C1)Br	4-bromotoluene	5.07	Kaiser, Water Poll.Res.J.Canda;1991,26,361-431	5.07	4.97	Kaiser, Water Poll.Res.J.Canda;1991,26,361-431	4.97	4.83	Kaiser, Water Poll.Res.J.Canda;1991,26,361-431	4.83	4.97
413	000108-36-1	Brc1cc(Br)ccc1	1,3-Dibromobenzene				4.99	Dearden, Quant.Struct.-Act.Relat., 2000,19,3-10	4.99				4.99
414	000106-37-6	Brc1ccc(Br)cc1	1,4-Dibromobenzene				4.54	Dearden, Quant.Struct.-Act.Relat., 2000,19,3-10	4.54	4.92	Kaiser, Water Poll.Res.J.Canda;1991,26,361-431	4.92	4.54
415	000460-00-4	C1=CC(=CC=C1F)Br	1-bromo-4-fluorobenzene	3.88	Kaiser, Water Poll.Res.J.Canda;1991,26,361-431	3.88	3.86	Kaiser, Water Poll.Res.J.Canda;1991,26,361-431	3.86	3.78	Kaiser, Water Poll.Res.J.Canda;1991,26,361-431	3.78	3.86
416	000106-39-8	Clc1ccc(Br)cc1	4-Bromochlorobenzene	4.62	Kaiser, Water Poll.Res.J.Canda;1991,26,361-431	4.62	4.50/4.54	Qin, SAR QSAR Environ. Sci. 2010,5,389-401/Kaiser, Water Poll.Res.J.Canda;1991,26,361-431	4.52	4.47	Kaiser, Water Poll.Res.J.Canda;1991,26,361-431	4.47	4.52	0.04
417	056961-77-4	Clc1c(Cl)c(Br)ccc1	1-Bromo-2,3-dichlorobenzene				4.67	Lin, Marine Pollution Bulletin,2005,50,617-623	4.67				4.67
418	000402-43-7	C1=CC(=CC=C1C(F)(F)F)Br	4-bromobenzotrifluoride	4.79	Kaiser, Water Poll.Res.J.Canda;1991,26,361-431	4.79	4.64	Kaiser, Water Poll.Res.J.Canda;1991,26,361-431	4.64	4.55	Kaiser, Water Poll.Res.J.Canda;1991,26,361-431	4.55	4.64
419	000591-50-4	c(cccc1)(c1)I	iodobenzene							4.8	Kaiser, Water Poll.Res.J.Canda;1991,26,361-431	4.8	4.8
420	000352-34-1	C1=CC(=CC=C1F)I	1-fluoro-4-iodobenzene	4.63	Kaiser, Water Poll.Res.J.Canda;1991,26,361-431	4.63	4.58	Kaiser, Water Poll.Res.J.Canda;1991,26,361-431	4.58	4.53	Kaiser, Water Poll.Res.J.Canda;1991,26,361-431	4.53	4.58
421	000637-87-6	C1=CC(=CC=C1Cl)I	1-chloro-4-iodobenzene	5.04	Kaiser, Water Poll.Res.J.Canda;1991,26,361-431	5.04	5.08	Kaiser, Water Poll.Res.J.Canda;1991,26,361-431	5.08	5.16	Kaiser, Water Poll.Res.J.Canda;1991,26,361-431	5.16	5.08
422	000589-87-7	C1=CC(=CC=C1Br)I	1-bromo-4-iodobenzene	5.37	Kaiser, Water Poll.Res.J.Canda;1991,26,361-431	5.37	5.3	Kaiser, Water Poll.Res.J.Canda;1991,26,361-431	5.3	5.25	Kaiser, Water Poll.Res.J.Canda;1991,26,361-431	5.25	5.3
423	000352-11-4	C1=CC(=CC=C1CCl)F	4-fluorobenzyl chloride	4.54	Kaiser, Water Poll.Res.J.Canda;1991,26,361-431	4.54	4.47	Kaiser, Water Poll.Res.J.Canda;1991,26,361-431	4.47	4.43	Kaiser, Water Poll.Res.J.Canda;1991,26,361-431	4.43	4.47
424	000104-83-6	c1cc(CCl)ccc1Cl	4-Chlorobenzyl chloride	5.5	Kaiser, Water Poll.Res.J.Canda;1991,26,361-431	5.5	5.01/5.43	Zhao, Quant.Struct.-Act.Relat.,1998,17,131-137/Kaiser, Water Poll.Res.J.Canda;1991,26,361-431	5.22	5.4	Kaiser, Water Poll.Res.J.Canda;1991,26,361-431	5.4	5.22	0.42
425	000620-20-2	C1=CC(=CC(=C1)Cl)CCl	3-chlorobenzyl chloride	5.38	Kaiser, Water Poll.Res.J.Canda;1991,26,361-431	5.38	5.33	Kaiser, Water Poll.Res.J.Canda;1991,26,361-431	5.33	5.28	Kaiser, Water Poll.Res.J.Canda;1991,26,361-431	5.28	5.33
426	005216-25-1	C1=CC=C(C(=C1)C(Cl)Cl)Cl	4-chloro-1',1',1'-trichlorotoluene	4.56	Kaiser, Water Poll.Res.J.Canda;1991,26,361-431	4.56	4.5	Kaiser, Water Poll.Res.J.Canda;1991,26,361-431	4.5	4.33	Kaiser, Water Poll.Res.J.Canda;1991,26,361-431	4.33	4.5
427	000100-44-7	C1=CC=C(C=C1)CCl	benzyl chloride	4.82	Kaiser, Water Poll.Res.J.Canda;1991,26,361-431	4.82	4.75	Kaiser, Water Poll.Res.J.Canda;1991,26,361-431	4.75	4.63	Kaiser, Water Poll.Res.J.Canda;1991,26,361-431	4.63	4.75
428	000098-87-3	c(cccc1)(c1)C(Cl)Cl	1',1'-dichlorotoluene	4.88	Kaiser, Water Poll.Res.J.Canda;1991,26,361-431	4.88	4.67	Kaiser, Water Poll.Res.J.Canda;1991,26,361-431	4.67	4.44	Kaiser, Water Poll.Res.J.Canda;1991,26,361-431	4.44	4.67
429	000623-25-6	C1=CC(=CC=C1CCl)CCl	1',4'-dichloro-p-xylene	6.6	Kaiser, Water Poll.Res.J.Canda;1991,26,361-431	6.6	6.53	Kaiser, Water Poll.Res.J.Canda;1991,26,361-431	6.53	6.51	Kaiser, Water Poll.Res.J.Canda;1991,26,361-431	6.51	6.53
430	000098-07-7	C1=CC=C(C=C1)C(Cl)(Cl)Cl	1',1',1'-trichlorotoluene	4.22	Kaiser, Water Poll.Res.J.Canda;1991,26,361-431	4.22	4.09	Kaiser, Water Poll.Res.J.Canda;1991,26,361-431	4.09	4.04	Kaiser, Water Poll.Res.J.Canda;1991,26,361-431	4.04	4.09
431	000824-94-2	COC1=CC=C(C=C1)CCl	4-methoxybenzyl chloride	4.4	Kaiser, Water Poll.Res.J.Canda;1991,26,361-431	4.4	4.39	Kaiser, Water Poll.Res.J.Canda;1991,26,361-431	4.39	4.36	Kaiser, Water Poll.Res.J.Canda;1991,26,361-431	4.36	4.39
432	000100-14-1	C1=CC(=CC=C1CCl)[N+](=O)[O-]	4-nitrobenzyl chloride	4.87	Kaiser, Water Poll.Res.J.Canda;1991,26,361-431	4.87	4.84	Kaiser, Water Poll.Res.J.Canda;1991,26,361-431	4.84	4.82	Kaiser, Water Poll.Res.J.Canda;1991,26,361-431	4.82	4.84
433	017201-43-3	C1=CC(=CC=C1CBr)C#N	4-(bromomethyl)benzonitrile	5.28	Kaiser, Water Poll.Res.J.Canda;1991,26,361-431	5.28	5.54	Kaiser, Water Poll.Res.J.Canda;1991,26,361-431	5.54	5.78	Kaiser, Water Poll.Res.J.Canda;1991,26,361-431	5.78	5.54
434	000103-63-9	C1=CC=C(C=C1)CCBr	(2-bromoethyl)benzene	5.45	Kaiser, Water Poll.Res.J.Canda;1991,26,361-431	5.45	5.42	Kaiser, Water Poll.Res.J.Canda;1991,26,361-431	5.42	5.37	Kaiser, Water Poll.Res.J.Canda;1991,26,361-431	5.37	5.42
435	000100-42-5	c(cccc1)(c1)C=C	styrene				3.94	Jennings, Water Research, 2001,35,3448-3456	3.94	4.28	Kaiser, Water Poll.Res.J.Canda;1991,26,361-431	4.28	3.94
436	000536-74-3	C#CC1=CC=CC=C1	phenylacetylene	4.39	Kaiser, Water Poll.Res.J.Canda;1991,26,361-431	4.39	4.35	Kaiser, Water Poll.Res.J.Canda;1991,26,361-431	4.35	4.25	Kaiser, Water Poll.Res.J.Canda;1991,26,361-431	4.25	4.35
437	000673-32-5	CC#CC1=CC=CC=C1	1-phenyl-1-propyne	4.96	Kaiser, Water Poll.Res.J.Canda;1991,26,361-431	4.96	4.89	Kaiser, Water Poll.Res.J.Canda;1991,26,361-431	4.89	4.8	Kaiser, Water Poll.Res.J.Canda;1991,26,361-431	4.8	4.89
438	000405-99-2	C=CC1=CC=C(C=C1)F	4-fluorostyrene	4.4	Kaiser, Water Poll.Res.J.Canda;1991,26,361-431	4.4	4.29	Kaiser, Water Poll.Res.J.Canda;1991,26,361-431	4.29	4.13	Kaiser, Water Poll.Res.J.Canda;1991,26,361-431	4.13	4.29
439	001073-67-2	C=CC1=CC=C(C=C1)Cl	4-chlorostyrene	5.09	Kaiser, Water Poll.Res.J.Canda;1991,26,361-431	5.09	5	Kaiser, Water Poll.Res.J.Canda;1991,26,361-431	5	4.92	Kaiser, Water Poll.Res.J.Canda;1991,26,361-431	4.92	5
440	000100-51-6	C1=CC=C(C=C1)CO	benzyl alcohol	3.23	Kaiser, Water Poll.Res.J.Canda;1991,26,361-431	3.23	3.23/3.28	Kaiser, Water Poll.Res.J.Canda;1991,26,361-431/Jennings, Water Research, 2001,35,3448-3456	3.255	3.18	Kaiser, Water Poll.Res.J.Canda;1991,26,361-431	3.18	3.255	0.05
441	000589-18-4	CC1=CC=C(C=C1)CO	p-methylbenzyl alcohol	3.94	Kaiser, Water Poll.Res.J.Canda;1991,26,361-431	3.94	3.93	Kaiser, Water Poll.Res.J.Canda;1991,26,361-431	3.93	3.98	Kaiser, Water Poll.Res.J.Canda;1991,26,361-431	3.98	3.93
442	000060-12-8	OCCc(cccc1)c1	phenethyl alcohol	4.35	Kaiser, Water Poll.Res.J.Canda;1991,26,361-431	4.35	4.39	Kaiser, Water Poll.Res.J.Canda;1991,26,361-431	4.39	4.36	Kaiser, Water Poll.Res.J.Canda;1991,26,361-431	4.36	4.39
443	000589-29-7	C1=CC(=CC=C1CO)CO	1,4-benzenedimethanol	2.77	Kaiser, Water Poll.Res.J.Canda;1991,26,361-431	2.77	2.9	Kaiser, Water Poll.Res.J.Canda;1991,26,361-431	2.9	2.94	Kaiser, Water Poll.Res.J.Canda;1991,26,361-431	2.94	2.9
444	000459-56-3	C1=CC(=CC=C1CO)F	4-fluorobenzyl alcohol	2.89	Kaiser, Water Poll.Res.J.Canda;1991,26,361-431	2.89	2.92	Kaiser, Water Poll.Res.J.Canda;1991,26,361-431	2.92	2.96	Kaiser, Water Poll.Res.J.Canda;1991,26,361-431	2.96	2.92
445	007589-27-7	C1=CC(=CC=C1CCO)F	4-fluorophenethyl alcohol	4.18	Kaiser, Water Poll.Res.J.Canda;1991,26,361-431	4.18	4.13	Kaiser, Water Poll.Res.J.Canda;1991,26,361-431	4.13	4.09	Kaiser, Water Poll.Res.J.Canda;1991,26,361-431	4.09	4.13
446	000873-76-7	C1=CC(=CC=C1CO)Cl	4-chloro-benzylalcohol	4.14	Kaiser, Water Poll.Res.J.Canda;1991,26,361-431	4.14	4.09	Kaiser, Water Poll.Res.J.Canda;1991,26,361-431	4.09	4.13	Kaiser, Water Poll.Res.J.Canda;1991,26,361-431	4.13	4.09
447	001875-88-3	C1=CC(=CC=C1CCO)Cl	4-chlorophenethyl alcohol	5.03	Kaiser, Water Poll.Res.J.Canda;1991,26,361-431	5.03	4.97	Kaiser, Water Poll.Res.J.Canda;1991,26,361-431	4.97	4.92	Kaiser, Water Poll.Res.J.Canda;1991,26,361-431	4.92	4.97
448	000349-95-1	C1=CC(=CC=C1CO)C(F)(F)F	p-(trifluormethyl) benzyl alcohol	4.83	Kaiser, Water Poll.Res.J.Canda;1991,26,361-431	4.83	4.79	Kaiser, Water Poll.Res.J.Canda;1991,26,361-431	4.79	4.79	Kaiser, Water Poll.Res.J.Canda;1991,26,361-431	4.79	4.79
449	032707-89-4	C1=C(C(F)(F)(F))C=C(C(F)(F)(F))C=C1CO	3,5-bis(CF3)benzylalcohol	3.61	Kaiser, Water Poll.Res.J.Canda;1991,26,361-431	3.61	3.68	Kaiser, Water Poll.Res.J.Canda;1991,26,361-431	3.68	3.69	Kaiser, Water Poll.Res.J.Canda;1991,26,361-431	3.69	3.68
450	000105-13-5	COC1=CC=C(C=C1)CO	4-methoxybenzyl alcohol	(5.11/4.91)	Kaiser, Water Poll.Res.J.Canda;1991,26,361-431	5.01	(5.12/4.89)	Kaiser, Water Poll.Res.J.Canda;1991,26,361-431	5.005	（5.13/4.89）	Kaiser, Water Poll.Res.J.Canda;1991,26,361-431	5.01	5.005	0.23
451	000122-99-6	O(c(cccc1)c1)CCO	2-phenoxyethanol	3.63	Kaiser, Water Poll.Res.J.Canda;1991,26,361-431	3.63	3.89243	Jennings, Water Research, 2001,35,3448-3456	3.89243				3.89243
452	006214-44-4	CCOC1=CC=C(C=C1)CO	p-ethoxybenzyl alcohol	3.67	Kaiser, Water Poll.Res.J.Canda;1991,26,361-431	3.67	3.68	Kaiser, Water Poll.Res.J.Canda;1991,26,361-431	3.68	3.71	Kaiser, Water Poll.Res.J.Canda;1991,26,361-431	3.71	3.68
453	000702-23-8	COC1=CC=C(C=C1)CCO	4-methoxyphenethyl alcohol	4.48	Kaiser, Water Poll.Res.J.Canda;1991,26,361-431	4.48	4.47	Kaiser, Water Poll.Res.J.Canda;1991,26,361-431	4.47	4.48	Kaiser, Water Poll.Res.J.Canda;1991,26,361-431	4.48	4.47
454	005394-57-0	c1c(ccc(c1)OC)OCCO	2-(4-methyoxyphenoxy)ethanol	3.84	Kaiser, Water Poll.Res.J.Canda;1991,26,361-431	3.84	3.85	Kaiser, Water Poll.Res.J.Canda;1991,26,361-431	3.85	3.87	Kaiser, Water Poll.Res.J.Canda;1991,26,361-431	3.87	3.85
455	000100-66-3	O(c(cccc1)c1)C	anisole							3.76	Kaiser, Water Poll.Res.J.Canda;1991,26,361-431	3.76	3.76
456	000104-93-8	CC1=CC=C(C=C1)OC	p-methylanisole	4.64	Kaiser, Water Poll.Res.J.Canda;1991,26,361-431	4.64	4.61	Kaiser, Water Poll.Res.J.Canda;1991,26,361-431	4.61	4.54	Kaiser, Water Poll.Res.J.Canda;1991,26,361-431	4.54	4.61
457	000103-73-1	CCOC1=CC=CC=C1	phenetole	4.36	Kaiser, Water Poll.Res.J.Canda;1991,26,361-431	4.36	4.29	Kaiser, Water Poll.Res.J.Canda;1991,26,361-431	4.29	4.21	Kaiser, Water Poll.Res.J.Canda;1991,26,361-431	4.21	4.29
458	000459-60-9	COC1=CC=C(C=C1)F	4-fluoroanisole	3.84	Kaiser, Water Poll.Res.J.Canda;1991,26,361-431	3.84	3.8	Kaiser, Water Poll.Res.J.Canda;1991,26,361-431	3.8	3.76	Kaiser, Water Poll.Res.J.Canda;1991,26,361-431	3.76	3.8
459	093343-10-3	COC1=CC(=CC(=C1)F)F	3,5-difluoroanisole	3.37	Kaiser, Water Poll.Res.J.Canda;1991,26,361-431	3.37	3.29	Kaiser, Water Poll.Res.J.Canda;1991,26,361-431	3.29	3.19	Kaiser, Water Poll.Res.J.Canda;1991,26,361-431	3.19	3.29
460	000623-12-1	COC1=CC=C(C=C1)Cl	4-chloro-anisole	4.65	Kaiser, Water Poll.Res.J.Canda;1991,26,361-431	4.65	4.61	Kaiser, Water Poll.Res.J.Canda;1991,26,361-431	4.61	4.6	Kaiser, Water Poll.Res.J.Canda;1991,26,361-431	4.6	4.61
461	000104-92-7	COC1=CC=C(C=C1)Br	4-bromoanisole	4.92	Kaiser, Water Poll.Res.J.Canda;1991,26,361-431	4.92	4.89	Kaiser, Water Poll.Res.J.Canda;1991,26,361-431	4.89	4.86	Kaiser, Water Poll.Res.J.Canda;1991,26,361-431	4.86	4.89
462	000696-62-8	COC1=CC=C(C=C1)I	4-iodoanisole	5.3	Kaiser, Water Poll.Res.J.Canda;1991,26,361-431	5.3	5.26	Kaiser, Water Poll.Res.J.Canda;1991,26,361-431	5.26	5.27	Kaiser, Water Poll.Res.J.Canda;1991,26,361-431	5.27	5.26
463	000150-78-7	O(c(ccc(OC)c1)c1)C	1,4-dimethoxybenzene	4.92	Kaiser, Water Poll.Res.J.Canda;1991,26,361-431	4.92				4.52	Kaiser, Water Poll.Res.J.Canda;1991,26,361-431	4.52	4.52
464	000122-95-2	CCOC1=CC=C(C=C1)OCC	1,4-diethoxybenzene	4.31	Kaiser, Water Poll.Res.J.Canda;1991,26,361-431	4.31	4.28	Kaiser, Water Poll.Res.J.Canda;1991,26,361-431	4.28	4.15	Kaiser, Water Poll.Res.J.Canda;1991,26,361-431	4.15	4.28
465	000100-52-7	C1=CC=C(C=C1)C=O	benzaldehyde	4.24	Kaiser, Water Poll.Res.J.Canda;1991,26,361-431	4.24	4.32/3.65	Kaiser, Water Poll.Res.J.Canda;1991,26,361-431/Jennings, Water Research, 2001,35,3448-3456	3.985	4.3	Kaiser, Water Poll.Res.J.Canda;1991,26,361-431	4.3	3.985	0.67
466	000104-87-0	CC1=CC=C(C=C1)C=O	p-toluylaldehyde	4.42	Kaiser, Water Poll.Res.J.Canda;1991,26,361-431	4.42	4.38	Kaiser, Water Poll.Res.J.Canda;1991,26,361-431	4.38	4.27	Kaiser, Water Poll.Res.J.Canda;1991,26,361-431	4.27	4.38
467	004748-78-1	CCC1=CC=C(C=C1)C=O	4-ethylbenzaldehyde	5.48	Kaiser, Water Poll.Res.J.Canda;1991,26,361-431	5.48	5.44/4.12	Kaiser, Water Poll.Res.J.Canda;1991,26,361-431/Jin, Toxicol.Environ.Chem,1997,69,149-156	4.78	5.38	Kaiser, Water Poll.Res.J.Canda;1991,26,361-431	5.38	4.78	1.32
468	000446-52-6	Fc1ccccc1C=O	2-Fluorobenzaldehyde	3.80998	Cronin, The Science of the Total Environment, 1991,109-110,431-439	3.80998							3.80998
469	000459-57-4	C1=CC(=CC=C1C=O)F	4-fluorobenzaldehyde	3.3	Kaiser, Water Poll.Res.J.Canda;1991,26,361-431	3.3	3.26	Kaiser, Water Poll.Res.J.Canda;1991,26,361-431	3.26	3.24	Kaiser, Water Poll.Res.J.Canda;1991,26,361-431	3.24	3.26
470	000587-04-2	c1c(C=O)cccc1Cl	3-Chlorobenzaldehyde				4.00/3.42	Zhao, Quant.Struct.-Act.Relat.,1998,17,131-137 /Jin, Toxicol.Environ.Chem,1997,69,149-156	3.71				3.71	0.58
471	000104-88-1	c1cc(C=O)ccc1Cl	4-Chlorobenzaldehyde	4.14	Kaiser, Water Poll.Res.J.Canda;1991,26,361-431	4.14	4.15/4.11/3.78	Zhao, Quant.Struct.-Act.Relat.,1998,17,131-137 /Kaiser, Water Poll.Res.J.Canda;1991,26,361-431/Jin, Toxicol.Environ.Chem,1997,69,149-156	4.01333	4.13	Kaiser, Water Poll.Res.J.Canda;1991,26,361-431	4.13	4.01333	0.37
472	006287-38-3	O=Cc1ccc(Cl)c(Cl)c1	3,4-Dichlorobenzaldehyde				4.68	Zhao, Quant.Struct.-Act.Relat.,1998,17,131-137	4.68				4.68
473	000874-42-0	O=Cc(c(cc(c1)Cl)Cl)c1	2,4-Dichlorobenzaldehyde	4.51999	Cronin, The Science of the Total Environment, 1991,109-110,431-439	4.51999							4.51999
474	000387-45-1	O=Cc(c(ccc1)Cl)c1F	2-Chloro-6-fluorobenzaldehyde	3.75	Cronin, The Science of the Total Environment, 1991,109-110,431-439	3.75							3.75
475	001122-91-4	c1cc(C=O)ccc1Br	4-Bromobenzaldehyde				4.35/3.78	Lin, Environ. Sci.,2005,24,296-301/Jin, Toxicol.Environ.Chem,1997,69,149-156	4.065				4.065	0.57
476	074553-29-0	O=Cc1c(Br)ccc(Br)c1	2,5-dibromobenzaldehyde				4.41372	Jin, Toxicol.Environ.Chem,1997,69,149-156	4.41372				4.41372
477	000123-11-5	O=Cc(ccc(OC)c1)c1	4-methoxybenzaldehyde				3.90051	Jin, Toxicol.Environ.Chem,1997,69,149-156	3.90051				3.90051
478	018962-05-5	CC(C)Oc1ccc(cc1)C=O	4-isopropoxybenzaldehyde				3.85176	Jin, Toxicol.Environ.Chem,1997,69,149-156	3.85176				3.85176
479	000120-14-9	O=Cc(ccc(OC)c1OC)c1	3,4-dimethoxybenzaldehyde				3.02966	Jin, Toxicol.Environ.Chem,1997,69,149-156	3.02966				3.02966
480	000093-02-7	O=Cc(c(OC)ccc1OC)c1	2,5-dimethoxybenzaldehyde				2.76252	Jin, Toxicol.Environ.Chem,1997,69,149-156	2.76252				2.76252
481	000086-81-7	O=Cc(cc(OC)c(OC)c1OC)c1	3,4,5-trimethoxybenzaldehyde				2.52192	Jin, Toxicol.Environ.Chem,1997,69,149-156	2.52192				2.52192
482	199177-25-8	CC(C)OC(=O)COc1ccc(cc1)C=O	isopropyl,4-formylphenoxy acetate				3.91	Jin, Toxicol.Environ.Chem,1997,69,149-156	3.91				3.91
483	000090-02-8	C1=CC=C(C(=C1)C=O)O	salicylaldehyde	3.87	Kaiser, Water Poll.Res.J.Canda;1991,26,361-431	3.87	3.93/3.31/3.63	Kaiser, Water Poll.Res.J.Canda;1991,26,361-431/Jin, Toxicol.Environ.Chem,1997,69,149-156/Jennings, Water Research, 2001,35,3448-3456	3.62333				3.62333	0.62
484	000123-08-0	C1=CC(=CC=C1C=O)O	4-hydroxy benzaldehyde	4.31	Kaiser, Water Poll.Res.J.Canda;1991,26,361-431	4.31	4.20/3.50	Kaiser, Water Poll.Res.J.Canda;1991,26,361-431/Jin, Toxicol.Environ.Chem,1997,69,149-156	3.85	4.14	Kaiser, Water Poll.Res.J.Canda;1991,26,361-431	4.14	3.85	0.7
485	000100-83-4	O=Cc(cccc1O)c1	3-hydroxybenzaldehyde				2.91977	Jin, Toxicol.Environ.Chem,1997,69,149-156	2.91977				2.91977
486	001761-61-1	O=Cc(c(O)ccc1Br)c1	5-bromo-2-hydroxybenzaldehyde	4.35	Cronin, The Science of the Total Environment, 1991,109-110,431-439	4.35	4.54319	Jin, Toxicol.Environ.Chem,1997,69,149-156	4.54319				4.54319
487	002973-78-6	Brc(cc(c1)C=O)c(c1)O	3-bromo-4-hydroxybenzaldehyde				4.09587	Jin, Toxicol.Environ.Chem,1997,69,149-156	4.09587				4.09587
488	000121-33-5	O=Cc(ccc(O)c1OC)c1	4-hydroxy-3-methoxybenzaldehyde	3.42	Cronin, The Science of the Total Environment, 1991,109-110,431-439	3.42	3.18011	Jin, Toxicol.Environ.Chem,1997,69,149-156	3.18011				3.18011
489	000121-32-4	O=Cc(ccc(O)c1OCC)c1	3-ethoxy-4-hydroxybenzaldehyde				3.61807	Jin, Toxicol.Environ.Chem,1997,69,149-156	3.61807				3.61807
490	000100-10-7	CN(C)C1=CC=C(C=C1)C=O	4-dimethylaminobenzaldehyde	5.33	Kaiser, Water Poll.Res.J.Canda;1991,26,361-431	5.33	5.3/4.88/5.33	Kaiser, Water Poll.Res.J.Canda;1991,26,361-431/Jin, Toxicol.Environ.Chem,1997,69,149-156/Jennings, Water Research, 2001,35,3448-3456	5.17	5.23	Kaiser, Water Poll.Res.J.Canda;1991,26,361-431	5.23	5.17	0.45
491	000555-16-8	c1c([N+](=O)[O-])ccc(C=O)c1	4-Nitrobenzaldehyde	4.11*	Kaiser, Water Poll.Res.J.Canda;1991,26,361-431	4.11	4.28/4.26*	Qin, SAR QSAR Environ. Sci. 2010,5,389-401/Kaiser, Water Poll.Res.J.Canda;1991,26,361-431	4.27	(4.35*/4.33)	Kaiser, Water Poll.Res.J.Canda;1991,26,361-431	4.34	4.27	0.02
492	000105-07-7	C1=CC(=CC=C1C=O)C#N	4-cyanobenzaldehyde	3.97	Kaiser, Water Poll.Res.J.Canda;1991,26,361-431	3.97	3.98	Kaiser, Water Poll.Res.J.Canda;1991,26,361-431	3.98	4.02	Kaiser, Water Poll.Res.J.Canda;1991,26,361-431	4.02	3.98
493	000623-27-8	O=Cc(ccc(c1)C=O)c1	terephthalaldehyde							4.28	Kaiser, Water Poll.Res.J.Canda;1991,26,361-431	4.28	4.28
494	000626-19-7	C(=O)c1cc(C=O)ccc1	isophthalaldehyde							4.03	Kaiser, Water Poll.Res.J.Canda;1991,26,361-431	4.03	4.03
495	000626-10-8	O=Cc1cccc(C=O)c1	isophthaladehyde	3.8	Kaiser, Water Poll.Res.J.Canda;1991,26,361-431	3.8	3.91	Kaiser, Water Poll.Res.J.Canda;1991,26,361-431	3.91	3.03	Kaiser, Water Poll.Res.J.Canda;1991,26,361-431	3.03	3.91
496	000098-86-2	O=C(c(cccc1)c1)C	acetophenone				3.96	Jennings, Water Research, 2001,35,3448-3456	3.96	3.89	Kaiser, Water Poll.Res.J.Canda;1991,26,361-431	3.89	3.96
497	000093-55-0	CCC(=O)C1=CC=CC=C1	propiophenone	4.41	Kaiser, Water Poll.Res.J.Canda;1991,26,361-431	4.41	4.39	Kaiser, Water Poll.Res.J.Canda;1991,26,361-431	4.39	4.37	Kaiser, Water Poll.Res.J.Canda;1991,26,361-431	4.37	4.39
498	000122-00-9	CC1=CC=C(C=C1)C(=O)C	4-methylacetophenone	4.61	Kaiser, Water Poll.Res.J.Canda;1991,26,361-431	4.61	4.61	Kaiser, Water Poll.Res.J.Canda;1991,26,361-431	4.61	4.63	Kaiser, Water Poll.Res.J.Canda;1991,26,361-431	4.63	4.61
499	000937-30-4	CCC1=CC=C(C=C1)C(=O)C	4'-ethylacetophenone	5.38	Kaiser, Water Poll.Res.J.Canda;1991,26,361-431	5.38	5.36	Kaiser, Water Poll.Res.J.Canda;1991,26,361-431	5.36	5.37	Kaiser, Water Poll.Res.J.Canda;1991,26,361-431	5.37	5.36
500	000403-42-9	CC(=O)C1=CC=C(C=C1)F	4-fluoroacetophenone	3.48	Kaiser, Water Poll.Res.J.Canda;1991,26,361-431	3.48	3.45	Kaiser, Water Poll.Res.J.Canda;1991,26,361-431	3.45	3.42	Kaiser, Water Poll.Res.J.Canda;1991,26,361-431	3.42	3.45
501	000456-03-1	CCC(=O)C1=CC=C(C=C1)F	4'-fluoropropiophenone	4.02	Kaiser, Water Poll.Res.J.Canda;1991,26,361-431	4.02	4.02	Kaiser, Water Poll.Res.J.Canda;1991,26,361-431	4.02	4	Kaiser, Water Poll.Res.J.Canda;1991,26,361-431	4	4.02
502	066286-21-3	CC(=O)C1=CC(=C(C(=C1F)F)F)F	2,3,4,5-tetraflukoroacetophenone	3.22	Kaiser, Water Poll.Res.J.Canda;1991,26,361-431	3.22	3.23	Kaiser, Water Poll.Res.J.Canda;1991,26,361-431	3.23	3.26	Kaiser, Water Poll.Res.J.Canda;1991,26,361-431	3.26	3.23
503	000099-91-2	CC(=O)C1=CC=C(C=C1)Cl	4-chloro-acetophenone	4.36	Kaiser, Water Poll.Res.J.Canda;1991,26,361-431	4.36	4.34	Kaiser, Water Poll.Res.J.Canda;1991,26,361-431	4.34	4.35	Kaiser, Water Poll.Res.J.Canda;1991,26,361-431	4.35	4.34
504	006285-05-8	CCC(=O)C1=CC=C(C=C1)Cl	4'-chloropropiophenone	4.55	Kaiser, Water Poll.Res.J.Canda;1991,26,361-431	4.55	4.51	Kaiser, Water Poll.Res.J.Canda;1991,26,361-431	4.51	4.5	Kaiser, Water Poll.Res.J.Canda;1991,26,361-431	4.5	4.51
505	000099-90-1	CC(=O)C1=CC=C(C=C1)Br	4'-bromoacetophenone	4.5	Kaiser, Water Poll.Res.J.Canda;1991,26,361-431	4.5	4.52	Kaiser, Water Poll.Res.J.Canda;1991,26,361-431	4.52	4.52	Kaiser, Water Poll.Res.J.Canda;1991,26,361-431	4.52	4.52
506	000709-63-7	CC(=O)C1=CC=C(C=C1)C(F)(F)F	4-trifluoromethyl acetophenone	4.46	Kaiser, Water Poll.Res.J.Canda;1991,26,361-431	4.46	4.42	Kaiser, Water Poll.Res.J.Canda;1991,26,361-431	4.42	4.4	Kaiser, Water Poll.Res.J.Canda;1991,26,361-431	4.4	4.42
507	000434-45-7	C1=CC=C(C=C1)C(=O)C(F)(F)F	2',2',2'-trifluoroacetophenone	3.1	Kaiser, Water Poll.Res.J.Canda;1991,26,361-431	3.1	3.16	Kaiser, Water Poll.Res.J.Canda;1991,26,361-431	3.16	3.26	Kaiser, Water Poll.Res.J.Canda;1991,26,361-431	3.26	3.16
508	000711-38-6	COC1=CC=C(C=C1)C(=O)C(F)(F)F	4'-methoxy-2,2,2-trifluoroacetophenone	3.95	Kaiser, Water Poll.Res.J.Canda;1991,26,361-431	3.95	3.92	Kaiser, Water Poll.Res.J.Canda;1991,26,361-431	3.92	3.87	Kaiser, Water Poll.Res.J.Canda;1991,26,361-431	3.87	3.92
509	000100-06-1	CC(=O)C1=CC=C(C=C1)OC	4-methoxyacetophenone	4.25	Kaiser, Water Poll.Res.J.Canda;1991,26,361-431	4.25	4.26	Kaiser, Water Poll.Res.J.Canda;1991,26,361-431	4.26	4.3	Kaiser, Water Poll.Res.J.Canda;1991,26,361-431	4.3	4.26
510	000586-37-8	CC(=O)C1=CC(=CC=C1)OC	3'-methoxyacetophenone	4.63	Kaiser, Water Poll.Res.J.Canda;1991,26,361-431	4.63	4.61	Kaiser, Water Poll.Res.J.Canda;1991,26,361-431	4.61	4.64	Kaiser, Water Poll.Res.J.Canda;1991,26,361-431	4.64	4.61
511	000121-97-1	CCC(=O)C1=CC=C(C=C1)OC	4'-methoxypropiophenone	4.43	Kaiser, Water Poll.Res.J.Canda;1991,26,361-431	4.43	4.39	Kaiser, Water Poll.Res.J.Canda;1991,26,361-431	4.39	4.36	Kaiser, Water Poll.Res.J.Canda;1991,26,361-431	4.36	4.39
512	001204-21-3	COC1=CC(=C(C=C1)OC)C(=O)CBr	2-bromo-2',5'-dimethoxyacetophenone	6.3	Kaiser, Water Poll.Res.J.Canda;1991,26,361-431	6.3	6.58	Kaiser, Water Poll.Res.J.Canda;1991,26,361-431	6.58	6.74	Kaiser, Water Poll.Res.J.Canda;1991,26,361-431	6.74	6.58
513	001009-61-6	O=C(c(ccc(c1)C(=O)C)c1)C	1,4-diacetylbenzene							4.74	Kaiser, Water Poll.Res.J.Canda;1991,26,361-431	4.74	4.74
514	005586-88-9	CC(=O)CC1=CC=C(C=C1)Cl	4-chlorophenyl-acetone	4.5	Kaiser, Water Poll.Res.J.Canda;1991,26,361-431	4.5	4.46	Kaiser, Water Poll.Res.J.Canda;1991,26,361-431	4.46	4.48	Kaiser, Water Poll.Res.J.Canda;1991,26,361-431	4.48	4.46
515	000459-03-0	CC(=O)CC1=CC=C(C=C1)F	(4-fluorophenyl) acetone	3.88	Kaiser, Water Poll.Res.J.Canda;1991,26,361-431	3.88	3.9	Kaiser, Water Poll.Res.J.Canda;1991,26,361-431	3.9	3.91	Kaiser, Water Poll.Res.J.Canda;1991,26,361-431	3.91	3.9
516	000122-84-9	CC(=O)CC1=CC=C(C=C1)OC	4-methoxyphenylacetone	4.36	Kaiser, Water Poll.Res.J.Canda;1991,26,361-431	4.36	4.35	Kaiser, Water Poll.Res.J.Canda;1991,26,361-431	4.35	4.44	Kaiser, Water Poll.Res.J.Canda;1991,26,361-431	4.44	4.35
517	000093-58-3	O=C(OC)c(cccc1)c1	methyl benzoate	4.49	Kaiser, Water Poll.Res.J.Canda;1991,26,361-431	4.49	4.51	Kaiser, Water Poll.Res.J.Canda;1991,26,361-431	4.51	4.47	Kaiser, Water Poll.Res.J.Canda;1991,26,361-431	4.47	4.51
518	000099-75-2	CC1=CC=C(C=C1)C(=O)OC	methyl-4-methylbenzoate	5.09	Kaiser, Water Poll.Res.J.Canda;1991,26,361-431	5.09	5.01	Kaiser, Water Poll.Res.J.Canda;1991,26,361-431	5.01	4.9	Kaiser, Water Poll.Res.J.Canda;1991,26,361-431	4.9	5.01
519	000403-33-8	COC(=O)C1=CC=C(C=C1)F	methyl-4-fluorobenzoate	4.17	Kaiser, Water Poll.Res.J.Canda;1991,26,361-431	4.17	4.13	Kaiser, Water Poll.Res.J.Canda;1991,26,361-431	4.13	4.1	Kaiser, Water Poll.Res.J.Canda;1991,26,361-431	4.1	4.13
520	001126-46-1	COC(=O)C1=CC=C(C=C1)Cl	methyl-4-chlorobenzoate	4.72	Kaiser, Water Poll.Res.J.Canda;1991,26,361-431	4.72	4.7	Kaiser, Water Poll.Res.J.Canda;1991,26,361-431	4.7	4.67	Kaiser, Water Poll.Res.J.Canda;1991,26,361-431	4.67	4.7
521	000619-42-1	COC(=O)C1=CC=C(C=C1)Br	methyl-4-bromobenzoate	4.89	Kaiser, Water Poll.Res.J.Canda;1991,26,361-431	4.89	4.86	Kaiser, Water Poll.Res.J.Canda;1991,26,361-431	4.86	4.78	Kaiser, Water Poll.Res.J.Canda;1991,26,361-431	4.78	4.86
522	002967-66-0	COC(=O)C1=CC=C(C=C1)C(F)(F)F	methyl-4-(trifluoromethyl)benzoate	5.4	Kaiser, Water Poll.Res.J.Canda;1991,26,361-431	5.4	5.37	Kaiser, Water Poll.Res.J.Canda;1991,26,361-431	5.37	5.31	Kaiser, Water Poll.Res.J.Canda;1991,26,361-431	5.31	5.37
523	000121-98-2	COC1=CC=C(C=C1)C(=O)OC	methyl-p-anisate	5.03	Kaiser, Water Poll.Res.J.Canda;1991,26,361-431	5.03	5	Kaiser, Water Poll.Res.J.Canda;1991,26,361-431	5	4.86	Kaiser, Water Poll.Res.J.Canda;1991,26,361-431	4.86	5
524	003609-53-8	CC(=O)C1=CC=C(C=C1)C(=O)OC	methyl-4-acetylbenzoate	4.24	Kaiser, Water Poll.Res.J.Canda;1991,26,361-431	4.24	4.2	Kaiser, Water Poll.Res.J.Canda;1991,26,361-431	4.2	4.1	Kaiser, Water Poll.Res.J.Canda;1991,26,361-431	4.1	4.2
525	000122-79-2	CC(=O)OC1=CC=CC=C1	phenyl acetate	4.07	Kaiser, Water Poll.Res.J.Canda;1991,26,361-431	4.07	4.11	Kaiser, Water Poll.Res.J.Canda;1991,26,361-431	4.11	4.09	Kaiser, Water Poll.Res.J.Canda;1991,26,361-431	4.09	4.11
526	000140-11-4	CC(=O)OCC1=CC=CC=C1	benzylacetate	4.6	Kaiser, Water Poll.Res.J.Canda;1991,26,361-431	4.6	4.59/4.25	Kaiser, Water Poll.Res.J.Canda;1991,26,361-431/Villa, Ecotoxicol. Environ. Saf. 2012, 86,93-100	4.42	4.52	Kaiser, Water Poll.Res.J.Canda;1991,26,361-431	4.52	4.42	0.34
527	025311-71-1	CCOP(=S)(NC(C)C)Oc1ccccc1C(=O)OC(C)C	Isofenphos	3.55	Kaiser, Water Poll.Res.J.Canda;1991,26,361-431	3.55							3.55
528	000637-07-0	CCOC(=O)C(C)(C)Oc1ccc(Cl)cc1	Clofibrate	3.10116	Sheyla, Ecotoxicology, 2014,23:1517-1533	3.10116	2.84241	Sheyla, Ecotoxicology, 2014,23:1517-1533	2.84241				2.84241
529	000092-48-8	c1c(C)cc2C=CC(=O)Oc2c1	6-Methylcoumarine	4.54	A Jos.Arch, Environ Contam Toxicol, 2009,56:52-59	4.54	4.51	A Jos.Arch, Environ Contam Toxicol, 2009,56:52-59	4.51				4.51
530	000131-11-3	COC(=O)C1=CC=CC=C1C(=O)OC	dimethylphthalate	4.08	Kaiser, Water Poll.Res.J.Canda;1991,26,361-431	4.08	4.03	Kaiser, Water Poll.Res.J.Canda;1991,26,361-431	4.03	4.03	Kaiser, Water Poll.Res.J.Canda;1991,26,361-431	4.03	4.03
531	000120-61-6	COC(=O)C1=CC=C(C=C1)C(=O)OC	dimethylterephthalate	3.93	Kaiser, Water Poll.Res.J.Canda;1991,26,361-431	3.93	3.98	Kaiser, Water Poll.Res.J.Canda;1991,26,361-431	3.98	4.02	Kaiser, Water Poll.Res.J.Canda;1991,26,361-431	4.02	3.98
532	000084-66-2	CCOC(=O)C1=CC=CC=C1C(=O)OCC	diethylphthalate	3.29	Kaiser, Water Poll.Res.J.Canda;1991,26,361-431	3.29	3.29	Kaiser, Water Poll.Res.J.Canda;1991,26,361-431	3.29	3.3	Kaiser, Water Poll.Res.J.Canda;1991,26,361-431	3.3	3.29
533	000084-74-2	CCCCOC(=O)C1=CC=CC=C1C(=O)OCCCC	dibutylphthalate	(4.08*/4.41)	Kaiser, Water Poll.Res.J.Canda;1991,26,361-431	4.245	(4.03*/4.40)	Kaiser, Water Poll.Res.J.Canda;1991,26,361-431	4.215	（4.08*/4.41）	Kaiser, Water Poll.Res.J.Canda;1991,26,361-431	4.245	4.215	0.37
534	000117-81-7	CCCCC(CC)COC(=O)C1=CC=CC=C1C(=O)OCC(CC)CCCC	di(2-ethylhexyl)phthalate	2.69	Kaiser, Water Poll.Res.J.Canda;1991,26,361-431	2.69	2.69	Kaiser, Water Poll.Res.J.Canda;1991,26,361-431	2.69	2.69	Kaiser, Water Poll.Res.J.Canda;1991,26,361-431	2.69	2.69
535	000065-85-0	c1ccccc1C(=O)O	Benzoic acid				4.09	Qin, SAR QSAR Environ. Sci. 2010,5,389-401	4.09				4.09
536	000456-22-4	c1cc(F)ccc1C(=O)O	4-Fluorobenzoic acid				3.96	Qin, SAR QSAR Environ. Sci. 2010,5,389-401	3.96				3.96
537	000385-00-2	C1=CC(=C(C(=C1)F)C(=O)O)F	2,6-difluorobenzoic acid	3.24	Kaiser, Water Poll.Res.J.Canda;1991,26,361-431	3.24	3.33	Kaiser, Water Poll.Res.J.Canda;1991,26,361-431	3.33	3.44	Kaiser, Water Poll.Res.J.Canda;1991,26,361-431	3.44	3.33
538	000118-91-2	c1cccc(Cl)c1C(=O)O	2-Chlorobenzoic acid				4.17	Qin, SAR QSAR Environ. Sci. 2010,5,389-401	4.17				4.17
539	000535-80-8	c1ccc(Cl)cc1C(=O)O	3-Chlorobenzoic acid				4.32	Qin, SAR QSAR Environ. Sci. 2010,5,389-401	4.32				4.32
540	000074-11-3	c1cc(Cl)ccc1C(=O)O	4-Chlorobenzoic acid	4.44	Kaiser, Water Poll.Res.J.Canda;1991,26,361-431	4.44	4.39/4.40	Qin, SAR QSAR Environ. Sci. 2010,5,389-401/Kaiser, Water Poll.Res.J.Canda;1991,26,361-431	4.395	4.37	Kaiser, Water Poll.Res.J.Canda;1991,26,361-431	4.37	4.395	0.01
541	000586-76-5	c1cc(Br)ccc1C(=O)O	4-Bromobenzoic acid				4.83	Qin, SAR QSAR Environ. Sci. 2010,5,389-401	4.83				4.83
542	000585-76-2	c1ccc(Br)cc1C(=O)O	3-Bromobenzoic acid				4.66	Qin, SAR QSAR Environ. Sci. 2010,5,389-401	4.66				4.66
543	000519-58-9	C1=CC(=CC=C1C(=O)O)I	4-iodobenzoic acid				3.44	Kaiser, Water Poll.Res.J.Canda;1991,26,361-431	3.44				3.44
544	001642-81-5	C1=CC(=CC=C1C(=O)O)CCl	4-(chloromethyl)benzoic acid	3.58	Kaiser, Water Poll.Res.J.Canda;1991,26,361-431	3.58	3.62	Kaiser, Water Poll.Res.J.Canda;1991,26,361-431	3.62	3.71	Kaiser, Water Poll.Res.J.Canda;1991,26,361-431	3.71	3.62
545	000455-24-3	C1=CC(=CC=C1C(=O)O)C(F)(F)F	1',1',1'-trifluoro-p-toluic acid	3.49	Kaiser, Water Poll.Res.J.Canda;1991,26,361-431	3.49	3.44	Kaiser, Water Poll.Res.J.Canda;1991,26,361-431	3.44	3.36	Kaiser, Water Poll.Res.J.Canda;1991,26,361-431	3.36	3.44
546	000586-89-0	CC(=O)C1=CC=C(C=C1)C(=O)O	4-acetylbenzoic acid	3.24	Kaiser, Water Poll.Res.J.Canda;1991,26,361-431	3.24	3.22	Kaiser, Water Poll.Res.J.Canda;1991,26,361-431	3.22	3.21	Kaiser, Water Poll.Res.J.Canda;1991,26,361-431	3.21	3.22
547	002345-34-8	CC(=O)OC1=CC=C(C=C1)C(=O)O	4-acetoxybenzoic acid	3.53	Kaiser, Water Poll.Res.J.Canda;1991,26,361-431	3.53	3.58	Kaiser, Water Poll.Res.J.Canda;1991,26,361-431	3.58	3.64	Kaiser, Water Poll.Res.J.Canda;1991,26,361-431	3.64	3.58
548	000050-78-2	O=C(Oc(c(ccc1)C(=O)O)c1)C	2-Acetylsalicylic acid	3.84/3.09	Calleja, Food and Chemical Toxicology, 1994,32,173-187/Sheyla, Ecotoxicology, 2014,23:1517-1533	3.465	3.13	Sheyla, Ecotoxicology, 2014,23:1517-1533	3.13				3.13
549	000099-96-7	C1=CC(=CC=C1C(=O)O)O	4-hydroxy benzoic acid	4.05	Kaiser, Water Poll.Res.J.Canda;1991,26,361-431	4.05	4.07	Kaiser, Water Poll.Res.J.Canda;1991,26,361-431	4.07	4.12/2.95	Kaiser, Water Poll.Res.J.Canda;1991,26,361-431/Holdway, Science of Total Environment, 1991,104,229-37	3.535	4.07
550	000069-72-7	O=C(O)c(c(O)ccc1)c1	salicylic acid	2.81/3.04	Kaiser, Water Poll.Res.J.Canda;1991,26,361-431/Sheyla, Ecotoxicology, 2014,23:1517-1533	2.925	2.58/3.15	Jennings, Water Research, 2001,35,3448-3456/Sheyla, Ecotoxicology, 2014,23:1517-1533	2.865				2.865	0.57
551	000099-10-5	C1=C(C=C(C=C1O)O)C(=O)O	3,5-dihydroxybenzoic acid	3.86	Kaiser, Water Poll.Res.J.Canda;1991,26,361-431	3.86	3.8	Kaiser, Water Poll.Res.J.Canda;1991,26,361-431	3.8	3.64	Kaiser, Water Poll.Res.J.Canda;1991,26,361-431	3.64	3.8
552	000150-13-0	c1cc(N)ccc1C(=O)O	4-Aminobenzoic acid				4.00/1.86	Qin, SAR QSAR Environ. Sci. 2010,5,389-401/Jennings, Water Research, 2001,35,3448-3456	2.93	3.7	Kaiser, Water Poll.Res.J.Canda;1991,26,361-431	3.7	2.93	2.14
553	000118-92-3	c1cccc(N)c1C(=O)O	2-Aminobenzoic acid				4	Qin, SAR QSAR Environ. Sci. 2010,5,389-401	4				4
554	000099-05-8	c1ccc(N)cc1C(=O)O	3-Aminobenzoic acid				3.87	Qin, SAR QSAR Environ. Sci. 2010,5,389-401	3.87				3.87
555	010541-83-0	CNC1=CC=C(C=C1)C(=O)O	4-methylaminobenzoic acid	3.25	Kaiser, Water Poll.Res.J.Canda;1991,26,361-431	3.25	3.25	Kaiser, Water Poll.Res.J.Canda;1991,26,361-431	3.25	3.28	Kaiser, Water Poll.Res.J.Canda;1991,26,361-431	3.28	3.25
556	000619-05-6	C1=CC(=C(C=C1C(=O)O)N)N	3,4-diaminobenzoic acid	3.1	Kaiser, Water Poll.Res.J.Canda;1991,26,361-431	3.1	3.12	Kaiser, Water Poll.Res.J.Canda;1991,26,361-431	3.12	3.16	Kaiser, Water Poll.Res.J.Canda;1991,26,361-431	3.16	3.12
557	000535-87-5	C1=C(C=C(C=C1N)N)C(=O)O	3,5-diaminobenzoic acid	3.74	Kaiser, Water Poll.Res.J.Canda;1991,26,361-431	3.74	3.73	Kaiser, Water Poll.Res.J.Canda;1991,26,361-431	3.73	3.68	Kaiser, Water Poll.Res.J.Canda;1991,26,361-431	3.68	3.73
558	000062-23-7	O=C(O)c(ccc([N+](=O)[O-])c1)c1	4-nitrobenzoic acid							4.02	Kaiser, Water Poll.Res.J.Canda;1991,26,361-431	4.02	4.02
559	000096-99-1	O=C(O)c(ccc(c1[N+](=O)[O-])Cl)c1	4-chloro-3-nitrobenzoic acid	3.35	Kaiser, Water Poll.Res.J.Canda;1991,26,361-431	3.35	3.37	Kaiser, Water Poll.Res.J.Canda;1991,26,361-431	3.37	3.37	Kaiser, Water Poll.Res.J.Canda;1991,26,361-431	3.37	3.37
560	000099-34-3	C1=C(C=C(C=C1[N+](=O)[O-])[N+](=O)[O-])C(=O)O	3,5-dinitrobenzoic acid	2.88	Kaiser, Water Poll.Res.J.Canda;1991,26,361-431	2.88	2.94	Kaiser, Water Poll.Res.J.Canda;1991,26,361-431	2.94	2.94	Kaiser, Water Poll.Res.J.Canda;1991,26,361-431	2.94	2.94
561	000609-99-4	C1=C(C=C(C(=C1[N+](=O)[O-])O)C(=O)O)[N+](=O)[O-]	3,5-dinitrosalicylic acid	3.13	Kaiser, Water Poll.Res.J.Canda;1991,26,361-431	3.13	3.15	Kaiser, Water Poll.Res.J.Canda;1991,26,361-431	3.15	3.14	Kaiser, Water Poll.Res.J.Canda;1991,26,361-431	3.14	3.15
562	000619-65-8	C1=CC(=CC=C1C#N)C(=O)O	p-cyanobenzoic acid	3.3	Kaiser, Water Poll.Res.J.Canda;1991,26,361-431	3.3	3.26	Kaiser, Water Poll.Res.J.Canda;1991,26,361-431	3.26	3.2	Kaiser, Water Poll.Res.J.Canda;1991,26,361-431	3.2	3.26
563	000556-08-1	CC(=O)NC1=CC=C(C=C1)C(=O)O	4-acetamidobenzoic acid	3.24	Kaiser, Water Poll.Res.J.Canda;1991,26,361-431	3.24	3.26	Kaiser, Water Poll.Res.J.Canda;1991,26,361-431	3.26	3.27	Kaiser, Water Poll.Res.J.Canda;1991,26,361-431	3.27	3.26
564	000619-67-0	C1=CC(=CC=C1C(=O)O)NN	4-hydrazinobenzoic acid	3.15	Kaiser, Water Poll.Res.J.Canda;1991,26,361-431	3.15	3.34	Kaiser, Water Poll.Res.J.Canda;1991,26,361-431	3.34	3.48	Kaiser, Water Poll.Res.J.Canda;1991,26,361-431	3.48	3.34
565	000121-91-5	c1ccc(C(=O)O)cc1C(=O)O	3-Phthalic acid				4.23	Qin, SAR QSAR Environ. Sci. 2010,5,389-401	4.23				4.23
566	000088-99-3	c1cccc(C(=O)O)c1C(=O)O	2-Phthalic acid				4.4	Qin, SAR QSAR Environ. Sci. 2010,5,389-401	4.4				4.4
567	000103-82-2	C1=CC=C(C=C1)CC(=O)O	phenylacetic acid	2.47	Kaiser, Water Poll.Res.J.Canda;1991,26,361-431	2.47	2.5	Kaiser, Water Poll.Res.J.Canda;1991,26,361-431	2.5	2.4	Kaiser, Water Poll.Res.J.Canda;1991,26,361-431	2.4	2.5
568		c1(ccc(cc1)CCC)CC(O)=O	4-n-prohylphenylethanoic acid				3.4045	Jones, Environ.Sci.Technol.,2011,45,9776-9782	3.4045				3.4045
569		c1(ccc(cc1)CCCC)CC(O)=O	4-n-butylphenylethanoic				3.60206	Jones, Environ.Sci.Technol.,2011,45,9776-9782	3.60206				3.60206
570	014377-21-0	c1(ccc(cc1)CCCCC)CC(O)=O	4-n-pentylphenylethanoic acid				4.35655	Jones, Environ.Sci.Technol.,2011,45,9776-9782	4.35655				4.35655
571	015687-27-1	O=C(O)C(c(ccc(c1)CC(C)C)c1)C	Ibuprofen	4.17238	Sheyla, Ecotoxicology, 2014,23:1517-1533	4.17238	4.09724	Sheyla, Ecotoxicology, 2014,23:1517-1533	4.09724				4.09724
572		c1(ccc(cc1)CCCCCC)CC(O)=O	4-n-hexylphenylethanoic acid				4.63827	Jones, Environ.Sci.Technol.,2011,45,9776-9782	4.63827				4.63827
573	001578-63-8	OC(=O)C(F)c1ccccc1	4-fluorophenylacetic acid	2.91	Kaiser, Water Poll.Res.J.Canda;1991,26,361-431	2.91	2.87	Kaiser, Water Poll.Res.J.Canda;1991,26,361-431	2.87	2.81	Kaiser, Water Poll.Res.J.Canda;1991,26,361-431	2.81	2.87
574	000405-50-5	C1=CC(=CC=C1CC(=O)O)F	4-fluorophenylacetic acid	3.5	Kaiser, Water Poll.Res.J.Canda;1991,26,361-431	3.5	3.48	Kaiser, Water Poll.Res.J.Canda;1991,26,361-431	3.48	3.44	Kaiser, Water Poll.Res.J.Canda;1991,26,361-431	3.44	3.48
575	001878-66-6	C1=CC(=CC=C1CC(=O)O)Cl	4-chloro-phenyl acetic acid	3.42	Kaiser, Water Poll.Res.J.Canda;1991,26,361-431	3.42	3.39	Kaiser, Water Poll.Res.J.Canda;1991,26,361-431	3.39	3.33	Kaiser, Water Poll.Res.J.Canda;1991,26,361-431	3.33	3.39
576	019719-28-9	C1=CC(=C(C=C1Cl)Cl)CC(=O)O	2,4-dichlorophenyl acetic acid	3.34	Kaiser, Water Poll.Res.J.Canda;1991,26,361-431	3.34	3.36	Kaiser, Water Poll.Res.J.Canda;1991,26,361-431	3.36	3.38	Kaiser, Water Poll.Res.J.Canda;1991,26,361-431	3.38	3.36
577	000405-79-8	C1=CC(=CC=C1OCC(=O)O)F	4-fluorophenoxyacetic acid	3.16	Kaiser, Water Poll.Res.J.Canda;1991,26,361-431	3.16	3.15	Kaiser, Water Poll.Res.J.Canda;1991,26,361-431	3.15	3.09	Kaiser, Water Poll.Res.J.Canda;1991,26,361-431	3.09	3.15
578	000122-88-3	C1=CC(=CC=C1OCC(=O)O)Cl	4-chloro-phenoxy acetic acid	3.1	Kaiser, Water Poll.Res.J.Canda;1991,26,361-431	3.1	3.19	Kaiser, Water Poll.Res.J.Canda;1991,26,361-431	3.19	3.28	Kaiser, Water Poll.Res.J.Canda;1991,26,361-431	3.28	3.19
579	000094-75-7	C1=CC(=C(C=C1Cl)Cl)OCC(=O)O	2,4-Dichlorophenoxyacetic acid	(4.33*/3.30/3.55/3.34)	Kaiser, Water Poll.Res.J.Canda;1991,26,361-431	3.63	(4.33*/3.32/4.59)/3.73	Kaiser, Water Poll.Res.J.Canda;1991,26,361-431/Calleja, Food and Chemical Toxicology, 1994,32,173-187	3.9925	（4.42*/3.24）	Kaiser, Water Poll.Res.J.Canda;1991,26,361-431	3.83	3.9925	1.27
580	000093-76-5	C1=C(C(=CC(=C1Cl)Cl)Cl)OCC(=O)O	2,4,5-Trichlorophenoxyacetic acid	(3.69*/3.51/3.21)	Kaiser, Water Poll.Res.J.Canda;1991,26,361-431	3.47	3.712	Camanii, Environ. Toxicol. Chem.,2011,30,801-805	3.712				3.712
581	000882-09-7	CC(C)(Oc1ccc(Cl)cc1)C(O)=O	Clofibric acid	3.32016	Sheyla, Ecotoxicology, 2014,23:1517-1533	3.32016	3.31424	Sheyla, Ecotoxicology, 2014,23:1517-1533	3.31424				3.31424
582	000122-59-8	C1=CC=C(C=C1)OCC(=O)O	phenoxyacetic acid	3.36	Kaiser, Water Poll.Res.J.Canda;1991,26,361-431	3.36	3.34	Kaiser, Water Poll.Res.J.Canda;1991,26,361-431	3.34	3.31	Kaiser, Water Poll.Res.J.Canda;1991,26,361-431	3.31	3.34
583	000104-01-8	COC1=CC=C(C=C1)CC(=O)O	4-methoxyphenylacctic acid	3.46	Kaiser, Water Poll.Res.J.Canda;1991,26,361-431	3.46	3.47	Kaiser, Water Poll.Res.J.Canda;1991,26,361-431	3.47	3.47	Kaiser, Water Poll.Res.J.Canda;1991,26,361-431	3.47	3.47
584	006303-58-8	C1=CC=CC=C1OCCCC(=O)O	4-phenoxybutyric acid	2.57	Kaiser, Water Poll.Res.J.Canda;1991,26,361-431	2.57	2.54	Kaiser, Water Poll.Res.J.Canda;1991,26,361-431	2.54	2.52	Kaiser, Water Poll.Res.J.Canda;1991,26,361-431	2.52	2.54
585	001877-75-4	COC1=CC=C(C=C1)OCC(=O)O	2-(4-methoxyphenoxy)acetic acid	3.09	Kaiser, Water Poll.Res.J.Canda;1991,26,361-431	3.09	3.07	Kaiser, Water Poll.Res.J.Canda;1991,26,361-431	3.07	3.06	Kaiser, Water Poll.Res.J.Canda;1991,26,361-431	3.06	3.07
586	025812-30-0	OC(=O)C(C)(C)CCCOc1c(C)ccc(C)c1	Gemfibrozil				3.64188	Schmidt, Marine Pollution Bulletin ,2011 62, 1389-1395	3.64188				3.64188
587	000156-38-7	C1=CC(=CC=C1CC(=O)O)O	4-hydroxyphenylacetic acid	4.44	Kaiser, Water Poll.Res.J.Canda;1991,26,361-431	4.44	4.44	Kaiser, Water Poll.Res.J.Canda;1991,26,361-431	4.44	4.3	Kaiser, Water Poll.Res.J.Canda;1991,26,361-431	4.3	4.44
588	022818-40-2	C1=CC(=CC=C1C(C(=O)O)N)O	4-hydroxyphenylglycine,D	3.06	Kaiser, Water Poll.Res.J.Canda;1991,26,361-431	3.06	3.06	Kaiser, Water Poll.Res.J.Canda;1991,26,361-431	3.06	3.04	Kaiser, Water Poll.Res.J.Canda;1991,26,361-431	3.04	3.06
589	002835-06-5	C1=CC=C(C=C1)C(C(=O)O)N	alpha-phenylglycine,DL	4.4	Kaiser, Water Poll.Res.J.Canda;1991,26,361-431	4.4	4.44	Kaiser, Water Poll.Res.J.Canda;1991,26,361-431	4.44	4.44	Kaiser, Water Poll.Res.J.Canda;1991,26,361-431	4.44	4.44
590	000150-30-1	C1=CC=C(C=C1)CC(C(=O)O)N	phenylalanine,DL	2.57	Kaiser, Water Poll.Res.J.Canda;1991,26,361-431	2.57	2.58	Kaiser, Water Poll.Res.J.Canda;1991,26,361-431	2.58	2.61	Kaiser, Water Poll.Res.J.Canda;1991,26,361-431	2.61	2.58
591	007424-00-2	C1=CC(=CC=C1CC(C(=O)O)N)Cl	3-(4-chlorophenyl)alanine,DL	3.25*	Kaiser, Water Poll.Res.J.Canda;1991,26,361-431	3.25	3.24*	Kaiser, Water Poll.Res.J.Canda;1991,26,361-431	3.24	（3.24*/2.33）	Kaiser, Water Poll.Res.J.Canda;1991,26,361-431	2.785	3.24
592	007292-73-1	C1=CC(=CC=C1C(C(=O)O)N)F	4-fluoro-alpha-phenylglycine,DL	3.4	Kaiser, Water Poll.Res.J.Canda;1991,26,361-431	3.4	3.38	Kaiser, Water Poll.Res.J.Canda;1991,26,361-431	3.38	3.37	Kaiser, Water Poll.Res.J.Canda;1991,26,361-431	3.37	3.38
593	002922-40-9	C1=CC(=CC=C1CC(C(=O)O)N)[N+](=O)[O-]	4-nitrophenylalaniine,DL	4.4	Kaiser, Water Poll.Res.J.Canda;1991,26,361-431	4.4	4.62	Kaiser, Water Poll.Res.J.Canda;1991,26,361-431	4.62	4.74	Kaiser, Water Poll.Res.J.Canda;1991,26,361-431	4.74	4.62
594	001197-55-3	C1=CC(=CC=C1CC(=O)O)N	4-aminophenylacetic acid	2.95	Kaiser, Water Poll.Res.J.Canda;1991,26,361-431	2.95	3.08	Kaiser, Water Poll.Res.J.Canda;1991,26,361-431	3.08	3.08	Kaiser, Water Poll.Res.J.Canda;1991,26,361-431	3.08	3.08
595	000104-03-0	O=C(O)Cc(ccc([N+](=O)[O-])c1)c1	4-nitrophenylacetic acid 181.15							2.97	Kaiser, Water Poll.Res.J.Canda;1991,26,361-431	2.97	2.97
596	000643-43-6	O=C(O)Cc(c([N+](=O)[O-])cc([N+](=O)[O-])c1)c1	2,4-dinitrophenylacetic acid	3.53	Kaiser, Water Poll.Res.J.Canda;1991,26,361-431	3.53	3.56	Kaiser, Water Poll.Res.J.Canda;1991,26,361-431	3.56	3.59	Kaiser, Water Poll.Res.J.Canda;1991,26,361-431	3.59	3.56
597	000140-10-3	C1=CC=C(C=C1)C=CC(=O)O	trans-cinnamic acid	3.35	Kaiser, Water Poll.Res.J.Canda;1991,26,361-431	3.35	3.35	Kaiser, Water Poll.Res.J.Canda;1991,26,361-431	3.35	3.36	Kaiser, Water Poll.Res.J.Canda;1991,26,361-431	3.36	3.35
598	000830-09-1	COC1=CC=C(C=C1)C=CC(=O)O	4-methoxycinnamic acid	4.12	Kaiser, Water Poll.Res.J.Canda;1991,26,361-431	4.12	4.12	Kaiser, Water Poll.Res.J.Canda;1991,26,361-431	4.12	4.13	Kaiser, Water Poll.Res.J.Canda;1991,26,361-431	4.13	4.12
599	001615-02-7	C1=CC(=CC=C1C=CC(=O)O)Cl	trans-4-chloro-cinnamic acid	3.63	Kaiser, Water Poll.Res.J.Canda;1991,26,361-431	3.63	3.63	Kaiser, Water Poll.Res.J.Canda;1991,26,361-431	3.63	3.65	Kaiser, Water Poll.Res.J.Canda;1991,26,361-431	3.65	3.63
600	000459-32-5	C1=CC(=CC=C1C=CC(=O)O)F	4-fluorocinnamic acid	3.57	Kaiser, Water Poll.Res.J.Canda;1991,26,361-431	3.57	3.51	Kaiser, Water Poll.Res.J.Canda;1991,26,361-431	3.51	3.47	Kaiser, Water Poll.Res.J.Canda;1991,26,361-431	3.47	3.51
601	000619-89-6	C1=CC(=CC=C1C=CC(=O)O)[N+](=O)[O-]	trans-4-nitro-cinnamic acid	3.31	Kaiser, Water Poll.Res.J.Canda;1991,26,361-431	3.31	3.32	Kaiser, Water Poll.Res.J.Canda;1991,26,361-431	3.32	3.33	Kaiser, Water Poll.Res.J.Canda;1991,26,361-431	3.33	3.32
602	016642-92-5	C1=CC(=CC=C1C=CC(=O)O)C(F)(F)F	trans-p-(trifluoromethyl)cinnamic acid	3.83	Kaiser, Water Poll.Res.J.Canda;1991,26,361-431	3.83	3.83	Kaiser, Water Poll.Res.J.Canda;1991,26,361-431	3.83	3.84	Kaiser, Water Poll.Res.J.Canda;1991,26,361-431	3.84	3.83
603	000098-88-4	C1=CC=C(C=C1)C(=O)Cl	benzoyl chloride	4.13	Kaiser, Water Poll.Res.J.Canda;1991,26,361-431	4.13	4.08	Kaiser, Water Poll.Res.J.Canda;1991,26,361-431	4.08	4.06	Kaiser, Water Poll.Res.J.Canda;1991,26,361-431	4.06	4.08
604	000103-80-0	C1=CC=C(C=C1)CC(=O)Cl	phenylacetyl chloride	4.53	Kaiser, Water Poll.Res.J.Canda;1991,26,361-431	4.53	4.63	Kaiser, Water Poll.Res.J.Canda;1991,26,361-431	4.63	4.66	Kaiser, Water Poll.Res.J.Canda;1991,26,361-431	4.66	4.63
605	000100-07-2	COC1=CC=C(C=C1)C(=O)Cl	p-anisoyl chloride	4.95	Kaiser, Water Poll.Res.J.Canda;1991,26,361-431	4.95	4.95	Kaiser, Water Poll.Res.J.Canda;1991,26,361-431	4.95	4.95	Kaiser, Water Poll.Res.J.Canda;1991,26,361-431	4.95	4.95
606	000122-01-0	C1=CC(=CC=C1C(=O)Cl)Cl	4-chloro-benzoylchloride	4.56	Kaiser, Water Poll.Res.J.Canda;1991,26,361-431	4.56	4.48	Kaiser, Water Poll.Res.J.Canda;1991,26,361-431	4.48	4.48	Kaiser, Water Poll.Res.J.Canda;1991,26,361-431	4.48	4.48
607	000876-08-4	C1=CC(=CC=C1C(=O)Cl)CCl	4-(chloromethyl)benzoyl chloride	5.13	Kaiser, Water Poll.Res.J.Canda;1991,26,361-431	5.13	5.11	Kaiser, Water Poll.Res.J.Canda;1991,26,361-431	5.11	4.99	Kaiser, Water Poll.Res.J.Canda;1991,26,361-431	4.99	5.11
608	000403-43-0	C1=CC(=CC=C1C(=O)Cl)F	4-fluorobenzoyl chloride	4.17	Kaiser, Water Poll.Res.J.Canda;1991,26,361-431	4.17	4.08	Kaiser, Water Poll.Res.J.Canda;1991,26,361-431	4.08	4.01	Kaiser, Water Poll.Res.J.Canda;1991,26,361-431	4.01	4.08
609	000122-04-3	O=C(c(ccc([N+](=O)[O-])c1)c1)Cl	4-nitrobenzoylchloride							3.99	Kaiser, Water Poll.Res.J.Canda;1991,26,361-431	3.99	3.99
610	001711-02-0	C1=CC(=CC(=C1)I)C(=O)Cl	4-iodobenzoyl chloride	4.83	Kaiser, Water Poll.Res.J.Canda;1991,26,361-431	4.83	4.83	Kaiser, Water Poll.Res.J.Canda;1991,26,361-431	4.83	4.86	Kaiser, Water Poll.Res.J.Canda;1991,26,361-431	4.86	4.83
611	000874-60-2	CC1=CC=C(C=C1)C(=O)Cl	p-toluoyl chloride	4.73	Kaiser, Water Poll.Res.J.Canda;1991,26,361-431	4.73	4.68	Kaiser, Water Poll.Res.J.Canda;1991,26,361-431	4.68	4.68	Kaiser, Water Poll.Res.J.Canda;1991,26,361-431	4.68	4.68
612	001885-14-9	C1=CC=C(C=C1)OC(=O)Cl	phenyl chloroformate	4.46	Kaiser, Water Poll.Res.J.Canda;1991,26,361-431	4.46	4.48	Kaiser, Water Poll.Res.J.Canda;1991,26,361-431	4.48	4.44	Kaiser, Water Poll.Res.J.Canda;1991,26,361-431	4.44	4.48
613	000108-95-2	Oc1ccccc1	Phenol	(3.50*/3.67/3.71/3.50/3.51/3.63/3.58/3.58/3.56/3.49/3.38/3.37/3.35)/3.73	Kaiser, Water Poll.Res.J.Canda;1991,26,361-431/Calleja, Food and Chemical Toxicology, 1994,32,173-187	3.54	3.64/（3.44*/3.65/3.44/3.47）/2.76/4.12/3.43	(Dearden, Quant.Struct.-Act.Relat., 2000,19,3-10/Lin, Marine Pollution Bulletin,2005,50,617-623)/Kaiser, Water Poll.Res.J.Canda;1991,26,361-431/Aruoja, Chemosphere, 2011,84,1310-1393/Villa, Ecotoxicol. Environ. Saf. 2012, 86,93-100/Jennings, Water Researc	3.49375	（3.42*/3.65/3.56/3.42）/3.35/3.49/3.38	Kaiser, Water Poll.Res.J.Canda;1991,26,361-431/Parvez, Toxicology in Vitro, 2008,22,1806-1813/Docherty, Green Chemistry, 2005,7,185-189/Holdway, Science of Total Environment, 1991,104,229-37	3.46714	3.49375	1.36
614	000095-84-7	CC1=CC=CC=C1O	o-cresol	3.68	Kaiser, Water Poll.Res.J.Canda;1991,26,361-431	3.68	3.62	Kaiser, Water Poll.Res.J.Canda;1991,26,361-431	3.62	3.61	Kaiser, Water Poll.Res.J.Canda;1991,26,361-431	3.61	3.62
615	000095-48-7	Cc1c(O)cccc1	2-Methylphenol	(3.68*/3.72/3.54)	Kaiser, Water Poll.Res.J.Canda;1991,26,361-431	3.64667	3.75/(3.62*/3.85)/3.45/3.70	Dearden, Quant.Struct.-Act.Relat.,2000,19,3-10/Kaiser, Water Poll.Res.J.Canda;1991,26,361-431/Aruoja, Chemosphere 2011, 84,1310-1393/Jennings, Water Research, 2001,35,3448-3456	3.674	3.61*	Kaiser, Water Poll.Res.J.Canda;1991,26,361-431	3.61	3.674	0.4
616	000108-39-4	Cc1cc(O)ccc1	3-Methylphenol	(4.20*/4.12/3.99)	Kaiser, Water Poll.Res.J.Canda;1991,26,361-431	4.10333	3.48/4.16*/2.78	Aruoja, Chemosphere 2011, 84,1310-1393/Kaiser, Water Poll.Res.J.Canda; 1991,26,361-431/Lu, Environ.Contam.Toxicol.,2003,70,832-838	3.47333	4.14*	Kaiser, Water Poll.Res.J.Canda;1991,26,361-431	4.14	3.47333	1.38
617	000106-44-5	Cc1ccc(O)cc1	4-Methylphenol	(4.72/4.92/4.86)	Kaiser, Water Poll.Res.J.Canda;1991,26,361-431	4.83333	4.36/4.67/3.16	Aruoja, Chemosphere 2011, 84,1310-1393/Kaiser, Water Poll.Res.J.Canda; 1991,26,361-431/Lu, Environ.Contam.Toxicol.,2003,70,832-838	4.06333	4.66/2.93	Kaiser, Water Poll.Res.J.Canda;1991,26,361-431/Parvez, Toxicology in Vitro, 2008,22,1806-1813	3.795	4.06333	1.51
618	000090-00-6	c1(c(cccc1)O)CC	2-ethylphenol				3.49	Aruoja, Chemosphere 2011, 84,1310-1393	3.49				3.49
619	000123-07-9	c1(ccc(cc1)O)CC	4-ethylphenol	6.47	Kaiser, Water Poll.Res.J.Canda;1991,26,361-431	6.47	5.45/6.44	Aruoja, Chemosphere 2011, 84,1310-1393/Kaiser, Water Poll.Res.J.Canda;1991,26,361-431	5.945	6.38	Kaiser, Water Poll.Res.J.Canda;1991,26,361-431	6.38	5.945	0.99
620	000620-17-7	c1(cc(ccc1)O)CC	3-ethylphenol				4.24	Aruoja, Chemosphere 2011, 84,1310-1393	4.24				4.24
621	000095-87-4	c1(c(ccc(c1)C)C)O	2,5-dimethylphenol	4.14	Kaiser, Water Poll.Res.J.Canda;1991,26,361-431	4.14	3.65/4.13	Aruoja, Chemosphere 2011, 84,1310-1393/Kaiser, Water Poll.Res.J.Canda; 1991,26,361-431	3.89	4.13	Kaiser, Water Poll.Res.J.Canda;1991,26,361-431	4.13	3.89	0.48
622	000095-65-8	c1(c(ccc(c1)O)C)C	3,4-dimethylphenol	5.44	Kaiser, Water Poll.Res.J.Canda;1991,26,361-431	5.44	4.60/5.40	Aruoja, Chemosphere 2011, 84,1310-1393/Kaiser, Water Poll.Res.J.Canda; 1991,26,361-431	5	5.4	Kaiser, Water Poll.Res.J.Canda;1991,26,361-431	5.4	5	0.8
623	000526-75-0	c1(c(cccc1O)C)C	2,3-dimethylphenol	4.58	Kaiser, Water Poll.Res.J.Canda;1991,26,361-431	4.58	4.05/4.56	Aruoja, Chemosphere 2011, 84,1310-1393/Kaiser, Water Poll.Res.J.Canda; 1991,26,361-431	4.305	4.56	Kaiser, Water Poll.Res.J.Canda;1991,26,361-431	4.56	4.305	0.51
624	000576-26-1	c1(c(cccc1C)C)O	2,6-dimethylphenol	3.7	Kaiser, Water Poll.Res.J.Canda;1991,26,361-431	3.7	3.35/3.73	Aruoja, Chemosphere 2011, 84,1310-1393/Kaiser, Water Poll.Res.J.Canda; 1991,26,361-431	3.54	3.73	Kaiser, Water Poll.Res.J.Canda;1991,26,361-431	3.73	3.54	0.38
625	000105-67-9	c1(c(ccc(c1)C)O)C	2,4-dimethylphenol	(4.69*/4.44)	Kaiser, Water Poll.Res.J.Canda;1991,26,361-431	4.565	4.40/4.67*	Aruoja, Chemosphere 2011, 84,1310-1393/Kaiser, Water Poll.Res.J.Canda; 1991,26,361-431	4.535	4.66*	Kaiser, Water Poll.Res.J.Canda;1991,26,361-431	4.66	4.535	0.27
626	000108-68-9	c1(cc(cc(c1)O)C)C	3,5-dimethylphenol	3.99	Kaiser, Water Poll.Res.J.Canda;1991,26,361-431	3.99	3.46/3.99	Aruoja, Chemosphere 2011, 84,1310-1393/Kaiser, Water Poll.Res.J.Canda; 1991,26,361-431	3.725	3.99	Kaiser, Water Poll.Res.J.Canda;1991,26,361-431	3.99	3.725	0.53
627	000527-60-6	c1(c(cc(cc1C)C)C)O	2,4,6-trimethylphenol	4.08	Kaiser, Water Poll.Res.J.Canda;1991,26,361-431	4.08	3.58/4.06	Aruoja, Chemosphere 2011, 84,1310-1393/Kaiser, Water Poll.Res.J.Canda; 1991,26,361-431	3.82	4.06	Kaiser, Water Poll.Res.J.Canda;1991,26,361-431	4.06	3.82	0.48
628	002416-94-6	c1(c(c(ccc1C)C)O)C	2,3,6-trimethylphenol	4.32	Kaiser, Water Poll.Res.J.Canda;1991,26,361-431	4.32	3.90/4.29	Aruoja, Chemosphere 2011, 84,1310-1393/Kaiser, Water Poll.Res.J.Canda; 1991,26,361-431	4.095	4.3	Kaiser, Water Poll.Res.J.Canda;1991,26,361-431	4.3	4.095	0.39
629	000697-82-5	c1(c(cc(cc1O)C)C)C	2,3,5-trimethylphenol	4.19	Kaiser, Water Poll.Res.J.Canda;1991,26,361-431	4.19	3.82/4.17	Aruoja, Chemosphere 2011, 84,1310-1393/Kaiser, Water Poll.Res.J.Canda; 1991,26,361-431	3.995	4.15	Kaiser, Water Poll.Res.J.Canda;1991,26,361-431	4.15	3.995	0.35
630	000098-54-4	Oc(ccc(c1)C(C)(C)C)c1	p-tert-butylphenol	5.85	Kaiser, Water Poll.Res.J.Canda;1991,26,361-431	5.85							5.85
631	014938-35-3	CCCCCC1=CC=C(C=C1)O	4-Pentylphenol							5.10/5.10	Kaiser, Water Poll.Res.J.Canda;1991,26,361-431/Escher, J. Environ. Monitor. 2008,10,612-621	5.1	5.1	0
632	000104-40-5	c1(ccc(cc1)O)CCCCCCCCC	4-Nonylphenol				5.787	Farre, J. Environ. Monit., 2001, 3, 232-237	5.787				5.787
633	000128-37-0	CC1=CC(=C(C(=C1)C(C)(C)C)O)C(C)(C)C	2,6-di-tert-butyl-4-methylphenol	4.45	Kaiser, Water Poll.Res.J.Canda;1991,26,361-431	4.45	4.41	Kaiser, Water Poll.Res.J.Canda;1991,26,361-431	4.41	4.39	Kaiser, Water Poll.Res.J.Canda;1991,26,361-431	4.39	4.41
634	001745-81-9	Oc(c(ccc1)CC=C)c1	4-allylphenol	4.13	Kaiser, Water Poll.Res.J.Canda;1991,26,361-431	4.13							4.13
635	000371-41-5	Fc(ccc(O)c1)c1	4-fouorophenol							3.76	Kaiser, Water Poll.Res.J.Canda;1991,26,361-431	3.76	3.76
636	006418-38-8	C1=CC(=C(C(=C1)F)F)O	2,3-diflukoropohenol	3.17	Kaiser, Water Poll.Res.J.Canda;1991,26,361-431	3.17	3.21	Kaiser, Water Poll.Res.J.Canda;1991,26,361-431	3.21	3.23	Kaiser, Water Poll.Res.J.Canda;1991,26,361-431	3.23	3.21
637	002713-33-9	C1=CC(=C(C=C1O)F)F	3,4-difluorophenol	3.6	Kaiser, Water Poll.Res.J.Canda;1991,26,361-431	3.6	3.65	Kaiser, Water Poll.Res.J.Canda;1991,26,361-431	3.65	3.65	Kaiser, Water Poll.Res.J.Canda;1991,26,361-431	3.65	3.65
638	000367-27-1	C1=CC(=C(C=C1F)F)O	2,4-difluorophenol	3.43	Kaiser, Water Poll.Res.J.Canda;1991,26,361-431	3.43	3.42	Kaiser, Water Poll.Res.J.Canda;1991,26,361-431	3.42	3.36	Kaiser, Water Poll.Res.J.Canda;1991,26,361-431	3.36	3.42
639	002713-34-0	C1=C(C=C(C=C1F)F)O	3,5-difluorophenol	3.48	Kaiser, Water Poll.Res.J.Canda;1991,26,361-431	3.48	3.49	Kaiser, Water Poll.Res.J.Canda;1991,26,361-431	3.49	3.47	Kaiser, Water Poll.Res.J.Canda;1991,26,361-431	3.47	3.49
640	000771-61-9	Fc(c(F)c(O)c(F)c1F)c1F	Pentafluorophenol				4.72223	Vighi, Ecotoxicol. Environ. Saf. 2009, 72, 154-161	4.72223				4.72223
641	000106-48-9	Clc1ccc(O)cc1	4-Chlorophenol	(4.18*/5.13)	Kaiser, Water Poll.Res.J.Canda;1991,26,361-431	4.655	4.48/4.15*/4.12/4.28/5.04	Dearden, Quant.Struct.-Act.Relat., 2000,19,3-10/Kaiser, Water Poll.Res.J.Canda;1991,26,361-431/Aruoja, Chemosphere 2011, 84,1310-1393/Vighi, Ecotoxicol. Environ. Saf. 2009, 72, 154-161/Jennings, Water Research, 2001,35,3448-3456	4.414	（4.19*/5.08)/2.92	Kaiser, Water Poll.Res.J.Canda;1991,26,361-431/Holdway, Science of Total Environment, 1991,104,229-37	4.06333	4.414	0.92
642	000108-43-0	c1c(cccc1Cl)O	3-chlorophenol	(4.11*/4.32)	Kaiser, Water Poll.Res.J.Canda;1991,26,361-431	4.215	3.60/3.99*	Aruoja, Chemosphere 2011, 84,1310-1393 / Kaiser, Water Poll.Res.J.Canda; 1991,26,361-431	3.795	（3.96*/4.27）	Kaiser, Water Poll.Res.J.Canda;1991,26,361-431	4.115	3.795	0.39
643	000095-57-8	Oc1ccccc1Cl	2-Chlorophenol	(3.54*/3.85/3.67/3.76)	Kaiser, Water Poll.Res.J.Canda;1991,26,361-431	3.705	4.14/(3.65/3.51*/3.58)/3.27/3.94/3.90	Dearden, Quant.Struct.-Act.Relat., 2000,19,3-10/Kaiser, Water Poll.Res.J.Canda;1991,26,361-431/Aruoja, Chemosphere 2011, 84,1310-1393/Villa, Ecotoxicol. Environ. Saf. 2012, 86,93-100/Jennings, Water Research, 2001,35,3448-3456	3.71286	（3.58*/3.78）	Kaiser, Water Poll.Res.J.Canda;1991,26,361-431	3.68	3.71286	0.87
644	000615-74-7	CC1=CC(=C(C=C1)Cl)O	2-chloro-5-methylphenol				5.11	Kaiser, Water Poll.Res.J.Canda;1991,26,361-431	5.11				5.11
645	000059-50-7	Oc(ccc(c1C)Cl)c1	4-chloro-3-methylphenol	5.73	Kaiser, Water Poll.Res.J.Canda;1991,26,361-431	5.73	5.71/5.61	Kaiser, Water Poll.Res.J.Canda;1991,26,361-431/Jennings, Water Research, 2001,35,3448-3456	5.66	5.62	Kaiser, Water Poll.Res.J.Canda;1991,26,361-431	5.62	5.66	0.1
646	000088-04-0	CC1=CC(=CC(=C1Cl)C)O	p-chloro-m-xylenol	4.99	Kaiser, Water Poll.Res.J.Canda;1991,26,361-431	4.99	4.29	Kaiser, Water Poll.Res.J.Canda;1991,26,361-431	4.29				4.29
647	000583-78-8	c1(c(ccc(c1)Cl)Cl)O	2,5-dichlorophenol	（4.29*/4.25/4.13）	Kaiser, Water Poll.Res.J.Canda;1991,26,361-431	4.22333	4.20/(4.23*/4.12)	Aruoja, Chemosphere 2011, 84,1310-1393/Kaiser, Water Poll.Res.J.Canda; 1991,26,361-431	4.18333	（4.24*/4.19）	Kaiser, Water Poll.Res.J.Canda;1991,26,361-431	4.215	4.18333	0.11
648	000087-65-0	c1(c(cccc1Cl)Cl)O	2,6-dichlorophenol	（4.23*/3.80）	Kaiser, Water Poll.Res.J.Canda;1991,26,361-431	4.015	4.00/4.08*	Aruoja, Chemosphere 2011, 84,1310-1393/Kaiser, Water Poll.Res.J.Canda; 1991,26,361-431	4.04	（4.09*/4.73）	Kaiser, Water Poll.Res.J.Canda;1991,26,361-431	4.41	4.04	0.08
649	000120-83-2	C1=CC(=C(C=C1Cl)Cl)O	2,4-dichlorophenol	（4.54*/5.17/4.85/4.65/4.51）	Kaiser, Water Poll.Res.J.Canda;1991,26,361-431	4.744	4.36/(4.51*/4.43/5.14)/4.02	Aruoja, Chemosphere 2011, 84,1310-1393/Kaiser, Water Poll.Res.J.Canda;1991,26,361-431/Lu, Environ.Contam.Toxicol.,2003,70,832-838	4.492	（4.47*/5.12/4.86）	Kaiser, Water Poll.Res.J.Canda;1991,26,361-431	4.81667	4.492	1.12
650	000591-35-5	c1(cc(cc(c1)Cl)Cl)O	3,5-dichlorophenol	（4.57*/4.62/4.62/4.32/4.56/4.77）	Kaiser, Water Poll.Res.J.Canda;1991,26,361-431	4.57667	4.79/(4.75/4.64*/4.71/4.71/4.59)/4.60	Aruoja, Chemosphere 2011, 84,1310-1393/Kaiser, Water Poll.Res.J.Canda;1991,26,361-431/Jennings, Water Research, 2001,35,3448-3456	4.68429	（4.62*/4.77/4.77/4.30）/4.91	Kaiser, Water Poll.Res.J.Canda;1991,26,361-431/Mortimer, Toxicology in Vitro, 2008,22,1412–1417	4.674	4.68429	0.19
651	000095-77-2	c1(c(ccc(c1)O)Cl)Cl	3,4-dichlorophenol	（5.11*/5.51）	Kaiser, Water Poll.Res.J.Canda;1991,26,361-431	5.31	4.66/4.99*	Aruoja, Chemosphere 2011, 84,1310-1393/Kaiser, Water Poll.Res.J.Canda;1991,26,361-431	4.825	（5.00*/5.40)	Kaiser, Water Poll.Res.J.Canda;1991,26,361-431	5.2	4.825	0.33
652	000576-24-9	c1(c(cccc1Cl)O)Cl	2,3-dichlorophenol	（4.58*/4.58)	Kaiser, Water Poll.Res.J.Canda;1991,26,361-431	4.58	4.09/4.53*	Aruoja, Chemosphere 2011, 84,1310-1393/Kaiser, Water Poll.Res.J.Canda;1991,26,361-431	4.31	(4.52*/4.49)	Kaiser, Water Poll.Res.J.Canda;1991,26,361-431	4.505	4.31	0.44
653	000095-95-4	c1(c(cc(c(c1)Cl)Cl)Cl)O	2,4,5-trichlorophenol	（5.22*/5.04）	Kaiser, Water Poll.Res.J.Canda;1991,26,361-431	5.13	5.55/5.21*	Aruoja, Chemosphere 2011, 84,1310-1393/Kaiser, Water Poll.Res.J.Canda; 1991,26,361-431	5.38	5.19*	Kaiser, Water Poll.Res.J.Canda;1991,26,361-431	5.19	5.38	0.34
654	000609-19-8	C1=C(C=C(C(=C1Cl)Cl)Cl)O	3,4,5-trichlorophenol	5.65	Kaiser, Water Poll.Res.J.Canda;1991,26,361-431	5.65	5.71	Kaiser, Water Poll.Res.J.Canda;1991,26,361-431	5.71	5.74	Kaiser, Water Poll.Res.J.Canda;1991,26,361-431	5.74	5.71
655	015950-66-0	c1(c(c(ccc1O)Cl)Cl)Cl	2,3,4-trichlorophenol	5.05	Kaiser, Water Poll.Res.J.Canda;1991,26,361-431	5.05	5.34/5.09	Aruoja, Chemosphere 2011, 84,1310-1393/Kaiser, Water Poll.Res.J.Canda;1991,26,361-431	5.215	5.2	Kaiser, Water Poll.Res.J.Canda;1991,26,361-431	5.2	5.215	0.25
656	000933-78-8	c1(c(cc(cc1Cl)Cl)O)Cl	2,3,5-trichlorophenol	（5.05*/5.02）	Kaiser, Water Poll.Res.J.Canda;1991,26,361-431	5.035	5.73/5.16*	Aruoja, Chemosphere 2011, 84,1310-1393/Kaiser, Water Poll.Res.J.Canda;1991,26,361-431	5.445	(5.25*/5.13)	Kaiser, Water Poll.Res.J.Canda;1991,26,361-431	5.19	5.445	0.57
657	000933-75-5	c1(c(c(ccc1Cl)Cl)Cl)O	2,3,6-trichlorophenol	（4.15*/3.97）	Kaiser, Water Poll.Res.J.Canda;1991,26,361-431	4.06	4.78/4.17*	Aruoja, Chemosphere 2011, 84,1310-1393/Kaiser, Water Poll.Res.J.Canda;1991,26,361-431	4.475	(4.19*/3.97)	Kaiser, Water Poll.Res.J.Canda;1991,26,361-431	4.08	4.475	0.61
658	000088-06-2	Oc1c(Cl)cc(Cl)cc1Cl	2,4,6-Trichlorophenol	（4.52*/4.18/4.44）	Kaiser, Water Poll.Res.J.Canda;1991,26,361-431	4.38	4.74/4.38*/4.33/3.85	Aruoja, Chemosphere 2011, 84,1310-1393/Kaiser, Water Poll.Res.J.Canda; 1991,26,361-431/Lin, Marine Pollution Bulletin,2005,50,617-623/Lu, Environ.Contam.Toxicol.,2003,70,832-838	4.325	(4.41*/4.21)	Kaiser, Water Poll.Res.J.Canda;1991,26,361-431	4.31	4.325	0.89
659	004901-51-3	C1=C(C(=C(C(=C1Cl)Cl)Cl)Cl)O	2,3,4,5-tetrachlorophenol	5.84	Kaiser, Water Poll.Res.J.Canda;1991,26,361-431	5.84	6.05	Kaiser, Water Poll.Res.J.Canda;1991,26,361-431	6.05	6.12	Kaiser, Water Poll.Res.J.Canda;1991,26,361-431	6.12	6.05
660	000935-95-5	C1=C(C(=C(C(=C1Cl)Cl)O)Cl)Cl	2,3,5,6-tetrachlorophenol	（4.92*/4.90）	Kaiser, Water Poll.Res.J.Canda;1991,26,361-431	4.91	4.96*	Kaiser, Water Poll.Res.J.Canda;1991,26,361-431	4.96	(5.02*/5.05)	Kaiser, Water Poll.Res.J.Canda;1991,26,361-431	5.035	4.96
661	000058-90-2	Oc(c(cc(c1Cl)Cl)Cl)c1Cl	2,3,4,6-tetrachlorophenol	5.09	Kaiser, Water Poll.Res.J.Canda;1991,26,361-431	5.09	5.2	Kaiser, Water Poll.Res.J.Canda;1991,26,361-431	5.2	5.26	Kaiser, Water Poll.Res.J.Canda;1991,26,361-431	5.26	5.2
662	000087-86-5	Oc1c(Cl)c(Cl)c(Cl)c(Cl)c1Cl	Pentachlorophenol	(5.46*/5.41/5.31/6.52/5.58/5.43)/5.29	Kaiser, Water Poll.Res.J.Canda;1991,26,361-431/Calleja, Food and Chemical Toxicology, 1994,32,173-187	5.57143	5.69/(5.64*/5.64/5.38/5.43/5.17)/5.12	Zhao, Quant.Struct.-Act.Relat.,1998,17,131-137/Kaiser, Water Poll.Res.J.Canda;1991,26,361-431/Lin, Marine Pollution Bulletin,2005,50,617-623	5.43857	(5.71*/5.74/5.43)/4.78	Kaiser, Water Poll.Res.J.Canda;1991,26,361-431/Backhaus, Chemosphere, 1997,35,2925-2938	5.415	5.43857	0.57
663	000131-52-2	C1(=C(C(=C(C(=C1Cl)Cl)Cl)Cl)Cl)O	sodium pentachlorophenate	（5.49*/5.76）	Kaiser, Water Poll.Res.J.Canda;1991,26,361-431	5.625	(5.58*/5.53/5.38)	Kaiser, Water Poll.Res.J.Canda;1991,26,361-431	5.49667				5.49667	0.2
664	000095-56-7	Oc(c(ccc1)Br)c1	2-bromophenol	3.91	Kaiser, Water Poll.Res.J.Canda;1991,26,361-431	3.91				3.92	Kaiser, Water Poll.Res.J.Canda;1991,26,361-431	3.92	3.92
665	000106-41-2	Oc(ccc(c1)Br)c1	4-bromophenol	5.63	Kaiser, Water Poll.Res.J.Canda;1991,26,361-431	5.63				5.57	Kaiser, Water Poll.Res.J.Canda;1991,26,361-431	5.57	5.57
666	000591-20-8	Oc(cccc1Br)c1	3-bromophenol	4.65	Kaiser, Water Poll.Res.J.Canda;1991,26,361-431	4.65				4.69	Kaiser, Water Poll.Res.J.Canda;1991,26,361-431	4.69	4.69
667	000608-33-3	Oc(c(ccc1)Br)c1Br	2,6-dibromophenol	4.17	Kaiser, Water Poll.Res.J.Canda;1991,26,361-431	4.17				4.22	Kaiser, Water Poll.Res.J.Canda;1991,26,361-431	4.22	4.22
668	000118-79-6	Oc(c(cc(c1)Br)Br)c1Br	2,4,6-tribromophenol	（4.68*/5.09）	Kaiser, Water Poll.Res.J.Canda;1991,26,361-431	4.885				4.71*	Kaiser, Water Poll.Res.J.Canda;1991,26,361-431	4.71	4.71
669	000608-71-9	Oc(c(c(c(c1Br)Br)Br)Br)c1Br	pentabromophenol	5.74	Kaiser, Water Poll.Res.J.Canda;1991,26,361-431	5.74				6.03	Kaiser, Water Poll.Res.J.Canda;1991,26,361-431	6.03	6.03
670	001940-42-7	Oc(c(cc(c1Cl)Br)Cl)c1	4-bromo-2,5-dichloro-Phenol	5.38	Kaiser, Water Poll.Res.J.Canda;1991,26,361-431	5.38	5.86	Kaiser, Water Poll.Res.J.Canda;1991,26,361-431	5.86	6.08	Kaiser, Water Poll.Res.J.Canda;1991,26,361-431	6.08	5.86
671	000402-45-9	C1=CC(=CC=C1C(F)(F)F)O	4-hydroxybenzotrifluoride	5.44	Kaiser, Water Poll.Res.J.Canda;1991,26,361-431	5.44	5.33	Kaiser, Water Poll.Res.J.Canda;1991,26,361-431	5.33	5.31	Kaiser, Water Poll.Res.J.Canda;1991,26,361-431	5.31	5.33
672	000349-58-6	C1=C(C=C(C=C1C(F)(F)F)O)C(F)(F)F	3,5-bis(trifluoromethyl)phenol	5.41	Kaiser, Water Poll.Res.J.Canda;1991,26,361-431	5.41	5.44	Kaiser, Water Poll.Res.J.Canda;1991,26,361-431	5.44	5.45	Kaiser, Water Poll.Res.J.Canda;1991,26,361-431	5.45	5.44
673	000540-38-5	Oc(ccc(c1)I)c1	4-iodophenol							5.94	Kaiser, Water Poll.Res.J.Canda;1991,26,361-431	5.94	5.94
674	001745-81-9	Oc(c(ccc1)CC=C)c1	4-allylphenol	4.13	Kaiser, Water Poll.Res.J.Canda;1991,26,361-431	4.13							4.13
675	000623-05-2	C1=CC(=CC=C1CO)O	4-hydroxy benzylalacohol	4.35	Kaiser, Water Poll.Res.J.Canda;1991,26,361-431	4.35	4.38	Kaiser, Water Poll.Res.J.Canda;1991,26,361-431	4.38	4.39/2.86	Kaiser, Water Poll.Res.J.Canda;1991,26,361-431/Holdway, Science of Total Environment, 1991,104,229-37	3.625	4.38
676	000501-94-0	C1=CC(=CC=C1CCO)O	4-hydroxyphenethyl alcohol	5.22	Kaiser, Water Poll.Res.J.Canda;1991,26,361-431	5.22	5.22	Kaiser, Water Poll.Res.J.Canda;1991,26,361-431	5.22	5.2	Kaiser, Water Poll.Res.J.Canda;1991,26,361-431	5.2	5.22
677	000498-00-0	COC1=C(C=CC(=C1)CO)O	4-hydroxy-3-methoxybenzyl alcohol	3	Kaiser, Water Poll.Res.J.Canda;1991,26,361-431	3	3.03	Kaiser, Water Poll.Res.J.Canda;1991,26,361-431	3.03	3.06	Kaiser, Water Poll.Res.J.Canda;1991,26,361-431	3.06	3.03
678	004383-06-6	OCc1cc(O)c(OC)cc1	3-hydroxy-4-methoxybenzyl alcohol	2.72	Kaiser, Water Poll.Res.J.Canda;1991,26,361-431	2.72	2.76	Kaiser, Water Poll.Res.J.Canda;1991,26,361-431	2.76	2.78	Kaiser, Water Poll.Res.J.Canda;1991,26,361-431	2.78	2.76
679	000090-05-1	O(c(c(O)ccc1)c1)C	2-Methoxyphenol/Catechol?							3.28391	Parvez, Toxicology in Vitro, 2008,22,1806-1813	3.28391	3.28391
680	000150-76-5	COC1=CC=C(C=C1)O	4-methoxyphenol	4.53	Kaiser, Water Poll.Res.J.Canda;1991,26,361-431	4.53	4.46	Kaiser, Water Poll.Res.J.Canda;1991,26,361-431	4.46	4.43	Kaiser, Water Poll.Res.J.Canda;1991,26,361-431	4.43	4.46
681	000150-19-6	O(c(cccc1O)c1)C	3-methoxyphenol	3.35	Kaiser, Water Poll.Res.J.Canda;1991,26,361-431	3.35							3.35
682	000489-01-0	CC(C)(C)C1=CC(=CC(=C1O)C(C)(C)C)OC	3,5-di-tert-butyl-4-hydroxyanisole	3.62	Kaiser, Water Poll.Res.J.Canda;1991,26,361-431	3.62	3.76	Kaiser, Water Poll.Res.J.Canda;1991,26,361-431	3.76	3.76	Kaiser, Water Poll.Res.J.Canda;1991,26,361-431	3.76	3.76
683	001563-38-8	c1ccc2CC(C)(C)Oc2c1O	Carbofuran phenol	3.43	Kaiser, Water Poll.Res.J.Canda;1991,26,361-431	3.43							3.43
684	000099-93-4	CC(=O)C1=CC=C(C=C1)O	4-hydroxy acetophenone	4.48	Kaiser, Water Poll.Res.J.Canda;1991,26,361-431	4.48	4.44	Kaiser, Water Poll.Res.J.Canda;1991,26,361-431	4.44	4.49/2.83	Kaiser, Water Poll.Res.J.Canda;1991,26,361-431/Holdway, Science of Total Environment, 1991,104,229-37	3.66	4.44
685	000070-70-2	O=C(c(ccc(O)c1)c1)CC	4-hydroxy propiophenone	4.33	Kaiser, Water Poll.Res.J.Canda;1991,26,361-431	4.33	4.32	Kaiser, Water Poll.Res.J.Canda;1991,26,361-431	4.32	4.36	Kaiser, Water Poll.Res.J.Canda;1991,26,361-431	4.36	4.32
686	000099-76-3	c1(ccc(cc1)O)C(=O)OC	Methyl 4-hydroxybenzoate	4.48/4.35	Kaiser, Water Poll.Res.J.Canda;1991,26,361-431/Sheyla, Ecotoxicology, 2014,23:1517-1533	4.415	4.40/4.40/4.28/4.32	Terasaki, J.Appl.Toxicol., 2009,29,242-247/Kaiser, Water Poll.Res.J.Canda;1991,26,361-431/Jennings, Water Research, 2001,35,3448-3456/Sheyla, Ecotoxicology, 2014,23:1517-1533	4.35	4.49	Kaiser, Water Poll.Res.J.Canda;1991,26,361-431	4.49	4.35	0.12
687	000120-47-8	c1(C(=O)OCC)ccc(cc1)O	Ethyl 4-hydroxybenzoate	4.77651	Sheyla, Ecotoxicology, 2014,23:1517-1533	4.77651	4.56/4.67	Terasaki, J.Appl.Toxicol., 2009,29,242-247/Sheyla, Ecotoxicology, 2014,23:1517-1533	4.615				4.615	0.11
688	004191-73-5	Oc1ccc(C(=O)OC(C)C)cc1	Benzoic acid, 4-hydroxy-, 1-methylethyl ester				5.46	Terasaki, J.Appl.Toxicol., 2009,29,242-247	5.46				5.46
689	000094-13-3	c1(C(=O)OCCC)ccc(cc1)O	Propylparaben	5.04091	Sheyla, Ecotoxicology, 2014,23:1517-1533	5.04091	5.84/4.97	Terasaki, J.Appl.Toxicol., 2009,29,242-247/Sheyla, Ecotoxicology, 2014,23:1517-1533	5.405				5.405	0.87
690	000607-85-2	O=C(OC(C)C)c(c(O)ccc1)c1	isopropylsalicylate	4.51	Kaiser, Water Poll.Res.J.Canda;1991,26,361-431	4.51							4.51
691	000094-26-8	Oc1ccc(C(=O)OCCCC)cc1	Butyl 4-hydroxybenzoate				5.21	Terasaki, J.Appl.Toxicol., 2009,29,242-247	5.21				5.21
692	004247-02-3	Oc1ccc(C(=O)OCC(C)C)cc1	Isobutyl 4-hydroxybenzoate				4.74	Terasaki, J.Appl.Toxicol., 2009,29,242-247	4.74				4.74
693	003964-57-6	c1(cc(c(cc1)O)Cl)C(=O)OC	Methyl 3-chloro-4-hydroxybenzoate				4.91	Terasaki, J.Appl.Toxicol., 2009,29,242-247	4.91				4.91
694	016357-41-8	CCOC(=O)c1cc(Cl)c(O)cc1	Benzoic acid, 3-chloro-4-hydroxy-, ethyl ester				5.05	Terasaki, J.Appl.Toxicol., 2009,29,242-247	5.05				5.05
695	037470-49-8	Oc1ccc(C(=O)OCCC)cc1Cl	propyl 3-chloro-4-hydroxybenzoate				5.33	Terasaki, J.Appl.Toxicol., 2009,29,242-247	5.33				5.33
696	037470-50-1	Oc1ccc(C(=O)OC(C)C)cc1Cl	3-chloro-4-hydroxybenzoic acid isopropyl ester				5.05	Terasaki, J.Appl.Toxicol., 2009,29,242-247	5.05				5.05
697	003337-59-5	Oc1c(Cl)cc(C(=O)OC)cc1Cl	3,5-Dichloro-4-hydroxybenzoic acid methyl ester				4.87	Terasaki, J.Appl.Toxicol., 2009,29,242-247	4.87				4.87
698	037470-51-2	Oc1ccc(C(=O)OCCCC)cc1Cl	Butyl 3-chloro-4-hydroxybenzoate				5.8	Terasaki, J.Appl.Toxicol., 2009,29,242-247	5.8				5.8
699	037470-52-3	Oc1c(Cl)cc(C(=O)OCC(C)C)cc1	Isobutyl 3-chloro-4-hydroxybenzoate				5.73	Terasaki, J.Appl.Toxicol., 2009,29,242-247	5.73				5.73
700	017302-82-8	c1(cc(c(c(c1)Cl)O)Cl)C(=O)OCC	Ethyl 3,5-Dichloro-4-hydroxybenzoate				4.81	Terasaki, J.Appl.Toxicol., 2009,29,242-247	4.81				4.81
701	101003-80-9	Oc1c(Cl)cc(C(=O)OCCC)cc1Cl	3,5-dichloro-4-hydroxybenzoic acid propyl ester				5.05	Terasaki, J.Appl.Toxicol., 2009,29,242-247	5.05				5.05
702	015533-29-6	Oc1c(Cl)cc(C(=O)OC(C)C)cc1Cl	3,5-dichloro-4-hydroxybenzoic acid isopropyl ester				4.98	Terasaki, J.Appl.Toxicol., 2009,29,242-247	4.98				4.98
703	909404-90-6	c1(cc(c(c(c1)Cl)O)Cl)C(=O)OCCCC	Butyl 3,5-Dichloro-4-hydroxybenzoate				5.38	Terasaki, J.Appl.Toxicol., 2009,29,242-247	5.38				5.38
704	000051-67-2	NCCc1ccc(O)cc1	tyramine	3.67	Kaiser, Water Poll.Res.J.Canda;1991,26,361-431	3.67	3.7	Kaiser, Water Poll.Res.J.Canda;1991,26,361-431	3.7	3.68	Kaiser, Water Poll.Res.J.Canda;1991,26,361-431	3.68	3.7
705	000100-02-7	[O-][N+](=O)c(ccc(O)c1)c1	4-Nitrophenol	（4.11*/4.03/4.01）	Kaiser, Water Poll.Res.J.Canda;1991,26,361-431	4.05	4.05/4.15/4.18	Zhao, Quant.Struct.-Act.Relat.,1998,17,131-137/Kaiser, Water Poll.Res.J.Canda;1991,26,361-431/Jennings, Water Research, 2001,35,3448-3456	4.12667	4.02*/3.04	Kaiser, Water Poll.Res.J.Canda;1991,26,361-431/Holdway, Science of Total Environment, 1991,104,229-37	3.53	4.12667	0.13
706	000554-84-7	[O-][N+](=O)c(cccc1O)c1	3-Nitrophenol				3.34	Qin, SAR QSAR Environ. Sci. 2010,5,389-401	3.34				3.34
707	000088-75-5	[O-][N+](=O)c(c(O)ccc1)c1	2-Nitrophenol	3.62	Kaiser, Water Poll.Res.J.Canda;1991,26,361-431	3.62	3.53	Qin, SAR QSAR Environ. Sci. 2010,5,389-401	3.53	3.6	Kaiser, Water Poll.Res.J.Canda;1991,26,361-431	3.6	3.53
708	002581-34-2	CC1=C(C=CC(=C1)O)[N+](=O)[O-]	3-methyl-4-nitrophenol	5.11	Kaiser, Water Poll.Res.J.Canda;1991,26,361-431	5.11	5.1	Kaiser, Water Poll.Res.J.Canda;1991,26,361-431	5.1	5.07	Kaiser, Water Poll.Res.J.Canda;1991,26,361-431	5.07	5.1
709	000403-19-0	C1=CC(=C(C=C1[N+](=O)[O-])F)O	2-fluoro-4-nitrophenol	4.21	Kaiser, Water Poll.Res.J.Canda;1991,26,361-431	4.21	4.22	Kaiser, Water Poll.Res.J.Canda;1991,26,361-431	4.22	4.2	Kaiser, Water Poll.Res.J.Canda;1991,26,361-431	4.2	4.22
710	000394-33-2	C1=CC(=C(C=C1F)[N+](=O)[O-])O	4-fluoro-2-nitrophenol	3.84	Kaiser, Water Poll.Res.J.Canda;1991,26,361-431	3.84	3.9	Kaiser, Water Poll.Res.J.Canda;1991,26,361-431	3.9	3.92	Kaiser, Water Poll.Res.J.Canda;1991,26,361-431	3.92	3.9
711	000610-78-6	C1=CC(=C(C=C1O)[N+](=O)[O-])Cl	4-chloro-3-nitrophenol	4.62	Kaiser, Water Poll.Res.J.Canda;1991,26,361-431	4.62	4.66	Kaiser, Water Poll.Res.J.Canda;1991,26,361-431	4.66	4.66	Kaiser, Water Poll.Res.J.Canda;1991,26,361-431	4.66	4.66
711	007693-52-9	C1=CC(=C(C=C1Br)[N+](=O)[O-])O	4-bromo-2-nitrophenol	4.28	Kaiser, Water Poll.Res.J.Canda;1991,26,361-431	4.28	4.3	Kaiser, Water Poll.Res.J.Canda;1991,26,361-431	4.3	4.31	Kaiser, Water Poll.Res.J.Canda;1991,26,361-431	4.31	4.3
712	000772-33-8	C1=CC(=C(C=C1[N+](=O)[O-])CBr)O	2-hydroxy-5-nitrobenzyl bromide	4.02	Kaiser, Water Poll.Res.J.Canda;1991,26,361-431	4.02	4.07	Kaiser, Water Poll.Res.J.Canda;1991,26,361-431	4.07	4.07	Kaiser, Water Poll.Res.J.Canda;1991,26,361-431	4.07	4.07
713	000088-30-2	C1=CC(=C(C=C1O)C(F)(F)F)[N+](=O)[O-]	3-trifluoromethyl-4-nitrophenol	5.01	Kaiser, Water Poll.Res.J.Canda;1991,26,361-431	5.01	5.08	Kaiser, Water Poll.Res.J.Canda;1991,26,361-431	5.08	5.1	Kaiser, Water Poll.Res.J.Canda;1991,26,361-431	5.1	5.08
714	060463-12-9	O=N(=O)c(cccc1(O))c1CO	5-hydroxy-2-nitro-benzyl alcohol	3.68	Kaiser, Water Poll.Res.J.Canda;1991,26,361-431	3.68	3.7	Kaiser, Water Poll.Res.J.Canda;1991,26,361-431	3.7	3.71	Kaiser, Water Poll.Res.J.Canda;1991,26,361-431	3.71	3.7
715	000767-00-0	C1=CC(=CC=C1C#N)O	4-hydroxy-benzonitrile	5.24	Kaiser, Water Poll.Res.J.Canda;1991,26,361-431	5.24	5.15	Kaiser, Water Poll.Res.J.Canda;1991,26,361-431	5.15	5.18/2.66	Kaiser, Water Poll.Res.J.Canda;1991,26,361-431/Holdway, Science of Total Environment, 1991,104,229-37	3.92	5.15
716	004421-08-3	COC1=C(C=CC(=C1)C#N)O	4-hydroxy-3-methoxybenzonitrile	3.45	Kaiser, Water Poll.Res.J.Canda;1991,26,361-431	3.45	3.43	Kaiser, Water Poll.Res.J.Canda;1991,26,361-431	3.43	3.44	Kaiser, Water Poll.Res.J.Canda;1991,26,361-431	3.44	3.43
717	003272-08-0	C1=CC(=C(C=C1C#N)[N+](=O)[O-])O	4-hydroxy-3-nitrobenzonitrile	4.1	Kaiser, Water Poll.Res.J.Canda;1991,26,361-431	4.1	4.11	Kaiser, Water Poll.Res.J.Canda;1991,26,361-431	4.11	4.11	Kaiser, Water Poll.Res.J.Canda;1991,26,361-431	4.11	4.11
718	000108-46-3	Oc1cccc(O)c1	Resorcinol	（2.47*/2.55）	Kaiser, Water Poll.Res.J.Canda;1991,26,361-431	2.51	3	Dearden, Quant.Struct.-Act.Relat., 2000,19,3-10	3	2.62*	Kaiser, Water Poll.Res.J.Canda;1991,26,361-431	2.62	3
719	000120-80-9	C1=CC=C(C(=C1)O)O	catechol	(3.54*/3.54)	Kaiser, Water Poll.Res.J.Canda;1991,26,361-431	3.54	4.11/3.36	Santos, Environ.Sci.Technol. 2004,38,133-138/Jennings, Water Research, 2001,35,3448-3456	3.735	3.57*	Kaiser, Water Poll.Res.J.Canda;1991,26,361-431	3.57	3.735	0.75
720	000123-31-9	Oc(ccc(O)c1)c1	Quinol	（6.14/6.42*）	Kaiser, Water Poll.Res.J.Canda;1991,26,361-431	6.28	6.34/6.46*	Jennings, Water Research, 2001,35,3448-3456/Kaiser, Water Poll.Res.J.Canda;1991,26,361-431	6.4	6.46*/2.46	Kaiser, Water Poll.Res.J.Canda;1991,26,361-431/Holdway, Science of Total Environment, 1991,104,229-37	4.46	6.4	0.12
721	000608-25-3	CC1=C(C=CC=C1O)O	2,6-dihydroxytoluene	3.19	Kaiser, Water Poll.Res.J.Canda;1991,26,361-431	3.19	3.26	Kaiser, Water Poll.Res.J.Canda;1991,26,361-431	3.26	3.3	Kaiser, Water Poll.Res.J.Canda;1991,26,361-431	3.3	3.26
722	000095-71-6	CC1=C(C=CC(=C1)O)O	toluhydroquinone	5.49	Kaiser, Water Poll.Res.J.Canda;1991,26,361-431	5.49	5.5	Kaiser, Water Poll.Res.J.Canda;1991,26,361-431	5.5	5.46	Kaiser, Water Poll.Res.J.Canda;1991,26,361-431	5.46	5.5
723	000452-86-8	CC1=CC(=C(C=C1)O)O	4-methyl catechlo	5.36	Kaiser, Water Poll.Res.J.Canda;1991,26,361-431	5.36	5.43	Kaiser, Water Poll.Res.J.Canda;1991,26,361-431	5.43	5.46	Kaiser, Water Poll.Res.J.Canda;1991,26,361-431	5.46	5.43
724	000088-58-4	CC(C)(C)C1=CC(=C(C=C1O)C(C)(C)C)O	2,5-diterbutyl hydroquinone	4.72	Kaiser, Water Poll.Res.J.Canda;1991,26,361-431	4.72	4.76	Kaiser, Water Poll.Res.J.Canda;1991,26,361-431	4.76	4.68	Kaiser, Water Poll.Res.J.Canda;1991,26,361-431	4.68	4.76
725	000615-67-8	C1=CC(=C(C=C1O)Cl)O	chlorohydroquinone	4.11	Kaiser, Water Poll.Res.J.Canda;1991,26,361-431	4.11	4.3	Kaiser, Water Poll.Res.J.Canda;1991,26,361-431	4.3	4.4	Kaiser, Water Poll.Res.J.Canda;1991,26,361-431	4.4	4.3
726	000139-85-5	O=Cc1cc(O)c(O)cc1	3,4-dihydroxybenzaldehyde				3.5998	Jin, Toxicol.Environ.Chem,1997,69,149-156	3.5998				3.5998
727	001194-98-5	O=Cc(c(O)ccc1O)c1	2,5-dihydroxybenzaldehyde				3.53506	Jin, Toxicol.Environ.Chem,1997,69,149-156	3.53506				3.53506
728	000490-78-8	CC(=O)C1=C(C=CC(=C1)O)O	2,5-dihydroxyacetophenone	4.19	Kaiser, Water Poll.Res.J.Canda;1991,26,361-431	4.19	4.36	Kaiser, Water Poll.Res.J.Canda;1991,26,361-431	4.36	4.44	Kaiser, Water Poll.Res.J.Canda;1991,26,361-431	4.44	4.36
729	003316-09-4	C1=CC(=C(C=C1[N+](=O)[O-])O)O	4-nitrocatechol	4.23	Kaiser, Water Poll.Res.J.Canda;1991,26,361-431	4.23	4.29	Kaiser, Water Poll.Res.J.Canda;1991,26,361-431	4.29	4.3	Kaiser, Water Poll.Res.J.Canda;1991,26,361-431	4.3	4.29
730	000062-53-3	Nc1ccccc1	Aniline	（2.34/3.16*）	Kaiser, Water Poll.Res.J.Canda;1991,26,361-431	2.75	2.28/（2.28/3.13*）/3.28/3.11	Aruoja, Chemosphere 2011, 84,1310-1393/Kaiser, Water Poll.Res.J.Canda;1991,26,361-431/Zhao, Quant.Struct.-Act.Relat.,1998,17,131-137 /Jennings, Water Research, 2001,35,3448-3456	2.816	3.12*/2.56	Kaiser, Water Poll.Res.J.Canda;1991,26,361-431/Parvez, Toxicology in Vitro, 2008,22,1806-1813	2.84	2.816	1
731	000095-53-4	Cc1ccccc1N	2-Methylaniline				2.76	Aruoja, Chemosphere 2011, 84,1310-1393	2.76	3.91	Kaiser, Water Poll.Res.J.Canda;1991,26,361-431	3.91	2.76
732	000106-49-0	Nc1ccc(C)cc1	4-Methylaniline				3.41/3.97	Aruoja, Chemosphere 2011, 84,1310-1393/Villa, Ecotoxicol. Environ. Saf. 2012, 86,93-100	3.69	4.4	Kaiser, Water Poll.Res.J.Canda;1991,26,361-431	4.4	3.69	0.56
733	000108-44-1	Nc1cc(C)ccc1	3-Methylaniline				3.07	Aruoja, Chemosphere 2011, 84,1310-1393	3.07	3.96	Kaiser, Water Poll.Res.J.Canda;1991,26,361-431	3.96	3.07
734	000578-54-1	c1(c(cccc1)N)CC	2-ethylaniline				3.33	Aruoja, Chemosphere 2011, 84,1310-1393	3.33				3.33
735	000587-02-0	c1(cc(ccc1)N)CC	3-ethylaniline				3.47	Aruoja, Chemosphere 2011, 84,1310-1393	3.47				3.47
736	000589-16-2	c1(ccc(cc1)N)CC	4-ethylaniline	5.79	Kaiser, Water Poll.Res.J.Canda;1991,26,361-431	5.79	4.91/5.78	Aruoja, Chemosphere 2011, 84,1310-1393/Kaiser, Water Poll.Res.J.Canda; 1991,26,361-431	5.345	5.76	Kaiser, Water Poll.Res.J.Canda;1991,26,361-431	5.76	5.345	0.87
737	000095-78-3	c1(c(ccc(c1)C)C)N	2,5-dimethylaniline	3.89	Kaiser, Water Poll.Res.J.Canda;1991,26,361-431	3.89	3.26/3.83	Aruoja, Chemosphere 2011, 84,1310-1393/Kaiser, Water Poll.Res.J.Canda; 1991,26,361-431	3.545	3.74	Kaiser, Water Poll.Res.J.Canda;1991,26,361-431	3.74	3.545	0.57
738	000095-64-7	c1(c(ccc(c1)N)C)C	3,4-dimethylaniline	5.2	Kaiser, Water Poll.Res.J.Canda;1991,26,361-431	5.2	4.24/5.15	Aruoja, Chemosphere 2011, 84,1310-1393/Kaiser, Water Poll.Res.J.Canda; 1991,26,361-431	4.695	5.1	Kaiser, Water Poll.Res.J.Canda;1991,26,361-431	5.1	4.695	0.91
739	000108-69-0	c1(cc(cc(c1)N)C)C	3,5-dimethylaniline	3.93	Kaiser, Water Poll.Res.J.Canda;1991,26,361-431	3.93	3.23/3.87	Aruoja, Chemosphere 2011, 84,1310-1393/Kaiser, Water Poll.Res.J.Canda; 1991,26,361-431	3.55	3.8	Kaiser, Water Poll.Res.J.Canda;1991,26,361-431	3.8	3.55	0.64
740	000095-68-1	c1(c(ccc(c1)C)N)C	2,4-dimethylaniline	3.9	Kaiser, Water Poll.Res.J.Canda;1991,26,361-431	3.9	3.19/3.87	Aruoja, Chemosphere 2011, 84,1310-1393/Kaiser, Water Poll.Res.J.Canda; 1991,26,361-431	3.53	3.85	Kaiser, Water Poll.Res.J.Canda;1991,26,361-431	3.85	3.53	0.68
741	000087-62-7	c1(c(cccc1C)C)N	2,6-dimethylaniline	3.8	Kaiser, Water Poll.Res.J.Canda;1991,26,361-431	3.8	3.19/3.76	Aruoja, Chemosphere 2011, 84,1310-1393/Kaiser, Water Poll.Res.J.Canda; 1991,26,361-431	3.475	3.66	Kaiser, Water Poll.Res.J.Canda;1991,26,361-431	3.66	3.475	0.57
742	000087-59-2	c1(c(cccc1N)C)C	2,3-dimethylaniline	3.55	Kaiser, Water Poll.Res.J.Canda;1991,26,361-431	3.55	3.02/3.49	Aruoja, Chemosphere 2011, 84,1310-1393/Kaiser, Water Poll.Res.J.Canda; 1991,26,361-431	3.255	3.41	Kaiser, Water Poll.Res.J.Canda;1991,26,361-431	3.41	3.255	0.47
743	000088-05-1	c1(c(cc(cc1C)C)C)N	2,4,6-trimethylaniline				3.18	Aruoja, Chemosphere 2011, 84,1310-1393	3.18				3.18
744	000579-66-8	c1(c(c(ccc1)CC)N)CC	2,6-diethylaniline				4.43/4.47	Aruoja, Chemosphere 2011, 84,1310-1393/Villa,Ecotoxicol. Environ. Saf., 2012, 86,93-100	4.45				4.45	0.04
745	000371-40-4	C1=CC(=CC=C1N)F	4-fluoroaniline	3.14/3.13	Kaiser, Water Poll.Res.J.Canda;1991,26,361-431/Cronin, The Science of the Total Environment, 1991,109-110,431-439	3.135	3.18	Kaiser, Water Poll.Res.J.Canda;1991,26,361-431	3.18	3.19	Kaiser, Water Poll.Res.J.Canda;1991,26,361-431	3.19	3.18
746	000372-19-0	Nc1cccc(F)c1	fluoroaniline_3				3.61758	Villa, Ecotoxicol. Environ. Saf. 2012, 86,93-100	3.61758				3.61758
747	000367-25-9	C1=CC(=C(C=C1F)F)N	2,4-difluoroaniline	3.12	Kaiser, Water Poll.Res.J.Canda;1991,26,361-431	3.12	3.12	Kaiser, Water Poll.Res.J.Canda;1991,26,361-431	3.12	3.14	Kaiser, Water Poll.Res.J.Canda;1991,26,361-431	3.14	3.12
748	000363-73-5	C1=C(C(=C(C(=C1F)F)F)N)F	2,3,4,6-tetrafluoroaniline	3.08	Kaiser, Water Poll.Res.J.Canda;1991,26,361-431	3.08	3.04	Kaiser, Water Poll.Res.J.Canda;1991,26,361-431	3.04	2.99	Kaiser, Water Poll.Res.J.Canda;1991,26,361-431	2.99	3.04
749	000106-47-8	Nc1ccc(Cl)cc1	4-Chloroaniline	4.6	Kaiser, Water Poll.Res.J.Canda;1991,26,361-431	4.6	3.57/4.53/3.92/4.34	Dearden, Quant.Struct.-Act.Relat., 2000,19,3-10/Kaiser, Water Poll.Res.J.Canda;1991,26,361-431/Aruoja, Chemosphere 2011, 84,1310-1393/Villa,Ecotoxicol. Environ. Saf. 2012,86,93-100	4.09	4.4	Kaiser, Water Poll.Res.J.Canda;1991,26,361-431	4.4	4.09	0.96
750	000095-51-2	Clc1ccccc1N	2-Chloroaniline	（3.95*/3.90）	Kaiser, Water Poll.Res.J.Canda;1991,26,361-431	3.925	3.47/(3.93*/3.83)	Aruoja, Chemosphere 2011, 84,1310-1393/Kaiser, Water Poll.Res.J.Canda; 1991,26,361-431	3.74333	3.91*	Kaiser, Water Poll.Res.J.Canda;1991,26,361-431	3.91	3.74333	0.46
751	000108-42-9	Nc1cc(Cl)ccc1	3-Chloroaniline	4.01	Kaiser, Water Poll.Res.J.Canda;1991,26,361-431	4.01	3.30/3.98/2.85	Aruoja, Chemosphere 2011, 84,1310-1393/Kaiser, Water Poll.Res.J.Canda; 1991,26,361-431/Lu, Environ.Contam.Toxicol.,2003,70,832-838	3.37667	3.96	Kaiser, Water Poll.Res.J.Canda;1991,26,361-431	3.96	3.37667	1.13
752	000615-65-6	Nc(c(cc(c1)C)Cl)c1	2-Chloro-4-methylaniline	4.43	Cronin, The Science of the Total Environment, 1991,109-110,431-439	4.43							4.43
753	000095-82-9	Nc1cc(Cl)ccc1Cl	2,5-Dichloroaniline	4.68	Kaiser, Water Poll.Res.J.Canda;1991,26,361-431	4.68	3.99/4.65/3.96	Aruoja, Chemosphere 2011, 84,1310-1393/Kaiser, Water Poll.Res.J.Canda; 1991,26,361-431/Lu, Environ.Contam.Toxicol.,2003,70,832-838	4.2	4.63	Kaiser, Water Poll.Res.J.Canda;1991,26,361-431	4.63	4.2	0.69
754	000626-43-7	c1(cc(cc(c1)Cl)Cl)N	3,5-dichloroaniline	4.23	Kaiser, Water Poll.Res.J.Canda;1991,26,361-431	4.23	3.66/4.18	Aruoja, Chemosphere 2011, 84,1310-1393/Kaiser, Water Poll.Res.J.Canda; 1991,26,361-431	3.92	4.19	Kaiser, Water Poll.Res.J.Canda;1991,26,361-431	4.19	3.92	0.52
755	000095-76-1	Nc1ccc(Cl)c(Cl)c1	3,4-Dichloroaniline	5.56	Kaiser, Water Poll.Res.J.Canda;1991,26,361-431	5.56	4.20/5.46/4.58	Dearden, Quant.Struct.-Act.Relat., 2000,19,3-10/Kaiser, Water Poll.Res.J.Canda;1991,26,361-431/Aruoja, Chemosphere 2011, 84,1310-1393	4.74667	5.40/5.45/5.32	Kaiser, Water Poll.Res.J.Canda;1991,26,361-431/Backhaus, Chemosphere, 1997,35,2925-2938/Froehner, Chemosphere, 2000,40,821-828	5.39	4.74667	1.26
756	000608-31-1	Nc1c(Cl)cccc1Cl	2,6-Dichloroaniline	5.04	Kaiser, Water Poll.Res.J.Canda;1991,26,361-431	5.04	4.16/4.98/4.10	Dearden, Quant.Struct.-Act.Relat., 2000,19,3-10/Kaiser, Water Poll.Res.J.Canda;1991,26,361-431/Aruoja, Chemosphere 2011, 84,1310-1393	4.41333	4.97	Kaiser, Water Poll.Res.J.Canda;1991,26,361-431	4.97	4.41333	0.88
757	000608-27-5	Nc1cccc(Cl)c1Cl	2,3-Dichloroaniline	4.81	Kaiser, Water Poll.Res.J.Canda;1991,26,361-431	4.81	4.06/4.77/4.51	Aruoja, Chemosphere 2011, 84,1310-1393/Kaiser, Water Poll.Res.J.Canda; 1991,26,361-431/Deneer,Aquatic Toxicology,1989,15,83-98	4.44667	4.77	Kaiser, Water Poll.Res.J.Canda;1991,26,361-431	4.77	4.44667	0.71
758	000554-00-7	Nc1ccc(Cl)cc1Cl	2,4-Dichloroaniline	4.61	Kaiser, Water Poll.Res.J.Canda;1991,26,361-431	4.61	4.09/3.99/4.55	Zhao, Quant.Struct.-Act.Relat.,1998,17,131-137/Aruoja, Chemosphere 2011, 84,1310-1393/Kaiser, Water Poll.Res.J.Canda;1991,26,361-431	4.21	4.54	Kaiser, Water Poll.Res.J.Canda;1991,26,361-431	4.54	4.21	0.56
759	000634-91-3	c1(c(cc(cc1Cl)N)Cl)Cl	3,4,5-trichloroaniline	4.77	Kaiser, Water Poll.Res.J.Canda;1991,26,361-431	4.77	4.23/4.69	Aruoja, Chemosphere 2011, 84,1310-1393/Kaiser, Water Poll.Res.J.Canda; 1991,26,361-431	4.46	4.77	Kaiser, Water Poll.Res.J.Canda;1991,26,361-431	4.77	4.46	0.46
760	000634-93-5	Nc1c(Cl)cc(Cl)cc1Cl	2,4,6-Trichloroaniline	4.66	Kaiser, Water Poll.Res.J.Canda;1991,26,361-431	4.66	4.51/4.12/4.65	Zhao, Quant.Struct.-Act.Relat.,1998,17,131-137/Aruoja, Chemosphere 2011, 84,1310-1393/Kaiser, Water Poll.Res.J.Canda;1991,26,361-431	4.42667	4.63	Kaiser, Water Poll.Res.J.Canda;1991,26,361-431	4.63	4.42667	0.53
761	000636-30-6	c1(c(cc(c(c1)Cl)Cl)Cl)N	2,4,5-trichloroaniline	5.05	Kaiser, Water Poll.Res.J.Canda;1991,26,361-431	5.05	4.39/5.08	Aruoja, Chemosphere 2011, 84,1310-1393/Kaiser, Water Poll.Res.J.Canda; 1991,26,361-431	4.735	5.12	Kaiser, Water Poll.Res.J.Canda;1991,26,361-431	5.12	4.735	0.69
762	000634-67-3	c1(c(c(ccc1N)Cl)Cl)Cl	2,3,4-trichloroaniline	5.02	Kaiser, Water Poll.Res.J.Canda;1991,26,361-431	5.02	4.27/4.96	Aruoja, Chemosphere 2011, 84,1310-1393/Kaiser, Water Poll.Res.J.Canda; 1991,26,361-431	4.615	4.92	Kaiser, Water Poll.Res.J.Canda;1991,26,361-431	4.92	4.615	0.69
763	000634-83-3	C1=C(C(=C(C(=C1Cl)Cl)Cl)Cl)N	2,3,4,5-tetrachloroaniline	5.31	Kaiser, Water Poll.Res.J.Canda;1991,26,361-431	5.31	5.29	Kaiser, Water Poll.Res.J.Canda;1991,26,361-431	5.29	5.37	Kaiser, Water Poll.Res.J.Canda;1991,26,361-431	5.37	5.29
764	003481-20-7	C1=C(C(=C(C(=C1Cl)Cl)N)Cl)Cl	2,3,5,6-tetrachloroaniline	5.2	Kaiser, Water Poll.Res.J.Canda;1991,26,361-431	5.2	5.15	Kaiser, Water Poll.Res.J.Canda;1991,26,361-431	5.15	5.16	Kaiser, Water Poll.Res.J.Canda;1991,26,361-431	5.16	5.15
765	000527-20-8	C1(=C(C(=C(C(=C1Cl)Cl)Cl)Cl)Cl)N	pentachloroaniline	4.31	Kaiser, Water Poll.Res.J.Canda;1991,26,361-431	4.31	4.34	Kaiser, Water Poll.Res.J.Canda;1991,26,361-431	4.34	4.35	Kaiser, Water Poll.Res.J.Canda;1991,26,361-431	4.35	4.34
766	000367-21-5	Nc1ccc(F)c(Cl)c1	3-Chloro-4-fluoroaniline				3.28	Zhao, Quant.Struct.-Act.Relat.,1998,17,131-137	3.28				3.28
767	000591-19-5	Nc(cccc1Br)c1	3-Bromoaniline				3.04	Lu, Environ.Contam.Toxicol.,2003,70,832-838	3.04				3.04
768	000106-40-1	c1cc(N)ccc1Br	4-Bromoaniline				3.92	Dearden, Quant.Struct.-Act.Relat., 2000,19,3-10	3.92				3.92
769	007745-91-7	CC1=C(C=C(C=C1)N)Br	3-bromo-4-methylaniline	5.75	Kaiser, Water Poll.Res.J.Canda;1991,26,361-431	5.75	5.72	Kaiser, Water Poll.Res.J.Canda;1991,26,361-431	5.72	5.66	Kaiser, Water Poll.Res.J.Canda;1991,26,361-431	5.66	5.72
770	000147-82-0	Nc(c(cc(c1)Br)Br)c1Br	2,4,6-Tribromoaniline				4.76	Lu, Environ.Contam.Toxicol.,2003,70,832-838	4.76				4.76
771	000540-37-4	C1=CC(=CC=C1N)I	4-iodoaniline	5.6	Kaiser, Water Poll.Res.J.Canda;1991,26,361-431	5.6	5.56	Kaiser, Water Poll.Res.J.Canda;1991,26,361-431	5.56	5.49	Kaiser, Water Poll.Res.J.Canda;1991,26,361-431	5.49	5.56
772	000104-10-9	C1=CC(=CC=C1CCO)N	p-aminophenethyl alcohol	4.51	Kaiser, Water Poll.Res.J.Canda;1991,26,361-431	4.51	4.51	Kaiser, Water Poll.Res.J.Canda;1991,26,361-431	4.51	4.55	Kaiser, Water Poll.Res.J.Canda;1991,26,361-431	4.55	4.51
773	000104-94-9	O(c(ccc(N)c1)c1)C	metoxyaniline_4				3.87313	Villa, Ecotoxicol. Environ. Saf. 2012, 86,93-100	3.87313	3.93	Kaiser, Water Poll.Res.J.Canda;1991,26,361-431	3.93	3.87313
774	000619-45-4	COC(=O)C1=CC=C(C=C1)N	methyl-p-aminobenzoate	4.08	Kaiser, Water Poll.Res.J.Canda;1991,26,361-431	4.08	4.09	Kaiser, Water Poll.Res.J.Canda;1991,26,361-431	4.09	4.14	Kaiser, Water Poll.Res.J.Canda;1991,26,361-431	4.14	4.09
775	000100-01-6	c1c([N+](=O)[O-])ccc(N)c1	4-Nitroaniline	5.23*	Kaiser, Water Poll.Res.J.Canda;1991,26,361-431	5.23	3.70/5.20*/3.94	Zhao, Quant.Struct.-Act.Relat.,1998,17,131-137/Kaiser, Water Poll.Res.J.Canda;1991,26,361-431/Villa, Ecotoxicol. Environ. Saf. 2012, 86,93-100	4.28	（5.14*/5.13）	Kaiser, Water Poll.Res.J.Canda;1991,26,361-431	5.135	4.28	1.5
776	000088-74-4	c1c([N+](=O)[O-])c(N)ccc1	2-Nitroaniline	4.32	Kaiser, Water Poll.Res.J.Canda;1991,26,361-431	4.32	3.71/4.30	Qin, SAR QSAR Environ. Sci. 2010,5,389-401/Kaiser, Water Poll.Res.J.Canda;1991,26,361-431	4.005	4.28	Kaiser, Water Poll.Res.J.Canda;1991,26,361-431	4.28	4.005	0.59
777	000099-09-2	c1c([N+](=O)[O-])cc(N)cc1	3-Nitroaniline	3.76	Kaiser, Water Poll.Res.J.Canda;1991,26,361-431	3.76	3.77/3.73	Zhao, Quant.Struct.-Act.Relat.,1998,17,131-137 /Kaiser, Water Poll.Res.J.Canda;1991,26,361-431	3.75	3.66	Kaiser, Water Poll.Res.J.Canda;1991,26,361-431	3.66	3.75	0.04
778	000611-05-2	CC1=CC(=C(C=C1)[N+](=O)[O-])N	5-methyl-2-nitroaniline	5.27	Kaiser, Water Poll.Res.J.Canda;1991,26,361-431	5.27	5.23	Kaiser, Water Poll.Res.J.Canda;1991,26,361-431	5.23	5.15	Kaiser, Water Poll.Res.J.Canda;1991,26,361-431	5.15	5.23
779	000119-32-4	[O-][N+](=O)c(c(ccc1N)C)c1	4-methyl-3-nitro-Benzenamine	4.42	Kaiser, Water Poll.Res.J.Canda;1991,26,361-431	4.42	4.48	Kaiser, Water Poll.Res.J.Canda;1991,26,361-431	4.48	4.45	Kaiser, Water Poll.Res.J.Canda;1991,26,361-431	4.45	4.48
780	000089-62-3	[O-][N+](=O)c(c(N)ccc1C)c1	4-methyl-2-nitro-Benzenamine	4.45	Kaiser, Water Poll.Res.J.Canda;1991,26,361-431	4.45	4.45	Kaiser, Water Poll.Res.J.Canda;1991,26,361-431	4.45	4.41	Kaiser, Water Poll.Res.J.Canda;1991,26,361-431	4.41	4.45
781	000603-83-8	CC1=C(C=CC=C1[N+](=O)[O-])N	2-methyl-3-nitroaniline	4.72	Kaiser, Water Poll.Res.J.Canda;1991,26,361-431	4.72	4.71	Kaiser, Water Poll.Res.J.Canda;1991,26,361-431	4.71	4.68	Kaiser, Water Poll.Res.J.Canda;1991,26,361-431	4.68	4.71
782	000099-55-8	CC1=C(C=C(C=C1)[N+](=O)[O-])N	2-methyl-5-nitroaniline	4.02	Kaiser, Water Poll.Res.J.Canda;1991,26,361-431	4.02	4.04	Kaiser, Water Poll.Res.J.Canda;1991,26,361-431	4.04	4	Kaiser, Water Poll.Res.J.Canda;1991,26,361-431	4	4.04
783	000099-52-5	CC1=C(C=CC(=C1)[N+](=O)[O-])N	2-methyl-4-nitroaniline	4.69	Kaiser, Water Poll.Res.J.Canda;1991,26,361-431	4.69	4.68	Kaiser, Water Poll.Res.J.Canda;1991,26,361-431	4.68	4.63	Kaiser, Water Poll.Res.J.Canda;1991,26,361-431	4.63	4.68
784	078056-39-0	C1=C(C(=CC(=C1F)F)[N+](=O)[O-])N	4,5-difluoro-2-nitroaniline	3.7	Kaiser, Water Poll.Res.J.Canda;1991,26,361-431	3.7	3.86	Kaiser, Water Poll.Res.J.Canda;1991,26,361-431	3.86	3.98	Kaiser, Water Poll.Res.J.Canda;1991,26,361-431	3.98	3.86
785	006283-25-6	C1=CC(=C(C=C1[N+](=O)[O-])N)Cl	2-chloro-5-nitroaniline	(4.01*/3.98)	Kaiser, Water Poll.Res.J.Canda;1991,26,361-431	3.995	(3.98*/3.95)	Kaiser, Water Poll.Res.J.Canda;1991,26,361-431	3.965	（3.94*/3.81）	Kaiser, Water Poll.Res.J.Canda;1991,26,361-431	3.875	3.965	0.03
786	000121-87-9	c1cc([N+](=O)[O-])cc(Cl)c1N	2-Chloro-4-nitroaniline				3.99	Zhao, Quant.Struct.-Act.Relat.,1998,17,131-137	3.99				3.99
787	000089-63-4	[O-][N+](=O)c(c(N)ccc1Cl)c1	4-chloro-2-nitroaniline							3.94	Kaiser, Water Poll.Res.J.Canda;1991,26,361-431	3.94	3.94
788	002683-43-4	C1=C(C=C(C(=C1Cl)N)[N+](=O)[O-])Cl	2,4-dichloro-6-nitroaniline	4.42	Kaiser, Water Poll.Res.J.Canda;1991,26,361-431	4.42	4.42	Kaiser, Water Poll.Res.J.Canda;1991,26,361-431	4.42	4.39	Kaiser, Water Poll.Res.J.Canda;1991,26,361-431	4.39	4.42
789	000099-30-9	C1=C(C=C(C(=C1Cl)N)Cl)[N+](=O)[O-]	2,6-dichloro-4-nitroaniline	4.77	Kaiser, Water Poll.Res.J.Canda;1991,26,361-431	4.77	4.8	Kaiser, Water Poll.Res.J.Canda;1991,26,361-431	4.8	4.75	Kaiser, Water Poll.Res.J.Canda;1991,26,361-431	4.75	4.8
790	006641-64-1	C1=C(C(=CC(=C1Cl)Cl)[N+](=O)[O-])N	4,5-dichloro-2-nitroaniline	4.4	Kaiser, Water Poll.Res.J.Canda;1991,26,361-431	4.4	4.4	Kaiser, Water Poll.Res.J.Canda;1991,26,361-431	4.4	4.37	Kaiser, Water Poll.Res.J.Canda;1991,26,361-431	4.37	4.4
791	000577-72-0	COC1=C(C=C(C=C1)N)[N+](=O)[O-]	4-methoxy-3-nitroaniline	3.65	Kaiser, Water Poll.Res.J.Canda;1991,26,361-431	3.65	3.73	Kaiser, Water Poll.Res.J.Canda;1991,26,361-431	3.73	3.77	Kaiser, Water Poll.Res.J.Canda;1991,26,361-431	3.77	3.73
792	000393-11-3	C1=CC(=C(C=C1N)C(F)(F)F)[N+](=O)[O-]	5-amino-2-nitrobenzotrifluoride	5.62	Kaiser, Water Poll.Res.J.Canda;1991,26,361-431	5.62	5.59	Kaiser, Water Poll.Res.J.Canda;1991,26,361-431	5.59	5.54	Kaiser, Water Poll.Res.J.Canda;1991,26,361-431	5.54	5.59
793	026961-27-3	COC1=C(C=C(C(=C1)C#N)N)OC	2-amino-4,5-dimethoxybenzonitrile	4.21	Kaiser, Water Poll.Res.J.Canda;1991,26,361-431	4.21	4.17	Kaiser, Water Poll.Res.J.Canda;1991,26,361-431	4.17	4.09	Kaiser, Water Poll.Res.J.Canda;1991,26,361-431	4.09	4.17
794	133622-66-9	c1(c(c(c(c(c1N)C#N)F)F)C#N)F	2-amino-3,5,6-trifluoro terephthalonitrile	3.39	Kaiser, Water Poll.Res.J.Canda;1991,26,361-431	3.39	3.42	Kaiser, Water Poll.Res.J.Canda;1991,26,361-431	3.42	3.39	Kaiser, Water Poll.Res.J.Canda;1991,26,361-431	3.39	3.42
795	003544-25-0	C1=CC(=CC=C1CC#N)N	4-aminobenzyl cyanide	5.52	Kaiser, Water Poll.Res.J.Canda;1991,26,361-431	5.52	5.53	Kaiser, Water Poll.Res.J.Canda;1991,26,361-431	5.53	5.56	Kaiser, Water Poll.Res.J.Canda;1991,26,361-431	5.56	5.53
796	081029-02-9	c1cc(c(cc1)N)SC(C(F)Cl)(F)F	2-(2-chloro-1,1,2-trifluoroethylthio)aniline	4.77	Kaiser, Water Poll.Res.J.Canda;1991,26,361-431	4.77	4.74	Kaiser, Water Poll.Res.J.Canda;1991,26,361-431	4.74	4.73	Kaiser, Water Poll.Res.J.Canda;1991,26,361-431	4.73	4.74
797	000100-61-8	CNC1=CC=CC=C1	N-methyl-aniline	3.96	Kaiser, Water Poll.Res.J.Canda;1991,26,361-431	3.96	3.94	Kaiser, Water Poll.Res.J.Canda;1991,26,361-431	3.94	3.89	Kaiser, Water Poll.Res.J.Canda;1991,26,361-431	3.89	3.94
798	000103-69-5	CCNC1=CC=CC=C1	N-ethylaniline	4.19	Kaiser, Water Poll.Res.J.Canda;1991,26,361-431	4.19	4.14	Kaiser, Water Poll.Res.J.Canda;1991,26,361-431	4.14	4.07	Kaiser, Water Poll.Res.J.Canda;1991,26,361-431	4.07	4.14
799	000459-59-6	CNC1=CC=C(C=C1)F	4-fluoro-N-methylaniline	4.24	Kaiser, Water Poll.Res.J.Canda;1991,26,361-431	4.24	4.23	Kaiser, Water Poll.Res.J.Canda;1991,26,361-431	4.23	4.22	Kaiser, Water Poll.Res.J.Canda;1991,26,361-431	4.22	4.23
800	000932-96-7	CNC1=CC=C(C=C1)Cl	4-chloro-N-methylaniline	5.19	Kaiser, Water Poll.Res.J.Canda;1991,26,361-431	5.19	5.15	Kaiser, Water Poll.Res.J.Canda;1991,26,361-431	5.15	5.14	Kaiser, Water Poll.Res.J.Canda;1991,26,361-431	5.14	5.15
801	000100-15-2	CNC1=CC=C(C=C1)[N+](=O)[O-]	N-methyl-4-nitroaniline	5.06	Kaiser, Water Poll.Res.J.Canda;1991,26,361-431	5.06	5.08	Kaiser, Water Poll.Res.J.Canda;1991,26,361-431	5.08	5.1	Kaiser, Water Poll.Res.J.Canda;1991,26,361-431	5.1	5.08
802	000121-69-7	CN(C)C1=CC=CC=C1	N,N-dimethylaniline	3.95	Kaiser, Water Poll.Res.J.Canda;1991,26,361-431	3.95	3.95	Kaiser, Water Poll.Res.J.Canda;1991,26,361-431	3.95	3.95	Kaiser, Water Poll.Res.J.Canda;1991,26,361-431	3.95	3.95
803	000091-66-7	N(c(cccc1)c1)(CC)CC	N,N-Diethylaniline	4.35999	Cronin, The Science of the Total Environment, 1991,109-110,431-439	4.35999							4.35999
804	000637-01-4	CN(C)C1=CC=C(C=C1)N(C)C	N,N,N',N'-(CH3)4-1'4-phenylenediamine (HCl)2	（4.13/3.96）	Kaiser, Water Poll.Res.J.Canda;1991,26,361-431	4.045	4.08	Kaiser, Water Poll.Res.J.Canda;1991,26,361-431	4.08	4.06	Kaiser, Water Poll.Res.J.Canda;1991,26,361-431	4.06	4.08
805	050438-75-0	CN(C)c1ccc(CCO)cc1	4-(dimethylamino)phenethyl alcohol	4.28	Kaiser, Water Poll.Res.J.Canda;1991,26,361-431	4.28	4.27	Kaiser, Water Poll.Res.J.Canda;1991,26,361-431	4.27	4.3	Kaiser, Water Poll.Res.J.Canda;1991,26,361-431	4.3	4.27
806	000100-23-2	CN(C)C1=CC=C(C=C1)[N+](=O)[O-]	N,N-dimethyl-p-nitroaniline	4.4	Kaiser, Water Poll.Res.J.Canda;1991,26,361-431	4.4	4.43	Kaiser, Water Poll.Res.J.Canda;1991,26,361-431	4.43	4.44	Kaiser, Water Poll.Res.J.Canda;1991,26,361-431	4.44	4.43
807	001197-19-9	CN(C)C1=CC=C(C=C1)C#N	4-(dimethylamino)benzonitrile	5.91	Kaiser, Water Poll.Res.J.Canda;1991,26,361-431	5.91	5.91	Kaiser, Water Poll.Res.J.Canda;1991,26,361-431	5.91	5.94	Kaiser, Water Poll.Res.J.Canda;1991,26,361-431	5.94	5.91
808	000138-89-6	O=Nc(ccc(N(C)C)c1)c1	4-nitroso-N,N-dimethylaniline	6.06	Kaiser, Water Poll.Res.J.Canda;1991,26,361-431	6.06	6.56	Kaiser, Water Poll.Res.J.Canda;1991,26,361-431	6.56	6.94	Kaiser, Water Poll.Res.J.Canda;1991,26,361-431	6.94	6.56
809	000095-54-5	Nc(c(N)ccc1)c1	1,2-Phenylenediamine				3.40036	Vighi, Ecotoxicol. Environ. Saf. 2009, 72, 154-161	3.40036				3.40036
810	000106-50-3	Nc(ccc(N)c1)c1	p-phenylenediamine				3.21	Jennings, Water Research, 2001,35,3448-3456	3.21	3.46	Kaiser, Water Poll.Res.J.Canda;1991,26,361-431	3.46	3.21
811	000496-72-0	CC1=CC(=C(C=C1)N)N	3,4-diaminotoluene	3.48	Kaiser, Water Poll.Res.J.Canda;1991,26,361-431	3.48	3.64	Kaiser, Water Poll.Res.J.Canda;1991,26,361-431	3.64	3.69	Kaiser, Water Poll.Res.J.Canda;1991,26,361-431	3.69	3.64
812	002687-25-4	CC1=C(C(=CC=C1)N)N	2,3-diaminotoluene	3.64	Kaiser, Water Poll.Res.J.Canda;1991,26,361-431	3.64	3.79	Kaiser, Water Poll.Res.J.Canda;1991,26,361-431	3.79	3.84	Kaiser, Water Poll.Res.J.Canda;1991,26,361-431	3.84	3.79
813	000095-80-7	CC1=C(C=C(C=C1)N)N	2,4-diaminotoluene	(3.06*/3.22)	Kaiser, Water Poll.Res.J.Canda;1991,26,361-431	3.14	3.10*	Kaiser, Water Poll.Res.J.Canda;1991,26,361-431	3.1	（3.08*/3.15）	Kaiser, Water Poll.Res.J.Canda;1991,26,361-431	3.115	3.1
814	000095-83-0	C1=CC(=C(C=C1Cl)N)N	4-chloro-1,2-phenylenediamine	4.95	Kaiser, Water Poll.Res.J.Canda;1991,26,361-431	4.95	4.9	Kaiser, Water Poll.Res.J.Canda;1991,26,361-431	4.9	4.7	Kaiser, Water Poll.Res.J.Canda;1991,26,361-431	4.7	4.9
815	000099-56-9	C1=CC(=C(C=C1[N+](=O)[O-])N)N	4-nitro-phenylenediamine	3.74	Kaiser, Water Poll.Res.J.Canda;1991,26,361-431	3.74	3.84	Kaiser, Water Poll.Res.J.Canda;1991,26,361-431	3.84	3.85	Kaiser, Water Poll.Res.J.Canda;1991,26,361-431	3.85	3.84
816	000099-98-9	CN(C)C1=CC=C(C=C1)N	4-amino-N,N-dimethylaniline	4.8	Kaiser, Water Poll.Res.J.Canda;1991,26,361-431	4.8	5.14	Kaiser, Water Poll.Res.J.Canda;1991,26,361-431	5.14	5.21	Kaiser, Water Poll.Res.J.Canda;1991,26,361-431	5.21	5.14
817	000123-30-8	C1=CC(=CC=C1N)O	4-aminophenol	(5.08*/4.44)	Kaiser, Water Poll.Res.J.Canda;1991,26,361-431	4.76	5.13*	Kaiser, Water Poll.Res.J.Canda;1991,26,361-431	5.13	（5.15*/4.52）/2.67	Kaiser, Water Poll.Res.J.Canda;1991,26,361-431/Holdway, Science of Total Environment, 1991,104,229-37	4.11333	5.13
818	000095-55-6	Oc(c(N)ccc1)c1	2-aminophenol	2.72	Kaiser, Water Poll.Res.J.Canda;1991,26,361-431	2.72				2.91	Kaiser, Water Poll.Res.J.Canda;1991,26,361-431	2.91	2.91
819	000119-34-6	C1=CC(=C(C=C1N)[N+](=O)[O-])O	4-amino-2-nitrophenol	（3.55*/3.63）	Kaiser, Water Poll.Res.J.Canda;1991,26,361-431	3.59	3.56*	Kaiser, Water Poll.Res.J.Canda;1991,26,361-431	3.56	3.60*	Kaiser, Water Poll.Res.J.Canda;1991,26,361-431	3.6	3.56
820	000100-46-9	C1=CC=C(C=C1)CN	benzylamine	3.7	Kaiser, Water Poll.Res.J.Canda;1991,26,361-431	3.7	3.80/3.40	Kaiser, Water Poll.Res.J.Canda;1991,26,361-431/Villa, Ecotoxicol. Environ. Saf. 2012, 86,93-100	3.6	3.8	Kaiser, Water Poll.Res.J.Canda;1991,26,361-431	3.8	3.6	0.4
821	000064-04-0	NCCc(cccc1)c1	phenethylamine	3.91	Kaiser, Water Poll.Res.J.Canda;1991,26,361-431	3.91	3.97	Kaiser, Water Poll.Res.J.Canda;1991,26,361-431	3.97	3.99	Kaiser, Water Poll.Res.J.Canda;1991,26,361-431	3.99	3.97
822	000104-84-7	CC1=CC=C(C=C1)CN	4-methylbenzylamine	3.77	Kaiser, Water Poll.Res.J.Canda;1991,26,361-431	3.77	3.74	Kaiser, Water Poll.Res.J.Canda;1991,26,361-431	3.74	3.67	Kaiser, Water Poll.Res.J.Canda;1991,26,361-431	3.67	3.74
823	003261-62-9	CC1=CC=C(C=C1)CCN	2-(p-tolyl)ethylamine	4.28	Kaiser, Water Poll.Res.J.Canda;1991,26,361-431	4.28	4.55	Kaiser, Water Poll.Res.J.Canda;1991,26,361-431	4.55	4.65	Kaiser, Water Poll.Res.J.Canda;1991,26,361-431	4.65	4.55
824	000140-75-0	C1=CC(=CC=C1CN)F	4-fluorobenzylamine	3.57	Kaiser, Water Poll.Res.J.Canda;1991,26,361-431	3.57	3.63	Kaiser, Water Poll.Res.J.Canda;1991,26,361-431	3.63	3.63	Kaiser, Water Poll.Res.J.Canda;1991,26,361-431	3.63	3.63
825	000104-86-9	C1=CC(=CC=C1CN)Cl	4-chlorobenzylamine	4	Kaiser, Water Poll.Res.J.Canda;1991,26,361-431	4	3.9	Kaiser, Water Poll.Res.J.Canda;1991,26,361-431	3.9	3.76	Kaiser, Water Poll.Res.J.Canda;1991,26,361-431	3.76	3.9
826	000156-41-2	C1=CC(=CC=C1CCN)Cl	2-(4-chlorophenyl)ethylamine	3.71	Kaiser, Water Poll.Res.J.Canda;1991,26,361-431	3.71	3.77	Kaiser, Water Poll.Res.J.Canda;1991,26,361-431	3.77	3.77	Kaiser, Water Poll.Res.J.Canda;1991,26,361-431	3.77	3.77
827	000102-30-7	Clc1c(Cl)cc(CN(C)(C)(CCCCCCCCCCCC))cc1	Dichloran							5.13	Kaiser, Water Poll.Res.J.Canda;1991,26,361-431	5.13	5.13
828	003300-51-4	C1=CC(=CC=C1CN)C(F)(F)F	4-(trifluoromethyl)benzylamine	3.63	Kaiser, Water Poll.Res.J.Canda;1991,26,361-431	3.63	3.72	Kaiser, Water Poll.Res.J.Canda;1991,26,361-431	3.72	3.73	Kaiser, Water Poll.Res.J.Canda;1991,26,361-431	3.73	3.72
829	002393-23-9	COC1=CC=C(C=C1)CN	4-methoxybenzylamine	3.74	Kaiser, Water Poll.Res.J.Canda;1991,26,361-431	3.74	3.74	Kaiser, Water Poll.Res.J.Canda;1991,26,361-431	3.74	3.73	Kaiser, Water Poll.Res.J.Canda;1991,26,361-431	3.73	3.74
830	000098-95-3	c1cc([N+](=O)[O-])ccc1	Nitrobenzene	3.64*	Kaiser, Water Poll.Res.J.Canda;1991,26,361-431	3.64	3.82/(3.84/3.62*)/3.62	Zhao, Quant.Struct.-Act.Relat.,1998,17,131-137 /Kaiser, Water Poll.Res.J.Canda;1991,26,361-431/Jennings, Water Research, 2001,35,3448-3456	3.725	3.55	Kaiser, Water Poll.Res.J.Canda;1991,26,361-431	3.55	3.725	0.22
831	000088-72-2	[O-][N+](=O)c(c(ccc1)C)c1	2-Nitrotoluene				3.91/4.87/3.95	Zhao, Quant.Struct.-Act.Relat.,1998,17,131-137 /Kaiser, Water Poll.Res.J.Canda;1991,26,361-431/Escher, J. Environ. Monitor. 2008,10,612-621	4.24333				4.24333	0.96
832	000099-08-1	c1(cc(ccc1)C)[N+](=O)[O-]	3-Nitrotoluene				3.74/4.54	Qin, SAR QSAR Environ. Sci. 2010,5,389-401/Kaiser, Water Poll.Res.J.Canda;1991,26,361-431	4.14				4.14	0.8
833	000099-99-0	c1c([N+](=O)[O-])ccc(C)c1	4-Methylnitrobenzene				3.90/4.10	Qin, SAR QSAR Environ. Sci. 2010,5,389-401/Kaiser, Water Poll.Res.J.Canda;1991,26,361-431	4	4.04*	Kaiser, Water Poll.Res.J.Canda;1991,26,361-431	4.04	4	0.2
834	000083-41-0	CC1=C(C(=CC=C1)[N+](=O)[O-])C	2,3-dimethylnitrobenzene				5.45	Kaiser, Water Poll.Res.J.Canda;1991,26,361-431	5.45				5.45
835	000099-51-4	CC1=C(C=C(C=C1)[N+](=O)[O-])C	3,4-dimethylnitrobenzene				4.85	Kaiser, Water Poll.Res.J.Canda;1991,26,361-431	4.85				4.85
836	000100-12-9	[O-][N+](=O)c(ccc(c1)CC)c1	4-ethylnitrobenzene	5.07	Kaiser, Water Poll.Res.J.Canda;1991,26,361-431	5.07	5.05	Kaiser, Water Poll.Res.J.Canda;1991,26,361-431	5.05	5.02	Kaiser, Water Poll.Res.J.Canda;1991,26,361-431	5.02	5.05
837	001493-27-2	C1=CC=C(C(=C1)[N+](=O)[O-])F	1-fluoro-2-nitrobenzene	3.54	Kaiser, Water Poll.Res.J.Canda;1991,26,361-431	3.54	3.53	Kaiser, Water Poll.Res.J.Canda;1991,26,361-431	3.53	3.5	Kaiser, Water Poll.Res.J.Canda;1991,26,361-431	3.5	3.53
838	000402-67-5	C1=CC(=CC(=C1)F)[N+](=O)[O-]	1-fluoro-3-nitrobenzene	3.29	Kaiser, Water Poll.Res.J.Canda;1991,26,361-431	3.29	3.28	Kaiser, Water Poll.Res.J.Canda;1991,26,361-431	3.28	3.25	Kaiser, Water Poll.Res.J.Canda;1991,26,361-431	3.25	3.28
839	000350-46-9	C1=CC(=CC=C1[N+](=O)[O-])F	1-fluoro-4-nitrobenzene	3.26	Kaiser, Water Poll.Res.J.Canda;1991,26,361-431	3.26	3.25	Kaiser, Water Poll.Res.J.Canda;1991,26,361-431	3.25	3.18	Kaiser, Water Poll.Res.J.Canda;1991,26,361-431	3.18	3.25
840	000315-14-0	C1=C(C=C(C(=C1F)[N+](=O)[O-])F)F	1,3,5-trifluoro-2-nitrobenzene	3.14	Kaiser, Water Poll.Res.J.Canda;1991,26,361-431	3.14	3.14	Kaiser, Water Poll.Res.J.Canda;1991,26,361-431	3.14	3.12	Kaiser, Water Poll.Res.J.Canda;1991,26,361-431	3.12	3.14
841	000088-73-3	[O-][N+](=O)c(c(ccc1)Cl)c1	2-Chloronitrobenzene	4.59*	Kaiser, Water Poll.Res.J.Canda;1991,26,361-431	4.59	3.97/(4.57*/4.54)	Qin, SAR QSAR Environ. Sci. 2010,5,389-401/Kaiser, Water Poll.Res.J.Canda;1991,26,361-431	4.36	4.56*	Kaiser, Water Poll.Res.J.Canda;1991,26,361-431	4.56	4.36	0.6
842	000121-73-3	c1cc([N+](=O)[O-])cc(Cl)c1	3-Chloronitrobenzene	4.02*/4.17	Kaiser, Water Poll.Res.J.Canda;1991,26,361-431/Cronin, The Science of the Total Environment, 1991,109-110,431-439	4.095	4.05/(3.96*/4.08)	Zhao, Quant.Struct.-Act.Relat.,1998,17,131-137/Kaiser, Water Poll.Res.J.Canda;1991,26,361-431	4.03	3.90*	Kaiser, Water Poll.Res.J.Canda;1991,26,361-431	3.9	4.03	0.12
843	000100-00-5	c1c([N+](=O)[O-])ccc(Cl)c1	4-Chloronitrobenzene	3.88*	Kaiser, Water Poll.Res.J.Canda;1991,26,361-431	3.88	3.94/(3.87*/3.67)	Zhao, Quant.Struct.-Act.Relat.,1998,17,131-137/Kaiser, Water Poll.Res.J.Canda;1991,26,361-431	3.82667	3.82*	Kaiser, Water Poll.Res.J.Canda;1991,26,361-431	3.82	3.82667	0.27
844	000089-59-8	CC1=C(C=C(C=C1)Cl)[N+](=O)[O-]	4-chloro-2-nitrotoluene				4.55	Kaiser, Water Poll.Res.J.Canda;1991,26,361-431	4.55				4.55
845	000083-42-1	CC1=C(C=CC=C1Cl)[N+](=O)[O-]	2-chloro-6-nitrotoinene				5.29	Kaiser, Water Poll.Res.J.Canda;1991,26,361-431	5.29				5.29
846	000089-60-1	O=N(=O)c(c(ccc1C)Cl)c1	4-Chloro-3-nitrotoluene	4.53001	Cronin, The Science of the Total Environment, 1991,109-110,431-439	4.53001							4.53001
847	000099-54-7	c1c([N+](=O)[O-])cc(Cl)c(Cl)c1	3,4-Dichloronitrobenzene	4.32	Kaiser, Water Poll.Res.J.Canda;1991,26,361-431	4.32	4.12/4.28	Zhao, Quant.Struct.-Act.Relat.,1998,17,131-137 /Kaiser, Water Poll.Res.J.Canda;1991,26,361-431	4.2	4.28	Kaiser, Water Poll.Res.J.Canda;1991,26,361-431	4.28	4.2	0.16
848	003209-22-1	C1=CC(=C(C(=C1)Cl)Cl)[N+](=O)[O-]	2,3-dichloronitrobenzene	5.17*	Kaiser, Water Poll.Res.J.Canda;1991,26,361-431	5.17	(5.14*/5.11)	Kaiser, Water Poll.Res.J.Canda;1991,26,361-431	5.12	5.12*	Kaiser, Water Poll.Res.J.Canda;1991,26,361-431	5.12	5.12	0.03
849	000618-62-2	c1([N+](=O)[O-])cc(Cl)cc(Cl)c1	3,5-Dichloronitrobenzene	3.93*	Kaiser, Water Poll.Res.J.Canda;1991,26,361-431	3.93	(4.00*/4.03)	Kaiser, Water Poll.Res.J.Canda;1991,26,361-431	4.015	4.05*	Kaiser, Water Poll.Res.J.Canda;1991,26,361-431	4.05	4.015	0.03
850	000611-06-3	c1c([N+](=O)[O-])c(Cl)cc(Cl)c1	2,4-Dichloronitrobenzene	4.82*	Kaiser, Water Poll.Res.J.Canda;1991,26,361-431	4.82	5.58/(5.05/4.80*)	Qin, SAR QSAR Environ. Sci. 2010,5,389-401/Kaiser, Water Poll.Res.J.Canda;1991,26,361-431	5.14333	4.78*	Kaiser, Water Poll.Res.J.Canda;1991,26,361-431	4.78	5.14333	0.78
851	000089-61-2	c1c(Cl)c([N+](=O)[O-])cc(Cl)c1	2,5-Dichloronitrobenzene	4.39*	Kaiser, Water Poll.Res.J.Canda;1991,26,361-431	4.39	4.22/4.36*	Qin, SAR QSAR Environ. Sci. 2010,5,389-401/Kaiser, Water Poll.Res.J.Canda;1991,26,361-431	4.29	4.34*	Kaiser, Water Poll.Res.J.Canda;1991,26,361-431	4.34	4.29	0.14
852	017700-09-3	C1=CC(=C(C(=C1[N+](=O)[O-])Cl)Cl)Cl	2,3,4-trichloro-nitrobenzene	4.94	Kaiser, Water Poll.Res.J.Canda;1991,26,361-431	4.94	4.92	Kaiser, Water Poll.Res.J.Canda;1991,26,361-431	4.92	4.9	Kaiser, Water Poll.Res.J.Canda;1991,26,361-431	4.9	4.92
853	018708-70-8	C1=C(C=C(C(=C1Cl)[N+](=O)[O-])Cl)Cl	2,4,6-trichloro-nitrobenzene	5.5	Kaiser, Water Poll.Res.J.Canda;1991,26,361-431	5.5	5.46	Kaiser, Water Poll.Res.J.Canda;1991,26,361-431	5.46	5.41	Kaiser, Water Poll.Res.J.Canda;1991,26,361-431	5.41	5.46
854	000089-69-0	C1=C(C(=CC(=C1Cl)Cl)Cl)[N+](=O)[O-]	2,4,5-trichloronitrobenzene	4.45	Kaiser, Water Poll.Res.J.Canda;1991,26,361-431	4.45	4.51	Kaiser, Water Poll.Res.J.Canda;1991,26,361-431	4.51	4.63	Kaiser, Water Poll.Res.J.Canda;1991,26,361-431	4.63	4.51
855	000879-39-0	C1=C(C(=C(C(=C1Cl)Cl)Cl)Cl)[N+](=O)[O-]	2,3,4,5-tetrachloro-nitrobenzene	4.92	Kaiser, Water Poll.Res.J.Canda;1991,26,361-431	4.92	5.08	Kaiser, Water Poll.Res.J.Canda;1991,26,361-431	5.08	5.27	Kaiser, Water Poll.Res.J.Canda;1991,26,361-431	5.27	5.08
856	000117-18-0	Clc1cc(Cl)c(Cl)c([N+](=O)[O-])c1Cl	2,3,5,6-tetrachloronitrobenzene	4.56	Kaiser, Water Poll.Res.J.Canda;1991,26,361-431	4.56	4.57	Kaiser, Water Poll.Res.J.Canda;1991,26,361-431	4.57	4.5	Kaiser, Water Poll.Res.J.Canda;1991,26,361-431	4.5	4.57
857	000082-68-8	C1(=C(C(=C(C(=C1Cl)Cl)Cl)Cl)Cl)[N+](=O)[O-]	pentachloro-nitrobenzene	4.89	Kaiser, Water Poll.Res.J.Canda;1991,26,361-431	4.89	4.89	Kaiser, Water Poll.Res.J.Canda;1991,26,361-431	4.89	4.89	Kaiser, Water Poll.Res.J.Canda;1991,26,361-431	4.89	4.89
858	000586-78-7	c1c([N+](=O)[O-])ccc(Br)c1	4-Bromonitrobenzene	4.16	Kaiser, Water Poll.Res.J.Canda;1991,26,361-431	4.16	4.68/4.12	Zhao, Quant.Struct.-Act.Relat.,1998,17,131-137/Kaiser, Water Poll.Res.J.Canda;1991,26,361-431	4.4	4.08	Kaiser, Water Poll.Res.J.Canda;1991,26,361-431	4.08	4.4	0.56
859	000577-19-5	C1=CC=C(C(=C1)[N+](=O)[O-])Br	1-bromo-2-nitrobenzene	5.11	Kaiser, Water Poll.Res.J.Canda;1991,26,361-431	5.11	5.11	Kaiser, Water Poll.Res.J.Canda;1991,26,361-431	5.11	5.1	Kaiser, Water Poll.Res.J.Canda;1991,26,361-431	5.1	5.11
860	000585-79-5	c1c([N+](=O)[O-])cc(Br)cc1	3-Bromonitrobenzene				4.41	Qin, SAR QSAR Environ. Sci. 2010,5,389-401	4.41				4.41
861	000636-98-6	C1=CC(=CC=C1[N+](=O)[O-])I	1-iodo-4-nitrobenzene	4.63	Kaiser, Water Poll.Res.J.Canda;1991,26,361-431	4.63	4.65	Kaiser, Water Poll.Res.J.Canda;1991,26,361-431	4.65	4.63	Kaiser, Water Poll.Res.J.Canda;1991,26,361-431	4.63	4.65
862	000350-30-1	c1cc([N+](=O)[O-])cc(Cl)c1F	3-Chloro-4-fluoronitrobenzene				3.68	Zhao, Quant.Struct.-Act.Relat.,1998,17,131-137	3.68				3.68
863	018349-11-6	CC1=CC(=C(C=C1F)Cl)[N+](=O)[O-]	4-chloro-2-fluoro-5-nitrotoluene	3.96	Kaiser, Water Poll.Res.J.Canda;1991,26,361-431	3.96	3.88	Kaiser, Water Poll.Res.J.Canda;1991,26,361-431	3.88	3.79	Kaiser, Water Poll.Res.J.Canda;1991,26,361-431	3.79	3.88
864	040371-64-0	CC1=CC(=C(C=C1Br)Cl)[N+](=O)[O-]	2-bromo-4-chloro-5-nitrotoluene	4.22	Kaiser, Water Poll.Res.J.Canda;1991,26,361-431	4.22	4.15	Kaiser, Water Poll.Res.J.Canda;1991,26,361-431	4.15	4.05	Kaiser, Water Poll.Res.J.Canda;1991,26,361-431	4.05	4.15
865	000402-54-0	C1=CC(=CC=C1C(F)(F)F)[N+](=O)[O-]	4-nitro-1',1',1'-trifluorotoluene	4.07	Kaiser, Water Poll.Res.J.Canda;1991,26,361-431	4.07	4.11	Kaiser, Water Poll.Res.J.Canda;1991,26,361-431	4.11	4.1	Kaiser, Water Poll.Res.J.Canda;1991,26,361-431	4.1	4.11
866	000328-75-6	C1=C(C=C(C=C1C(F)(F)F)[N+](=O)[O-])C(F)(F)F	3,5-bis(CF3)nitrobenzene	3.72	Kaiser, Water Poll.Res.J.Canda;1991,26,361-431	3.72	3.83	Kaiser, Water Poll.Res.J.Canda;1991,26,361-431	3.83	3.99	Kaiser, Water Poll.Res.J.Canda;1991,26,361-431	3.99	3.83
867	000349-03-1	C1=CC(=C(C=C1C(F)(F)F)[N+](=O)[O-])Br	4-bromo-3-nitro-benzotrifluoride	4.31	Kaiser, Water Poll.Res.J.Canda;1991,26,361-431	4.31	4.29	Kaiser, Water Poll.Res.J.Canda;1991,26,361-431	4.29	4.26	Kaiser, Water Poll.Res.J.Canda;1991,26,361-431	4.26	4.29
868	000367-67-9	C1=CC(=C(C=C1[N+](=O)[O-])C(F)(F)F)Br	2-bromo-5-nitro-benotrifluoride	4.8	Kaiser, Water Poll.Res.J.Canda;1991,26,361-431	4.8	4.76	Kaiser, Water Poll.Res.J.Canda;1991,26,361-431	4.76	4.7	Kaiser, Water Poll.Res.J.Canda;1991,26,361-431	4.7	4.76
869	000344-38-7	C1=CC(=C(C=C1Br)C(F)(F)F)[N+](=O)[O-]	5-bromo-2-nitro-benzotrifluoride	4.61	Kaiser, Water Poll.Res.J.Canda;1991,26,361-431	4.61	4.54	Kaiser, Water Poll.Res.J.Canda;1991,26,361-431	4.54	4.42	Kaiser, Water Poll.Res.J.Canda;1991,26,361-431	4.42	4.54
870	000400-74-8	C1=CC(=C(C=C1[N+](=O)[O-])C(F)(F)F)F	2-fluoro-5-nitro-benzotrifluoride	3.75	Kaiser, Water Poll.Res.J.Canda;1991,26,361-431	3.75	3.69	Kaiser, Water Poll.Res.J.Canda;1991,26,361-431	3.69	3.63	Kaiser, Water Poll.Res.J.Canda;1991,26,361-431	3.63	3.69
871	004457-32-3	C1=CC(=CC=C1COC(=O)Cl)[N+](=O)[O-]	4-nitrobenzyl chloroformate	4.44	Kaiser, Water Poll.Res.J.Canda;1991,26,361-431	4.44	4.4	Kaiser, Water Poll.Res.J.Canda;1991,26,361-431	4.4	4.38	Kaiser, Water Poll.Res.J.Canda;1991,26,361-431	4.38	4.4
872	000619-73-8	C1=CC(=CC=C1CO)[N+](=O)[O-]	4-nitrobenzylalcohol	3.68	Kaiser, Water Poll.Res.J.Canda;1991,26,361-431	3.68	3.66	Kaiser, Water Poll.Res.J.Canda;1991,26,361-431	3.66	3.63	Kaiser, Water Poll.Res.J.Canda;1991,26,361-431	3.63	3.66
873	000100-27-6	C1=CC(=CC=C1CCO)[N+](=O)[O-]	2-(4-nitrophenyl)ethanol	3.7	Kaiser, Water Poll.Res.J.Canda;1991,26,361-431	3.7	(3.68/3.54)	Kaiser, Water Poll.Res.J.Canda;1991,26,361-431	3.61	(3.64/3.57)	Kaiser, Water Poll.Res.J.Canda;1991,26,361-431	3.605	3.61	0.14
874	016365-27-8	[O-][N+](=O)c(ccc(OCCO)c1)c1	2-(4-nitroophenoxy)ethanol	3.16	Kaiser, Water Poll.Res.J.Canda;1991,26,361-431	3.16	3.19	Kaiser, Water Poll.Res.J.Canda;1991,26,361-431	3.19	3.23	Kaiser, Water Poll.Res.J.Canda;1991,26,361-431	3.23	3.19
875	001504-63-8	C1=CC(=CC=C1C=CCO)[N+](=O)[O-]	4-nitrocinnamyl alcohol	4.02	Kaiser, Water Poll.Res.J.Canda;1991,26,361-431	4.02	4.01	Kaiser, Water Poll.Res.J.Canda;1991,26,361-431	4.01	3.97	Kaiser, Water Poll.Res.J.Canda;1991,26,361-431	3.97	4.01
876	000091-23-6	c1c([N+](=O)[O-])c(OC)ccc1	2-Nitroanisole				3.5	Qin, SAR QSAR Environ. Sci. 2010,5,389-401	3.5				3.5
877	000100-17-4	[O-][N+](=O)c(ccc(OC)c1)c1	4-Nitroanisole				4.23	Lu, Environ.Contam.Toxicol.,2003,70,832-838	4.23	3.97	Kaiser, Water Poll.Res.J.Canda;1991,26,361-431	3.97	4.23
878	000555-03-3	c1c([N+](=O)[O-])cc(OC)cc1	3-Nitroanisole				4.12	Qin, SAR QSAR Environ. Sci. 2010,5,389-401	4.12				4.12
879	000119-10-8	CC1=CC(=C(C=C1)OC)[N+](=O)[O-]	4-methyl-2-nitroanisole	4.23	Kaiser, Water Poll.Res.J.Canda;1991,26,361-431	4.23	4.18	Kaiser, Water Poll.Res.J.Canda;1991,26,361-431	4.18	4.11	Kaiser, Water Poll.Res.J.Canda;1991,26,361-431	4.11	4.18
880	000455-93-6	COC1=C(C=C(C=C1)[N+](=O)[O-])F	2-fluoro-4-nitroanisole	3.64	Kaiser, Water Poll.Res.J.Canda;1991,26,361-431	3.64	3.6	Kaiser, Water Poll.Res.J.Canda;1991,26,361-431	3.6	3.54	Kaiser, Water Poll.Res.J.Canda;1991,26,361-431	3.54	3.6
881	000445-83-0	COC1=C(C=C(C=C1)F)[N+](=O)[O-]	4-fluoro-2-nitroquiniline	3.51	Kaiser, Water Poll.Res.J.Canda;1991,26,361-431	3.51	3.5	Kaiser, Water Poll.Res.J.Canda;1991,26,361-431	3.5	3.47	Kaiser, Water Poll.Res.J.Canda;1991,26,361-431	3.47	3.5
882	010298-80-3	COC1=CC(=C(C=C1)Cl)[N+](=O)[O-]	4-chloro-3-nitroanisole	4.68	Kaiser, Water Poll.Res.J.Canda;1991,26,361-431	4.68	4.64	Kaiser, Water Poll.Res.J.Canda;1991,26,361-431	4.64	4.62	Kaiser, Water Poll.Res.J.Canda;1991,26,361-431	4.62	4.64
883	000100-19-6	CC(=O)c1ccc(cc1)[N+](=O)[O-]	4-nitroacetophenone							3.78	Kaiser, Water Poll.Res.J.Canda;1991,26,361-431	3.78	3.78
884	005332-96-7	CC(=O)Cc1ccc(cc1)[N+](=O)[O-]	1-(4-nitrophenyl)acetone	3.73	Kaiser, Water Poll.Res.J.Canda;1991,26,361-431	3.73	3.74	Kaiser, Water Poll.Res.J.Canda;1991,26,361-431	3.74	3.74	Kaiser, Water Poll.Res.J.Canda;1991,26,361-431	3.74	3.74
885	001865-01-6	C1=CC(=CC=C1[N+](=O)[O-])OC=O	4-nitrophenylformate	5.14	Kaiser, Water Poll.Res.J.Canda;1991,26,361-431	5.14	5.1	Kaiser, Water Poll.Res.J.Canda;1991,26,361-431	5.1	4.88	Kaiser, Water Poll.Res.J.Canda;1991,26,361-431	4.88	5.1
886	000618-95-1	COC(=O)C1=CC(=CC=C1)[N+](=O)[O-]	methyl-3-nitrobenzoate	4.24	Kaiser, Water Poll.Res.J.Canda;1991,26,361-431	4.24	4.22	Kaiser, Water Poll.Res.J.Canda;1991,26,361-431	4.22	4.18	Kaiser, Water Poll.Res.J.Canda;1991,26,361-431	4.18	4.22
887	000619-50-1	O=C(OC)c(ccc([N+](=O)[O-])c1)c1	methyl-4-nitrobenzoate							4.11	Kaiser, Water Poll.Res.J.Canda;1991,26,361-431	4.11	4.11
888	000830-03-5	O=C(Oc(ccc([N+](=O)[O-])c1)c1)C	4-nitrophenylacetate							4.25	Kaiser, Water Poll.Res.J.Canda;1991,26,361-431	4.25	4.25
889	000619-90-9	CC(=O)OCC1=CC=C(C=C1)[N+](=O)[O-]	4-nitrobenzyl acetate	4.33	Kaiser, Water Poll.Res.J.Canda;1991,26,361-431	4.33	4.32	Kaiser, Water Poll.Res.J.Canda;1991,26,361-431	4.32	4.32	Kaiser, Water Poll.Res.J.Canda;1991,26,361-431	4.32	4.32
890	001956-06-5	[O-][N+](=O)c1ccc(cc1)OC(=O)CC	4-nitrophenyl propionate	4.94	Kaiser, Water Poll.Res.J.Canda;1991,26,361-431	4.94	4.96	Kaiser, Water Poll.Res.J.Canda;1991,26,361-431	4.96	4.99	Kaiser, Water Poll.Res.J.Canda;1991,26,361-431	4.99	4.96
891	000658-78-6	O=C(Oc(ccc([N+](=O)[O-])c1)c1)C(F)(F)F	4-nitrophenyl trifluoroacetate	4.25	Kaiser, Water Poll.Res.J.Canda;1991,26,361-431	4.25	4.25	Kaiser, Water Poll.Res.J.Canda;1991,26,361-431	4.25	4.23	Kaiser, Water Poll.Res.J.Canda;1991,26,361-431	4.23	4.25
892	000610-22-0	COC(=O)C1=C(C=C(C=C1)[N+](=O)[O-])C(=O)OC	dimethyl-4-nitrophthalate	3.81	Kaiser, Water Poll.Res.J.Canda;1991,26,361-431	3.81	3.95	Kaiser, Water Poll.Res.J.Canda;1991,26,361-431	3.95	3.99	Kaiser, Water Poll.Res.J.Canda;1991,26,361-431	3.99	3.95
893	000056-75-7	O=C(NC(C(O)c(ccc(N(=O)(=O))c1)c1)CO)C(Cl)Cl	Chloramphenicol	2.28	Calleja, Food and Chemical Toxicology, 1994,32,173-187/	2.28	3.52	Xiaoming Zou, Environ Monit Assess, 2013,185:4513-4527/	3.52	3.81/4.21	Backhaus, Chemosphere, 1997,35,2925-2938/Froehner, Chemosphere, 2000,40,821-828	4.01	3.52
894	000619-72-7	N#Cc(ccc(N(=O)=O)c1)c1	4-cyanonitrobenzene							4.79	Kaiser, Water Poll.Res.J.Canda;1991,26,361-431	4.79	4.79
895	000778-94-9	C1=CC(=C(C=C1C(F)(F)F)[N+](=O)[O-])C#N	2-nitro-4-(trifluoromethyl)benzonitrile	5.83	Kaiser, Water Poll.Res.J.Canda;1991,26,361-431	5.83	6.39	Kaiser, Water Poll.Res.J.Canda;1991,26,361-431	6.39	6.54	Kaiser, Water Poll.Res.J.Canda;1991,26,361-431	6.54	6.39
896	000555-21-5	C1=CC(=CC=C1CC#N)[N+](=O)[O-]	4-nitrophenylacetonitrile	4.42	Kaiser, Water Poll.Res.J.Canda;1991,26,361-431	4.42	4.4	Kaiser, Water Poll.Res.J.Canda;1991,26,361-431	4.4	4.36	Kaiser, Water Poll.Res.J.Canda;1991,26,361-431	4.36	4.4
897	000528-29-0	c1cc([N+](=O)[O-])c([N+](=O)[O-])cc1	1,2-Dinitrobenzene	4.24*	Kaiser, Water Poll.Res.J.Canda;1991,26,361-431	4.24	6.03/(4.23/4.41*)	Zhao, Quant.Struct.-Act.Relat.,1998,17,131-137/Kaiser, Water Poll.Res.J.Canda;1991,26,361-431	4.89	4.50*	Kaiser, Water Poll.Res.J.Canda;1991,26,361-431	4.5	4.89	1.8
898	000099-65-0	c1cc([N+](=O)[O-])cc([N+](=O)[O-])c1	1,3-Dinitrobenzene	（3.72*/3.53）	Kaiser, Water Poll.Res.J.Canda;1991,26,361-431	3.625	4.93/(3.72*/3.72/3.62)	Zhao, Quant.Struct.-Act.Relat.,1998,17,131-137/Kaiser, Water Poll.Res.J.Canda;1991,26,361-431	3.9975	3.8	Kaiser, Water Poll.Res.J.Canda;1991,26,361-431	3.8	3.9975	1.31
899	000100-25-4	c1c([N+](=O)[O-])ccc([N+](=O)[O-])c1	1,4-Dinitrobenzene	5.65*	Kaiser, Water Poll.Res.J.Canda;1991,26,361-431	5.65	5.84/(5.97/6.17*)	Zhao, Quant.Struct.-Act.Relat.,1998,17,131-137/Kaiser, Water Poll.Res.J.Canda;1991,26,361-431	5.99333	6.25	Kaiser, Water Poll.Res.J.Canda;1991,26,361-431	6.25	5.99333	0.33
900	000606-20-2	c1c([N+](=O)[O-])c(C)c([N+](=O)[O-])cc1	2,6-Dinitrotoluene				4.27/4.80	Qin, SAR QSAR Environ. Sci. 2010,5,389-401/Kaiser, Water Poll.Res.J.Canda;1991,26,361-431	4.62333				4.62333	0.53
901	000610-39-9	CC1=CC(=C(C=C1)[N+](=O)[O-])[N+](=O)[O-]	3,4-dinitrotoluene				4.42	Kaiser, Water Poll.Res.J.Canda;1991,26,361-431	4.42				4.42
902	000602-01-7	CC1=C(C(=CC=C1)[N+](=O)[O-])[N+](=O)[O-]	2,3-dinitrotoluene				4.48	Kaiser, Water Poll.Res.J.Canda;1991,26,361-431	4.48				4.48
903	000121-14-2	c1c([N+](=O)[O-])cc([N+](=O)[O-])c(C)c1	2,4-Dinitrotoluene	3.74	Kaiser, Water Poll.Res.J.Canda;1991,26,361-431	3.74	4.64/3.55	Qin, SAR QSAR Environ. Sci. 2010,5,389-401/Kaiser, Water Poll.Res.J.Canda;1991,26,361-431	4.095	3.94	Kaiser, Water Poll.Res.J.Canda;1991,26,361-431	3.94	4.095	1.09
904	000118-96-7	N(=O)(=O)c(cc(N(=O)(=O))c(c1N(=O)(=O))C)c1	trinitrotoluene	4.06	Kaiser, Water Poll.Res.J.Canda;1991,26,361-431	4.06							4.06
905	000327-92-4	C1=C(C(=CC(=C1[N+](=O)[O-])F)F)[N+](=O)[O-]	1,5-difluoro-2,4-dinitrobenzene	（5.87/5.43）	Kaiser, Water Poll.Res.J.Canda;1991,26,361-431	5.65	(6.28/5.99)	Kaiser, Water Poll.Res.J.Canda;1991,26,361-431	6.135	(6.50/6.27)	Kaiser, Water Poll.Res.J.Canda;1991,26,361-431	6.385	6.135	0.29
906	000097-00-7	c1c([N+](=O)[O-])cc([N+](=O)[O-])c(Cl)c1	2,4-Dinitrochlorobenzene	4.2	Kaiser, Water Poll.Res.J.Canda;1991,26,361-431	4.2	5.58/4.55	Qin, SAR QSAR Environ. Sci. 2010,5,389-401/Kaiser, Water Poll.Res.J.Canda;1991,26,361-431	5.065	4.76	Kaiser, Water Poll.Res.J.Canda;1991,26,361-431	4.76	5.065	1.03
907	000610-40-2	C1=CC(=C(C=C1Cl)[N+](=O)[O-])[N+](=O)[O-]	1-chloro-3,4-dinitrobenzene	4.92	Kaiser, Water Poll.Res.J.Canda;1991,26,361-431	4.92	5.36	Kaiser, Water Poll.Res.J.Canda;1991,26,361-431	5.36	5.59	Kaiser, Water Poll.Res.J.Canda;1991,26,361-431	5.59	5.36
908	006306-39-4	C1=C(C(=CC(=C1Cl)Cl)[N+](=O)[O-])[N+](=O)[O-]	1,2-dichloro-4,5-dinitrobenzene				5.86	Kaiser, Water Poll.Res.J.Canda;1991,26,361-431	5.86				5.86
909	028689-08-9	C1=C(C=C(C(=C1Cl)[N+](=O)[O-])[N+](=O)[O-])Cl	1,5-dichloro-2,3-dinitrobenzene	5.48	Kaiser, Water Poll.Res.J.Canda;1991,26,361-431	5.48	5.99	Kaiser, Water Poll.Res.J.Canda;1991,26,361-431	5.99	6.17	Kaiser, Water Poll.Res.J.Canda;1991,26,361-431	6.17	5.99
910	000584-48-5	c1cc([N+](=O)[O-])cc([N+](=O)[O-])c1Br	2,4-Dinitrobromobenzene				5	Qin, SAR QSAR Environ. Sci. 2010,5,389-401	5				5
911	000401-99-0	C1=C(C=C(C=C1[N+](=O)[O-])[N+](=O)[O-])C(F)(F)F	3,5-dinitrobenzotrifluoride	1.8	Kaiser, Water Poll.Res.J.Canda;1991,26,361-431	1.8	4.65	Kaiser, Water Poll.Res.J.Canda;1991,26,361-431	4.65	4.65	Kaiser, Water Poll.Res.J.Canda;1991,26,361-431	4.65	4.65
912	000393-75-9	C1=C(C=C(C(=C1[N+](=O)[O-])Cl)[N+](=O)[O-])C(F)(F)F	4-chloro-3,5-dinitrobenzotrifluoride	4.98	Kaiser, Water Poll.Res.J.Canda;1991,26,361-431	4.98	5.53	Kaiser, Water Poll.Res.J.Canda;1991,26,361-431	5.53	5.73	Kaiser, Water Poll.Res.J.Canda;1991,26,361-431	5.73	5.53
913	071022-43-0	C1=CC(=C(C=C1CO)[N+](=O)[O-])[N+](=O)[O-]	3,5-dinitrobenzyl alcohol	3.48	Kaiser, Water Poll.Res.J.Canda;1991,26,361-431	3.48	3.71	Kaiser, Water Poll.Res.J.Canda;1991,26,361-431	3.71	3.78	Kaiser, Water Poll.Res.J.Canda;1991,26,361-431	3.78	3.71
914	079544-31-3	[O-][N+](=O)c(c([N+](=O)[O-])ccc1(CO))c1	3,4-dinitrobenzyl alcohol				4.45	Kaiser, Water Poll.Res.J.Canda;1991,26,361-431	4.45				4.45
915	071022-43-0	O=N(=O)c(cc(N(=O)(=O))cc1(CO))c1	3,4-dinitrobenzyl alcohol	4.3	Kaiser, Water Poll.Res.J.Canda;1991,26,361-431	4.3	4.45	Kaiser, Water Poll.Res.J.Canda;1991,26,361-431	4.45	4.53	Kaiser, Water Poll.Res.J.Canda;1991,26,361-431	4.53	4.45
916	000051-28-5	[O-][N+](=O)c(ccc(O)c1[N+](=O)[O-])c1	2,4-Dinitrophenol	（4.07/4.48/4.26*）	Kaiser, Water Poll.Res.J.Canda;1991,26,361-431	4.27	4.09/3.61/4.28*	Qin, SAR QSAR Environ. Sci. 2010,5,389-401/Villa, Ecotoxicol. Environ. Saf. 2012, 86,93-100/Kaiser, Water Poll.Res.J.Canda;1991,26,361-431	3.99333	(4.24*/4.48)	Kaiser, Water Poll.Res.J.Canda;1991,26,361-431	4.36	3.99333	0.67
917	000534-52-1	CC1=CC(=CC(=C1O)[N+](=O)[O-])[N+](=O)[O-]	4,6-dinitro-o-cresol	（4.44*/4.50/4.48）	Kaiser, Water Poll.Res.J.Canda;1991,26,361-431	4.47333	4.53*	Kaiser, Water Poll.Res.J.Canda;1991,26,361-431	4.53	(4.51*/5.12)	Kaiser, Water Poll.Res.J.Canda;1991,26,361-431	4.815	4.53
918	000609-93-8	CC1=CC(=C(C(=C1)[N+](=O)[O-])O)[N+](=O)[O-]	2,6-dinitro-p-cresol	4.33	Kaiser, Water Poll.Res.J.Canda;1991,26,361-431	4.33	4.35	Kaiser, Water Poll.Res.J.Canda;1991,26,361-431	4.35	4.34	Kaiser, Water Poll.Res.J.Canda;1991,26,361-431	4.34	4.35
919	000088-89-1	[O-][N+](=O)c(cc([N+](=O)[O-])c(O)c1[N+](=O)[O-])c1	picric acid	2.63	Kaiser, Water Poll.Res.J.Canda;1991,26,361-431	2.63	2.64	Kaiser, Water Poll.Res.J.Canda;1991,26,361-431	2.64	2.63	Kaiser, Water Poll.Res.J.Canda;1991,26,361-431	2.63	2.64
920	000097-02-9	c1c(N)c([N+](=O)[O-])cc([N+](=O)[O-])c1	2,4-Dinitroaniline	3.49	Kaiser, Water Poll.Res.J.Canda;1991,26,361-431	3.49	4.16/3.56	Zhao, Quant.Struct.-Act.Relat.,1998,17,131-137/Kaiser, Water Poll.Res.J.Canda;1991,26,361-431	3.86	3.58	Kaiser, Water Poll.Res.J.Canda;1991,26,361-431	3.58	3.86	0.6
921	000618-87-1	C1=C(C=C(C=C1[N+](=O)[O-])[N+](=O)[O-])N	3,5-dinitroaniline	3.71	Kaiser, Water Poll.Res.J.Canda;1991,26,361-431	3.71	3.91	Kaiser, Water Poll.Res.J.Canda;1991,26,361-431	3.91	3.98	Kaiser, Water Poll.Res.J.Canda;1991,26,361-431	3.98	3.91
922	006393-42-6	CC1=CC(=C(C(=C1)[N+](=O)[O-])N)[N+](=O)[O-]	2,6-dinitro-4-methylaniline	4.16	Kaiser, Water Poll.Res.J.Canda;1991,26,361-431	4.16	4.2	Kaiser, Water Poll.Res.J.Canda;1991,26,361-431	4.2	4.18	Kaiser, Water Poll.Res.J.Canda;1991,26,361-431	4.18	4.2
923	005388-62-5	C1=C(C=C(C(=C1[N+](=O)[O-])N)[N+](=O)[O-])Cl	4-chloro-2,6-dinitroaniline	4.54	Kaiser, Water Poll.Res.J.Canda;1991,26,361-431	4.54	4.73	Kaiser, Water Poll.Res.J.Canda;1991,26,361-431	4.73	4.76	Kaiser, Water Poll.Res.J.Canda;1991,26,361-431	4.76	4.73
924	003531-19-9	C1=C(C=C(C(=C1[N+](=O)[O-])N)Cl)[N+](=O)[O-]	6-chloro-2,4-dinitroaniline	3.98	Kaiser, Water Poll.Res.J.Canda;1991,26,361-431	3.98	4.04	Kaiser, Water Poll.Res.J.Canda;1991,26,361-431	4.04	4.03	Kaiser, Water Poll.Res.J.Canda;1991,26,361-431	4.03	4.04
925	004110-35-4	C1=C(C=C(C=C1[N+](=O)[O-])[N+](=O)[O-])C#N	3,5-dinitrobenzonitrile	4.58	Kaiser, Water Poll.Res.J.Canda;1991,26,361-431	4.58	5.17	Kaiser, Water Poll.Res.J.Canda;1991,26,361-431	5.17	5.44	Kaiser, Water Poll.Res.J.Canda;1991,26,361-431	5.44	5.17
926	004248-33-3	C1=CC(=C(C=C1C#N)[N+](=O)[O-])[N+](=O)[O-]	3,4-dinitrobenzonitrile	5.76	Kaiser, Water Poll.Res.J.Canda;1991,26,361-431	5.76	6.06	Kaiser, Water Poll.Res.J.Canda;1991,26,361-431	6.06	6.11	Kaiser, Water Poll.Res.J.Canda;1991,26,361-431	6.11	6.06
927	000100-47-0	C1=CC=C(C=C1)C#N	benzonitrile	（4.01*/3.73）	Kaiser, Water Poll.Res.J.Canda;1991,26,361-431	3.87	3.99*	Kaiser, Water Poll.Res.J.Canda;1991,26,361-431	3.99	3.95*	Kaiser, Water Poll.Res.J.Canda;1991,26,361-431	3.95	3.99
928	000104-85-8	CC1=CC=C(C=C1)C#N	p-tolunitrile	4.54	Kaiser, Water Poll.Res.J.Canda;1991,26,361-431	4.54	4.48	Kaiser, Water Poll.Res.J.Canda;1991,26,361-431	4.48	4.41	Kaiser, Water Poll.Res.J.Canda;1991,26,361-431	4.41	4.48
929	001194-02-1	C1=CC(=CC=C1C#N)F	4-fluorobenzonitrile	3.28	Kaiser, Water Poll.Res.J.Canda;1991,26,361-431	3.28	3.3	Kaiser, Water Poll.Res.J.Canda;1991,26,361-431	3.3	3.3	Kaiser, Water Poll.Res.J.Canda;1991,26,361-431	3.3	3.3
930	077532-79-7	CC1=C(C=C(C=C1)F)C#N	5-fluoro-2-methyl-benzonitrile	4.07	Kaiser, Water Poll.Res.J.Canda;1991,26,361-431	4.07	4.04	Kaiser, Water Poll.Res.J.Canda;1991,26,361-431	4.04	4.01	Kaiser, Water Poll.Res.J.Canda;1991,26,361-431	4.01	4.04
931	001897-52-5	C1=CC(=C(C(=C1)F)C#N)F	2,6-difluorobenzonitrile	3.4	Kaiser, Water Poll.Res.J.Canda;1991,26,361-431	3.4	3.4	Kaiser, Water Poll.Res.J.Canda;1991,26,361-431	3.4	3.38	Kaiser, Water Poll.Res.J.Canda;1991,26,361-431	3.38	3.4
932	000623-03-0	N#Cc1ccc(Cl)cc1	4-Chlorobenzonitrile	4.53	Kaiser, Water Poll.Res.J.Canda;1991,26,361-431	4.53	4.20/4.55	Zhao, Quant.Struct.-Act.Relat.,1998,17,131-137/Kaiser, Water Poll.Res.J.Canda;1991,26,361-431	4.375	4.49	Kaiser, Water Poll.Res.J.Canda;1991,26,361-431	4.49	4.375	0.35
933	006574-99-8	N#Cc1ccc(Cl)c(Cl)c1	3,4-Dichlorobenzonitrile				4.22	Zhao, Quant.Struct.-Act.Relat.,1998,17,131-137	4.22				4.22
934	006575-00-4	C1=C(C=C(C=C1Cl)Cl)C#N	3,5-dichlorobenzonitrile	3.96	Kaiser, Water Poll.Res.J.Canda;1991,26,361-431	3.96	3.9	Kaiser, Water Poll.Res.J.Canda;1991,26,361-431	3.9	3.84	Kaiser, Water Poll.Res.J.Canda;1991,26,361-431	3.84	3.9
935	002179-45-5	c1c(ccc(c1)C(Cl)(Cl)Cl)C#N	1',1',1'-trichloro-p-tolunitrile	7.25	Kaiser, Water Poll.Res.J.Canda;1991,26,361-431	7.25	7.26	Kaiser, Water Poll.Res.J.Canda;1991,26,361-431	7.26	7.25	Kaiser, Water Poll.Res.J.Canda;1991,26,361-431	7.25	7.26
936	000623-00-7	C1=CC(=CC=C1C#N)Br	4-bromobenzonitrile	4.35	Kaiser, Water Poll.Res.J.Canda;1991,26,361-431	4.35	4.34	Kaiser, Water Poll.Res.J.Canda;1991,26,361-431	4.34	4.32	Kaiser, Water Poll.Res.J.Canda;1991,26,361-431	4.32	4.34
937	000455-18-5	C1=CC(=CC=C1C#N)C(F)(F)F	1',1',1'-trifluoro-p-tolunitrile	4.37	Kaiser, Water Poll.Res.J.Canda;1991,26,361-431	4.37	4.36	Kaiser, Water Poll.Res.J.Canda;1991,26,361-431	4.36	4.33	Kaiser, Water Poll.Res.J.Canda;1991,26,361-431	4.33	4.36
938	000368-77-4	C1=CC(=CC(=C1)C(F)(F)F)C#N	3-trifluoromethylbenzonitrile	4.4	Kaiser, Water Poll.Res.J.Canda;1991,26,361-431	4.4	4.35	Kaiser, Water Poll.Res.J.Canda;1991,26,361-431	4.35	4.33	Kaiser, Water Poll.Res.J.Canda;1991,26,361-431	4.33	4.35
939	000874-90-8	COC1=CC=C(C=C1)C#N	4-methoxybenzonitrile	4.26	Kaiser, Water Poll.Res.J.Canda;1991,26,361-431	4.26	4.28	Kaiser, Water Poll.Res.J.Canda;1991,26,361-431	4.28	4.35	Kaiser, Water Poll.Res.J.Canda;1991,26,361-431	4.35	4.28
940	001443-80-7	CC(=O)C1=CC=C(C=C1)C#N	4-acetylbenzonitrile	3.32	Kaiser, Water Poll.Res.J.Canda;1991,26,361-431	3.32	3.38	Kaiser, Water Poll.Res.J.Canda;1991,26,361-431	3.38	3.45	Kaiser, Water Poll.Res.J.Canda;1991,26,361-431	3.45	3.38
941	001129-35-7	COC(=O)C1=CC=C(C=C1)C#N	methyl-4-cyanobenzoate	3.9	Kaiser, Water Poll.Res.J.Canda;1991,26,361-431	3.9	3.97	Kaiser, Water Poll.Res.J.Canda;1991,26,361-431	3.97	3.97	Kaiser, Water Poll.Res.J.Canda;1991,26,361-431	3.97	3.97
942	000935-16-0	c1c(ccc(c1)C#N)C#N	1,4-phenylene diisocyanide	6.52	Kaiser, Water Poll.Res.J.Canda;1991,26,361-431	6.52	6.83	Kaiser, Water Poll.Res.J.Canda;1991,26,361-431	6.83	6.94	Kaiser, Water Poll.Res.J.Canda;1991,26,361-431	6.94	6.83
943	000091-15-6	C1=CC=C(C(=C1)C#N)C#N	phthalonitrile	3.15	Kaiser, Water Poll.Res.J.Canda;1991,26,361-431	3.15	3.13	Kaiser, Water Poll.Res.J.Canda;1991,26,361-431	3.13	3.12	Kaiser, Water Poll.Res.J.Canda;1991,26,361-431	3.12	3.13
944	000623-26-7	C1=CC(=CC=C1C#N)C#N	terephthalodinitrile	3.19	Kaiser, Water Poll.Res.J.Canda;1991,26,361-431	3.19				3.26	Kaiser, Water Poll.Res.J.Canda;1991,26,361-431	3.26	3.26
945	000626-17-5	C1=CC(=CC(=C1)C#N)C#N	isophthalonitrile	2.99	Kaiser, Water Poll.Res.J.Canda;1991,26,361-431	2.99	3.03	Kaiser, Water Poll.Res.J.Canda;1991,26,361-431	3.03	3.08	Kaiser, Water Poll.Res.J.Canda;1991,26,361-431	3.08	3.03
946	000140-29-4	C1=CC=C(C=C1)CC#N	benzylcyanide	4.89	Kaiser, Water Poll.Res.J.Canda;1991,26,361-431	4.89	4.99	Kaiser, Water Poll.Res.J.Canda;1991,26,361-431	4.99	4.94	Kaiser, Water Poll.Res.J.Canda;1991,26,361-431	4.94	4.99
947	002947-61-7	CC1=CC=C(C=C1)CC#N	p-tolylacetonitrile	6.06	Kaiser, Water Poll.Res.J.Canda;1991,26,361-431	6.06	6.05	Kaiser, Water Poll.Res.J.Canda;1991,26,361-431	6.05	6.03	Kaiser, Water Poll.Res.J.Canda;1991,26,361-431	6.03	6.05
948	000459-22-3	C1=CC(=CC=C1CC#N)F	4-fluorophenylacetonitrile	（4.77*/4.81）	Kaiser, Water Poll.Res.J.Canda;1991,26,361-431	4.79	(4.76*/4.70)	Kaiser, Water Poll.Res.J.Canda;1991,26,361-431	4.73	(4.71*/4.49)	Kaiser, Water Poll.Res.J.Canda;1991,26,361-431	4.6	4.73	0.06
949	001529-41-5	C1=CC(=CC(=C1)Cl)CC#N	3-chlorobenzyl cyanide	5.07	Kaiser, Water Poll.Res.J.Canda;1991,26,361-431	5.07	5.08	Kaiser, Water Poll.Res.J.Canda;1991,26,361-431	5.08	5.11	Kaiser, Water Poll.Res.J.Canda;1991,26,361-431	5.11	5.08
950	000140-53-4	N#CCc1ccc(Cl)cc1	4-Chlorobenzyl cyanide	5.71	Kaiser, Water Poll.Res.J.Canda;1991,26,361-431	5.71	4.73/5.69	Zhao, Quant.Struct.-Act.Relat.,1998,17,131-137/Kaiser, Water Poll.Res.J.Canda;1991,26,361-431	5.21	5.7	Kaiser, Water Poll.Res.J.Canda;1991,26,361-431	5.7	5.21	0.96
951	002856-63-5	N#CCc1c(Cl)cccc1	2-Chlorobenzyl cyanide				4.26	Zhao, Quant.Struct.-Act.Relat.,1998,17,131-137	4.26				4.26
952	002184-88-5	N#CC(C)c1ccc(Cl)cc1	4-chloro-1'-methyl-phenylacetonitrile	5.97	Kaiser, Water Poll.Res.J.Canda;1991,26,361-431	5.97	5.98	Kaiser, Water Poll.Res.J.Canda;1991,26,361-431	5.98	5.99	Kaiser, Water Poll.Res.J.Canda;1991,26,361-431	5.99	5.98
953	006306-60-1	C1=CC(=C(C=C1Cl)Cl)CC#N	2,4-dichlorophenylacetonitrile	5.38	Kaiser, Water Poll.Res.J.Canda;1991,26,361-431	5.38	5.35	Kaiser, Water Poll.Res.J.Canda;1991,26,361-431	5.35	5.27	Kaiser, Water Poll.Res.J.Canda;1991,26,361-431	5.27	5.35
954	016532-79-9	C1=CC(=CC=C1CC#N)Br	4-bromophenylacetonitrile	6.15	Kaiser, Water Poll.Res.J.Canda;1991,26,361-431	6.15	6.11	Kaiser, Water Poll.Res.J.Canda;1991,26,361-431	6.11	6.02	Kaiser, Water Poll.Res.J.Canda;1991,26,361-431	6.02	6.11
955	002338-75-2	C1=CC(=CC=C1CC#N)C(F)(F)F	p-(trifluoromethyl)phenylacetonitrile	6.26	Kaiser, Water Poll.Res.J.Canda;1991,26,361-431	6.26	6.22	Kaiser, Water Poll.Res.J.Canda;1991,26,361-431	6.22	6.22	Kaiser, Water Poll.Res.J.Canda;1991,26,361-431	6.22	6.22
956	000104-47-2	COC1=CC=C(C=C1)CC#N	4-methoxyphenyl acetonitrile	5.92	Kaiser, Water Poll.Res.J.Canda;1991,26,361-431	5.92	5.91	Kaiser, Water Poll.Res.J.Canda;1991,26,361-431	5.91	5.94	Kaiser, Water Poll.Res.J.Canda;1991,26,361-431	5.94	5.91
957	049621-50-3	c1c(cc(c(c1OC)OC)OC)CC#N	3(3,4,5-trimethoxyphenyl)propionitrile	3.15	Kaiser, Water Poll.Res.J.Canda;1991,26,361-431	3.15	3.17	Kaiser, Water Poll.Res.J.Canda;1991,26,361-431	3.17	3.14	Kaiser, Water Poll.Res.J.Canda;1991,26,361-431	3.14	3.17
958	000613-90-1	C1=CC=C(C=C1)C(=O)C#N	benzoyl cyanide	4.32	Kaiser, Water Poll.Res.J.Canda;1991,26,361-431	4.32	4.42	Kaiser, Water Poll.Res.J.Canda;1991,26,361-431	4.42	4.6	Kaiser, Water Poll.Res.J.Canda;1991,26,361-431	4.6	4.42
959	000622-75-3	C1=CC(=CC=C1CC#N)CC#N	1,4-phenylenediacetonitrile	6.19	Kaiser, Water Poll.Res.J.Canda;1991,26,361-431	6.19	6.18	Kaiser, Water Poll.Res.J.Canda;1991,26,361-431	6.18	6.2	Kaiser, Water Poll.Res.J.Canda;1991,26,361-431	6.2	6.18
960	000103-71-9	c1ccccc1(N=C=O)	phenylisocyanate	3.78	Kaiser, Water Poll.Res.J.Canda;1991,26,361-431	3.78	3.84	Kaiser, Water Poll.Res.J.Canda;1991,26,361-431	3.84	3.77	Kaiser, Water Poll.Res.J.Canda;1991,26,361-431	3.77	3.84
961	000622-58-2	CC1=CC=C(C=C1)N=C=O	p-tolylisocyanate	4.29	Kaiser, Water Poll.Res.J.Canda;1991,26,361-431	4.29	4.6	Kaiser, Water Poll.Res.J.Canda;1991,26,361-431	4.6	4.31	Kaiser, Water Poll.Res.J.Canda;1991,26,361-431	4.31	4.6
962	023138-50-3	O=C=Nc1ccc(CC)cc1	4-ethylphenylisocyanate	5.61	Kaiser, Water Poll.Res.J.Canda;1991,26,361-431	5.61	5.65	Kaiser, Water Poll.Res.J.Canda;1991,26,361-431	5.65	5.66	Kaiser, Water Poll.Res.J.Canda;1991,26,361-431	5.66	5.65
963	001195-45-5	C1=CC(F)=CC=C1N=C=O	4-fluorophenyl isocyanante	3.63	Kaiser, Water Poll.Res.J.Canda;1991,26,361-431	3.63	3.72	Kaiser, Water Poll.Res.J.Canda;1991,26,361-431	3.72	3.83	Kaiser, Water Poll.Res.J.Canda;1991,26,361-431	3.83	3.72
964	000104-12-1	C1=CC(=CC=C1N=C=O)Cl	4-chlorophenyl-isocyanate	4.76	Kaiser, Water Poll.Res.J.Canda;1991,26,361-431	4.76	4.79	Kaiser, Water Poll.Res.J.Canda;1991,26,361-431	4.79	4.82	Kaiser, Water Poll.Res.J.Canda;1991,26,361-431	4.82	4.79
965	000102-36-3	c1cc(Cl)c(Cl)cc1N=C=O	3,4-dichlorophenyl isocyanate	5.1	Kaiser, Water Poll.Res.J.Canda;1991,26,361-431	5.1	5.23	Kaiser, Water Poll.Res.J.Canda;1991,26,361-431	5.23	5.29	Kaiser, Water Poll.Res.J.Canda;1991,26,361-431	5.29	5.23
966	002612-57-9	c1cc(Cl)cc(Cl)c1N=C=O	2,4-dichlorophenyl isocyanate	5.14	Kaiser, Water Poll.Res.J.Canda;1991,26,361-431	5.14	5.08	Kaiser, Water Poll.Res.J.Canda;1991,26,361-431	5.08	5.02	Kaiser, Water Poll.Res.J.Canda;1991,26,361-431	5.02	5.08
967	002983-74-6	c1cc(OC)ccc1(N=C=O)	4-methoxyphenyl isocyanate	4.28	Kaiser, Water Poll.Res.J.Canda;1991,26,361-431	4.28	4.32	Kaiser, Water Poll.Res.J.Canda;1991,26,361-431	4.32	4.4	Kaiser, Water Poll.Res.J.Canda;1991,26,361-431	4.4	4.32
968	030806-83-8	CCOC(=O)C1=CC=C(C=C1)N=C=O	ethyl-4-isocyanatobenzoate	4.04	Kaiser, Water Poll.Res.J.Canda;1991,26,361-431	4.04	4.05	Kaiser, Water Poll.Res.J.Canda;1991,26,361-431	4.05	3.94	Kaiser, Water Poll.Res.J.Canda;1991,26,361-431	3.94	4.05
969	065303-82-4	c1c(c(cc(c1)N=C=O)N(=O)=O)F	4-fluoro-3-nitrophenylisocyanate	3.73	Kaiser, Water Poll.Res.J.Canda;1991,26,361-431	3.73	3.94	Kaiser, Water Poll.Res.J.Canda;1991,26,361-431	3.94	4.02	Kaiser, Water Poll.Res.J.Canda;1991,26,361-431	4.02	3.94
970	000091-08-7	CC1=C(C=CC=C1N=C=O)N=C=O	tolylene-2,6-diisocyanate	3.56	Kaiser, Water Poll.Res.J.Canda;1991,26,361-431	3.56	3.59	Kaiser, Water Poll.Res.J.Canda;1991,26,361-431	3.59	3.62	Kaiser, Water Poll.Res.J.Canda;1991,26,361-431	3.62	3.59
971	000100-63-0	C1=CC=C(C=C1)NN	phenylhydrazine	3.14	Kaiser, Water Poll.Res.J.Canda;1991,26,361-431	3.14	3.17/3.84	Kaiser, Water Poll.Res.J.Canda;1991,26,361-431/Villa, Ecotoxicol. Environ. Saf. 2012, 86,93-100	3.505	3.21	Kaiser, Water Poll.Res.J.Canda;1991,26,361-431	3.21	3.505	0.67
972	001073-70-7	C1=CC(=CC=C1NN)Cl	(p-chlorophenyl)hydrazine HCl	4.94	Kaiser, Water Poll.Res.J.Canda;1991,26,361-431	4.94	4.85	Kaiser, Water Poll.Res.J.Canda;1991,26,361-431	4.85	4.7	Kaiser, Water Poll.Res.J.Canda;1991,26,361-431	4.7	4.85
973	000100-16-3	[O-][N+](=O)c(ccc(NN)c1)c1	4-nitrophenylhydrazine							5.1	Kaiser, Water Poll.Res.J.Canda;1991,26,361-431	5.1	5.1
974	000055-21-0	O=C(N)c(cccc1)c1	benzamide	3.28	Kaiser, Water Poll.Res.J.Canda;1991,26,361-431	3.28	3.3	Kaiser, Water Poll.Res.J.Canda;1991,26,361-431	3.3	3.31	Kaiser, Water Poll.Res.J.Canda;1991,26,361-431	3.31	3.3
975	000619-55-6	CC1=CC=C(C=C1)C(=O)N	p-toluamide	3.59	Kaiser, Water Poll.Res.J.Canda;1991,26,361-431	3.59	3.58	Kaiser, Water Poll.Res.J.Canda;1991,26,361-431	3.58	3.58	Kaiser, Water Poll.Res.J.Canda;1991,26,361-431	3.58	3.58
976	000134-62-3	O=C(N(CC)CC)c(cccc1C)c1	Deet	3.45	Kaiser, Water Poll.Res.J.Canda;1991,26,361-431	3.45							3.45
977	000824-75-9	C1=CC(=CC=C1C(=O)N)F	4-fluorobenzamide	（2.79*/2.86）	Kaiser, Water Poll.Res.J.Canda;1991,26,361-431	2.825	(2.79*/2.80)	Kaiser, Water Poll.Res.J.Canda;1991,26,361-431	2.795	(2.78*/2.69)	Kaiser, Water Poll.Res.J.Canda;1991,26,361-431	2.735	2.795	0.01
978	000619-56-7	C1=CC(=CC=C1C(=O)N)Cl	4-chloro-benzoic acid amide	3.56	Kaiser, Water Poll.Res.J.Canda;1991,26,361-431	3.56	3.56	Kaiser, Water Poll.Res.J.Canda;1991,26,361-431	3.56	3.55	Kaiser, Water Poll.Res.J.Canda;1991,26,361-431	3.55	3.56
979	022265-37-8	NC(=O)c1ccc(OC)cc1	4-methoxybenzamidine	4.3	Kaiser, Water Poll.Res.J.Canda;1991,26,361-431	4.3	4.32	Kaiser, Water Poll.Res.J.Canda;1991,26,361-431	4.32	4.24	Kaiser, Water Poll.Res.J.Canda;1991,26,361-431	4.24	4.32
980	000619-57-8	C1=CC(=CC=C1C(=O)N)O	4-hydroxybenzamide	3.33	Kaiser, Water Poll.Res.J.Canda;1991,26,361-431	3.33	3.3	Kaiser, Water Poll.Res.J.Canda;1991,26,361-431	3.3	3.24	Kaiser, Water Poll.Res.J.Canda;1991,26,361-431	3.24	3.3
981	000619-80-7	O=C(N)c(ccc([N+](=O)[O-])c1)c1	4-nitrobenzamide							3.36	Kaiser, Water Poll.Res.J.Canda;1991,26,361-431	3.36	3.36
982	000103-70-8	C1=CC=C(C=C1)NC=O	formanilide	4.45	Kaiser, Water Poll.Res.J.Canda;1991,26,361-431	4.45	4.44	Kaiser, Water Poll.Res.J.Canda;1991,26,361-431	4.44	4.41	Kaiser, Water Poll.Res.J.Canda;1991,26,361-431	4.41	4.44
983	000103-84-4	CC(=O)NC1=CC=CC=C1	N-phenylacetamide	2.61	Kaiser, Water Poll.Res.J.Canda;1991,26,361-431	2.61	2.70/2.65	Kaiser, Water Poll.Res.J.Canda;1991,26,361-431/Jennings, Water Research, 2001,35,3448-3456	2.675	2.68	Kaiser, Water Poll.Res.J.Canda;1991,26,361-431	2.68	2.675	0.05
984	000709-98-8	CCC(=O)Nc1ccc(Cl)c(Cl)c1	propanil				2.81361	Villa, Ecotoxicol. Environ. Saf. 2012, 86,93-100	2.81361				2.81361
985	000062-44-2	CC(=O)Nc1ccc(OCC)cc1	phenacetin	3.24	Kaiser, Water Poll.Res.J.Canda;1991,26,361-431	3.24	3.21	Kaiser, Water Poll.Res.J.Canda;1991,26,361-431	3.21	3.21	Kaiser, Water Poll.Res.J.Canda;1991,26,361-431	3.21	3.21
986	000539-03-7	CCOC1=C(C=C(C=C1)Cl)NC(=O)C	4-chloro-N-acetyl aniline	3.65	Kaiser, Water Poll.Res.J.Canda;1991,26,361-431	3.65	3.58	Kaiser, Water Poll.Res.J.Canda;1991,26,361-431	3.58	3.54	Kaiser, Water Poll.Res.J.Canda;1991,26,361-431	3.54	3.58
987	051218-45-2	CCc1cccc(C)c1N(C(C)COC)C(=O)CCl	metolachlor				3.35959	Villa, Ecotoxicol. Environ. Saf. 2012, 86,93-100	3.35959				3.35959
988	015972-60-8	CCc1cccc(CC)c1N(COC)C(=O)CCl	alachlor				3.63032	Villa, Ecotoxicol. Environ. Saf. 2012, 86,93-100	3.63032				3.63032
989	057837-19-1	COCC(=O)N(C(C)C(=O)OC)c1c(C)cccc1C	metalaxyl	3.37	Kaiser, Water Poll.Res.J.Canda;1991,26,361-431	3.37	2.94776	Villa, Ecotoxicol. Environ. Saf. 2012, 86,93-100	2.94776				2.94776
990	000103-90-2	CC(=O)NC1=CC=C(C=C1)O	4-acetamidophenol；Acetaminophen	2.13/2.66/2.69/2.44	Kaiser, Water Poll.Res.J.Canda;1991,26,361-431/Calleja, Food and Chemical Toxicology, 1994,32,173-187/Sheyla, Ecotoxicology, 2014,23:1517-1533/Kim,Environment International 33 (2007) 370-375	2.48	2.16/2.62/2.43	Kaiser, Water Poll.Res.J.Canda;1991,26,361-431/Sheyla, Ecotoxicology, 2014,23:1517-1533/Kim, Environment International，2007，3：370-375	2.40333	2.18	Kaiser, Water Poll.Res.J.Canda;1991,26,361-431	2.18	2.40333	0.46
991	000122-80-5	CC(=O)NC1=CC=C(C=C1)N	4-aminoacetanilide	2.86	Kaiser, Water Poll.Res.J.Canda;1991,26,361-431	2.86	2.98	Kaiser, Water Poll.Res.J.Canda;1991,26,361-431	2.98	2.94	Kaiser, Water Poll.Res.J.Canda;1991,26,361-431	2.94	2.98
992	002282-34-0	CNC(=O)Oc1cccc(C(C)CCC)c1	Bufencarb	5.94	Kaiser, Water Poll.Res.J.Canda;1991,26,361-431	5.94							5.94
993	001563-66-2	O=C(Oc(c(OC(C1)(C)C)c1cc2)c2)NC	Carbofuran	（4.03/3.39）	Kaiser, Water Poll.Res.J.Canda;1991,26,361-431	3.71							3.71	0.64
994	000101-42-8	O=C(N(C)C)Nc(cccc1)c1	fenuron				2.33575	Villa, Ecotoxicol. Environ. Saf. 2012, 86,93-100	2.33575				2.33575
995	000150-68-5	O=C(N(C)C)Nc(ccc(c1)Cl)c1	monuron				3.47213	Villa, Ecotoxicol. Environ. Saf. 2012, 86,93-100	3.47213				3.47213
996	015545-48-9	CN(C)C(=O)Nc1ccc(C)c(Cl)c1	chlortoluron				3.3505	Villa, Ecotoxicol. Environ. Saf. 2012, 86,93-100	3.3505				3.3505
997	000555-37-3	CCCCN(C)C(=O)Nc1ccc(Cl)c(Cl)c1	neburon				4.04313	Villa, Ecotoxicol. Environ. Saf. 2012, 86,93-100	4.04313				4.04313
998	019937-59-8	COc1ccc(NC(=O)N(C)C)cc1Cl	metoxuron				2.9619	Villa, Ecotoxicol. Environ. Saf. 2012, 86,93-100	2.9619				2.9619
999	003766-60-7	CC(C#C)N(C)C(=O)Nc1ccc(Cl)cc1	buturon				3.79313	Villa, Ecotoxicol. Environ. Saf. 2012, 86,93-100	3.79313				3.79313
1000	002164-17-2	O=C(N(C)C)Nc(cccc1C(F)(F)F)c1	fluometuron				3.99295	Villa, Ecotoxicol. Environ. Saf. 2012, 86,93-100	3.99295				3.99295
1001	000330-54-1	O=C(N(C)C)Nc(ccc(c1Cl)Cl)c1	diuron				3.63256	Villa, Ecotoxicol. Environ. Saf. 2012, 86,93-100	3.63256				3.63256
1002	000330-55-2	O=C(N(OC)C)Nc(ccc(c1Cl)Cl)c1	linuron				3.98796	Villa, Ecotoxicol. Environ. Saf. 2012, 86,93-100	3.98796				3.98796
1003	003060-89-7	CON(C)C(=O)Nc1ccc(Br)cc1	metobromuron				3.43103	Villa, Ecotoxicol. Environ. Saf. 2012, 86,93-100	3.43103				3.43103
1004	013360-45-7	CON(C)C(=O)Nc1ccc(Br)c(Cl)c1	chlorbromuron				4.28009	Villa, Ecotoxicol. Environ. Saf. 2012, 86,93-100	4.28009				4.28009
1005	000613-94-5	C1=CC=C(C=C1)C(=O)NN	benzhydrazide	3.22	Kaiser, Water Poll.Res.J.Canda;1991,26,361-431	3.22	3.32	Kaiser, Water Poll.Res.J.Canda;1991,26,361-431	3.32	3.25	Kaiser, Water Poll.Res.J.Canda;1991,26,361-431	3.25	3.32
1006	000536-40-3	C1=CC(=CC=C1C(=O)NN)Cl	4-chloro-benzoic acid hydrazide	3.46	Kaiser, Water Poll.Res.J.Canda;1991,26,361-431	3.46	3.42	Kaiser, Water Poll.Res.J.Canda;1991,26,361-431	3.42	3.45	Kaiser, Water Poll.Res.J.Canda;1991,26,361-431	3.45	3.42
1007	000537-47-3	C1=CC=C(C=C1)NC(=O)NN	4-phenylsemicarbazide	3.25	Kaiser, Water Poll.Res.J.Canda;1991,26,361-431	3.25	3.34	Kaiser, Water Poll.Res.J.Canda;1991,26,361-431	3.34	3.42	Kaiser, Water Poll.Res.J.Canda;1991,26,361-431	3.42	3.34
1008	000103-03-7	C1=CC=C(C=C1)NNC(=O)N	1-phenylsemicarbazide	4.23	Kaiser, Water Poll.Res.J.Canda;1991,26,361-431	4.23	4.21	Kaiser, Water Poll.Res.J.Canda;1991,26,361-431	4.21	4.15	Kaiser, Water Poll.Res.J.Canda;1991,26,361-431	4.15	4.21
1009	000108-98-5	C1=CC=C(C=C1)S	thiophenol	（4.94*/4.36）	Kaiser, Water Poll.Res.J.Canda;1991,26,361-431	4.65	5.11*/5.71	Kaiser, Water Poll.Res.J.Canda;1991,26,361-431/Shi,Ecotoxicol. Environ. Saf. 2012,78,134-141	5.41	5.10*	Kaiser, Water Poll.Res.J.Canda;1991,26,361-431	5.1	5.41	0.6
1010	000106-45-6	Sc(ccc(c1)C)c1	p-Methylthiophenol				5.89	Shi,Ecotoxicol. Environ. Saf. 2012,78,134-141	5.89				5.89
1011	000108-40-7	Sc(cccc1C)c1	m-Methylthiophenol				4.6	Shi,Ecotoxicol. Environ. Saf. 2012,78,134-141	4.6				4.6
1012	013616-82-5	Sc(c(cc(c1)C)C)c1	2,4-Dimethylthiophenol				4.77	Shi,Ecotoxicol. Environ. Saf. 2012,78,134-141	4.77				4.77
1013	004001-61-0	Sc(c(ccc1C)C)c1	2,5-Dimethylthiophenol				4.66	Shi,Ecotoxicol. Environ. Saf. 2012,78,134-141	4.66				4.66
1014	000118-72-9	Sc(c(ccc1)C)c1C	2,6-Dimethylthiophenol				4.64	Shi,Ecotoxicol. Environ. Saf. 2012,78,134-141	4.64				4.64
1015	018800-53-8	Sc(ccc(c1C)C)c1	3,4-Dimethylthiophenol				4.95	Shi,Ecotoxicol. Environ. Saf. 2012,78,134-141	4.95				4.95
1016	002396-68-1	Sc1ccc(C(C)(C)C)cc1	4-Tertiary butylthiophenol				5.34	Shi,Ecotoxicol. Environ. Saf. 2012,78,134-141	5.34				5.34
1017	002557-78-0	Fc1ccccc1S	2-Fluorothiophenol				4.78	Shi,Ecotoxicol. Environ. Saf. 2012,78,134-141	4.78				4.78
1018	000371-42-6	Sc1ccc(F)cc1	4-Fluorothiophenol				4.97	Shi,Ecotoxicol. Environ. Saf. 2012,78,134-141	4.97				4.97
1019	002557-77-9	Sc1cc(F)ccc1	3-Fluorothiophenol				5.06	Shi,Ecotoxicol. Environ. Saf. 2012,78,134-141	5.06				5.06
1020	001996-44-7	Fc1ccc(S)c(F)c1	2,4-Difluorothiophenol				5.15	Shi,Ecotoxicol. Environ. Saf. 2012,78,134-141	5.15				5.15
1021	000769-40-4	Sc1c(F)c(F)cc(F)c1F	2,3,5,6-Tetrafluorothiophenol				4.86	Shi,Ecotoxicol. Environ. Saf. 2012,78,134-141	4.86				4.86
1022	000771-62-0	Sc(c(F)c(F)c1F)c(F)c1F	Pentafluorothiophenol				4.34	Shi,Ecotoxicol. Environ. Saf. 2012,78,134-141	4.34				4.34
1023	000106-54-7	C1=CC(=CC=C1S)Cl	4-chloro-thiophenol	5.24	Kaiser, Water Poll.Res.J.Canda;1991,26,361-431	5.24	5.39/4.99	Kaiser, Water Poll.Res.J.Canda;1991,26,361-431/Shi,Ecotoxicol. Environ. Saf. 2012,78,134-141	5.19	5.46	Kaiser, Water Poll.Res.J.Canda;1991,26,361-431	5.46	5.19	0.4
1024	006320-03-2	Sc(c(ccc1)Cl)c1	2-Chlorothiophenol				4.9	Shi,Ecotoxicol. Environ. Saf. 2012,78,134-141	4.9				4.9
1025	002037-31-2	Sc(cccc1Cl)c1	3-Chlorothiophenol				5.03	Shi,Ecotoxicol. Environ. Saf. 2012,78,134-141	5.03				5.03
1026	017231-95-7	Sc1cccc(Cl)c1Cl	2,3-Dichlorothiophenol				4.91	Shi,Ecotoxicol. Environ. Saf. 2012,78,134-141	4.91				4.91
1027	001122-41-4	Sc1c(Cl)cc(Cl)cc1	2,4-Dichlorothiophenol				5.59	Shi,Ecotoxicol. Environ. Saf. 2012,78,134-141	5.59				5.59
1028	017231-94-6	Sc1cc(Cl)cc(Cl)c1	3,5-Dichlorothiophenol				5.11	Shi,Ecotoxicol. Environ. Saf. 2012,78,134-141	5.11				5.11
1029	005858-18-4	Sc(c(ccc1Cl)Cl)c1	2,5-Dichlorothiophenol				5.16	Shi,Ecotoxicol. Environ. Saf. 2012,78,134-141	5.16				5.16
1030	024966-39-0	Sc1c(cccc1Cl)Cl	2,6-Dichlorothiophenol				4.99	Shi,Ecotoxicol. Environ. Saf. 2012,78,134-141	4.99				4.99
1031	006320-01-0	Sc1cc(Br)ccc1	3-Bromothiophenol				4.57	Shi,Ecotoxicol. Environ. Saf. 2012,78,134-141	4.57				4.57
1032	000106-53-6	Sc(ccc(c1)Br)c1	4-Bromothiophenol				5.6	Shi,Ecotoxicol. Environ. Saf. 2012,78,134-141	5.6				5.6
1033	006320-02-1	Sc(c(ccc1)Br)c1	2-Bromothiophenol				4.88	Shi,Ecotoxicol. Environ. Saf. 2012,78,134-141	4.88				4.88
1034	015570-12-4	Sc1cc(OC)ccc1	3-Methoxythiophenol				4.26	Shi,Ecotoxicol. Environ. Saf. 2012,78,134-141	4.26				4.26
1035	000696-63-9	COC1=CC=C(C=C1)S	4-methoxythiophenol	5.52	Kaiser, Water Poll.Res.J.Canda;1991,26,361-431	5.52	5.61	Kaiser, Water Poll.Res.J.Canda;1991,26,361-431	5.61	5.63	Kaiser, Water Poll.Res.J.Canda;1991,26,361-431	5.63	5.61
1036	000700-96-9	COc1ccc(S)cc1OC	3,4-Dimethoxythiophenol				4.72	Shi,Ecotoxicol. Environ. Saf. 2012,78,134-141	4.72				4.72
1037	000637-89-8	C1=CC(=CC=C1O)S	4-hydroxythiophenol	5.98	Kaiser, Water Poll.Res.J.Canda;1991,26,361-431	5.98	6.06	Kaiser, Water Poll.Res.J.Canda;1991,26,361-431	6.06	6.04	Kaiser, Water Poll.Res.J.Canda;1991,26,361-431	6.04	6.06
1038	000137-07-5	Sc(c(N)ccc1)c1	2-Aminothiophenol				4.72	Shi,Ecotoxicol. Environ. Saf. 2012,78,134-141	4.72				4.72
1039	001193-02-8	Sc1ccc(N)cc1	4-Aminothiophenol				4.66	Shi,Ecotoxicol. Environ. Saf. 2012,78,134-141	4.66				4.66
1040	001004-00-8	Nc1cc(Cl)ccc1S	2-Amino-4-chlorothiophenol				5.37	Shi,Ecotoxicol. Environ. Saf. 2012,78,134-141	5.37				5.37
1041	001849-36-1	C1=CC(=CC=C1[N+](=O)[O-])S	4-nitrothiophenol	5.57	Kaiser, Water Poll.Res.J.Canda;1991,26,361-431	5.57	5.66	Kaiser, Water Poll.Res.J.Canda;1991,26,361-431	5.66	5.66	Kaiser, Water Poll.Res.J.Canda;1991,26,361-431	5.66	5.66
1042	000100-53-8	C1=CC=C(C=C1)CS	benzyl mercaptan	5.11	Kaiser, Water Poll.Res.J.Canda;1991,26,361-431	5.11	5.1	Kaiser, Water Poll.Res.J.Canda;1991,26,361-431	5.1	5.01	Kaiser, Water Poll.Res.J.Canda;1991,26,361-431	5.01	5.1
1043	006258-60-2	COC1=CC=C(C=C1)CS	4-methoxy-alpha-toluenethiol	5.81	Kaiser, Water Poll.Res.J.Canda;1991,26,361-431	5.81	5.83	Kaiser, Water Poll.Res.J.Canda;1991,26,361-431	5.83	5.61	Kaiser, Water Poll.Res.J.Canda;1991,26,361-431	5.61	5.83
1044	006258-66-8	C1=CC(=CC=C1CS)Cl	4-chlorobenzyl-mercaptan	5.47	Kaiser, Water Poll.Res.J.Canda;1991,26,361-431	5.47	5.57	Kaiser, Water Poll.Res.J.Canda;1991,26,361-431	5.57	5.54	Kaiser, Water Poll.Res.J.Canda;1991,26,361-431	5.54	5.57
1045	001073-29-6	Oc(c(SC)ccc1)c1	o-Methylthiophenol				4.49	Shi,Ecotoxicol. Environ. Saf. 2012,78,134-141	4.49				4.49
1046	003012-37-1	C1=CC=C(C=C1)CSC#N	benzylthiocyanate	5.44	Kaiser, Water Poll.Res.J.Canda;1991,26,361-431	5.44	5.47	Kaiser, Water Poll.Res.J.Canda;1991,26,361-431	5.47	5.52	Kaiser, Water Poll.Res.J.Canda;1991,26,361-431	5.52	5.47
1047	017377-30-9	C1=CC=C(C=C1)CSCC#N	benzylthioacetonitrile	4.93	Kaiser, Water Poll.Res.J.Canda;1991,26,361-431	4.93	4.89	Kaiser, Water Poll.Res.J.Canda;1991,26,361-431	4.89	4.81	Kaiser, Water Poll.Res.J.Canda;1991,26,361-431	4.81	4.89
1048	000103-72-0	N(c(cccc1)c1)=C=S	isothiocyanatobenzene							4.81	Kaiser, Water Poll.Res.J.Canda;1991,26,361-431	4.81	4.81
1049	004044-65-9	N(c(ccc(N=C=S)c1)c1)=C=S	1,4-phenylenediisothiocyanate							7.03	Kaiser, Water Poll.Res.J.Canda;1991,26,361-431	7.03	7.03
1050	001544-68-9	C1=CC(F)=CC=C1N=C=S	4-fluorophenyl isothiocyanante	5.18	Kaiser, Water Poll.Res.J.Canda;1991,26,361-431	5.18	5.24	Kaiser, Water Poll.Res.J.Canda;1991,26,361-431	5.24	5.28	Kaiser, Water Poll.Res.J.Canda;1991,26,361-431	5.28	5.24
1051	002131-55-7	C1=CC(=CC=C1N=C=S)Cl	4-chlorophenyl-isothiocyanate	5.48	Kaiser, Water Poll.Res.J.Canda;1991,26,361-431	5.48	5.53	Kaiser, Water Poll.Res.J.Canda;1991,26,361-431	5.53	5.62	Kaiser, Water Poll.Res.J.Canda;1991,26,361-431	5.62	5.53
1052	000622-78-6	C1=CC=C(C=C1)CN=C=S	benzylisothiocyanate	7.02	Kaiser, Water Poll.Res.J.Canda;1991,26,361-431	7.02	7.11	Kaiser, Water Poll.Res.J.Canda;1991,26,361-431	7.11	7.16	Kaiser, Water Poll.Res.J.Canda;1991,26,361-431	7.16	7.11
1053	007669-54-7	C1=CC=C(C(=C1)[N+](=O)[O-])SCl	2-nitrobenzene sulfenylchloride	4.68	Kaiser, Water Poll.Res.J.Canda;1991,26,361-431	4.68	4.75	Kaiser, Water Poll.Res.J.Canda;1991,26,361-431	4.75	4.75	Kaiser, Water Poll.Res.J.Canda;1991,26,361-431	4.75	4.75
1054	002227-79-4	NC(=S)c(cccc1)c1	thiobenzamide							3.65	Kaiser, Water Poll.Res.J.Canda;1991,26,361-431	3.65	3.65
1055	000103-85-5	C1=CC=C(C=C1)NC(=S)N	N-phenylthiourea	4.41*	Kaiser, Water Poll.Res.J.Canda;1991,26,361-431	4.41	(4.56*/4.05)	Kaiser, Water Poll.Res.J.Canda;1991,26,361-431	4.305	4.64*	Kaiser, Water Poll.Res.J.Canda;1991,26,361-431	4.64	4.305	0.51
1056	005351-69-9	C1=CC=C(C=C1)NC(=S)NN	4-phenyl thiosemicarbazide	4.32	Kaiser, Water Poll.Res.J.Canda;1991,26,361-431	4.32	4.57	Kaiser, Water Poll.Res.J.Canda;1991,26,361-431	4.57	4.71	Kaiser, Water Poll.Res.J.Canda;1991,26,361-431	4.71	4.57
1057	000098-10-2	C1=CC=C(C=C1)S(=O)(=O)N	benzene sulfonamide	2.86	Kaiser, Water Poll.Res.J.Canda;1991,26,361-431	2.86	2.8	Kaiser, Water Poll.Res.J.Canda;1991,26,361-431	2.8	2.81	Kaiser, Water Poll.Res.J.Canda;1991,26,361-431	2.81	2.8
1058	001129-26-6	COC1=CC=C(C=C1)S(=O)(=O)N	4-methoxybenzene sulfonamide	3.32	Kaiser, Water Poll.Res.J.Canda;1991,26,361-431	3.32	3.3	Kaiser, Water Poll.Res.J.Canda;1991,26,361-431	3.3	3.22	Kaiser, Water Poll.Res.J.Canda;1991,26,361-431	3.22	3.3
1059	000070-55-3	O=S(=O)(N)c(ccc(c1)C)c1	toluene-4-sulfonamide	3.6	Kaiser, Water Poll.Res.J.Canda;1991,26,361-431	3.6	3.54	Kaiser, Water Poll.Res.J.Canda;1991,26,361-431	3.54	3.48	Kaiser, Water Poll.Res.J.Canda;1991,26,361-431	3.48	3.54
1060	035303-76-5	C1=CC(=CC=C1CCN)S(=O)(=O)N	4-(2-aminoethyl)benzene sulfonamide	3.55	Kaiser, Water Poll.Res.J.Canda;1991,26,361-431	3.55	3.61	Kaiser, Water Poll.Res.J.Canda;1991,26,361-431	3.61	3.61	Kaiser, Water Poll.Res.J.Canda;1991,26,361-431	3.61	3.61
1061	000138-41-0	C1=CC(=CC=C1C(=O)O)S(=O)(=O)N	4-carboxybenzene sulfonamide	3.11	Kaiser, Water Poll.Res.J.Canda;1991,26,361-431	3.11	3.12	Kaiser, Water Poll.Res.J.Canda;1991,26,361-431	3.12	3.09	Kaiser, Water Poll.Res.J.Canda;1991,26,361-431	3.09	3.12
1062	000098-64-6	C1=CC(=CC=C1S(=O)(=O)N)Cl	1-chloro-4-benzene sulfonamide	3.44	Kaiser, Water Poll.Res.J.Canda;1991,26,361-431	3.44	3.36	Kaiser, Water Poll.Res.J.Canda;1991,26,361-431	3.36	3.28	Kaiser, Water Poll.Res.J.Canda;1991,26,361-431	3.28	3.36
1063	006325-93-5	O=S(=O)(N)c(ccc([N+](=O)[O-])c1)c1	4-nitrobenzenesulfonamide							5.52	Kaiser, Water Poll.Res.J.Canda;1991,26,361-431	5.52	5.52
1064	003112-85-4	CS(=O)(=O)c1ccccc1	mthylphenylsufone	4.69	Kaiser, Water Poll.Res.J.Canda;1991,26,361-431	4.69							4.69
1065	000098-59-9	CC1=CC=C(C=C1)S(=O)(=O)Cl	toluene-4-sulfonyl chloride	4.98	Kaiser, Water Poll.Res.J.Canda;1991,26,361-431	4.98	4.92	Kaiser, Water Poll.Res.J.Canda;1991,26,361-431	4.92	4.9	Kaiser, Water Poll.Res.J.Canda;1991,26,361-431	4.9	4.92
1066	041687-30-3	C1=CC(=CC(=C1)S(=O)(=O)CCO)[N+](=O)[O-]	2-(3-nitrophenylsulfonyl)ethanol	3.19	Kaiser, Water Poll.Res.J.Canda;1991,26,361-431	3.19	3.56	Kaiser, Water Poll.Res.J.Canda;1991,26,361-431	3.56	3.68	Kaiser, Water Poll.Res.J.Canda;1991,26,361-431	3.68	3.56
1067	007605-28-9	C1=CC=C(C=C1)S(=O)(=O)CC#N	(phenylsulfonyl)acetonitrile	3.73	Kaiser, Water Poll.Res.J.Canda;1991,26,361-431	3.73	3.71	Kaiser, Water Poll.Res.J.Canda;1991,26,361-431	3.71	3.63	Kaiser, Water Poll.Res.J.Canda;1991,26,361-431	3.63	3.71
1068	002845-62-7	C1=CC=C(C=C1)S(=O)(=O)N=C=O	benzenesulfonyl isocyanate	4.14	Kaiser, Water Poll.Res.J.Canda;1991,26,361-431	4.14	4.28	Kaiser, Water Poll.Res.J.Canda;1991,26,361-431	4.28	4.44	Kaiser, Water Poll.Res.J.Canda;1991,26,361-431	4.44	4.28
1069	002297-64-5	O=S(=O)(NN)c(ccc(c1)Br)c1	4-bromobenzenesulfonichydrazide	3.98	Kaiser, Water Poll.Res.J.Canda;1991,26,361-431	3.98	4.03	Kaiser, Water Poll.Res.J.Canda;1991,26,361-431	4.03	3.97	Kaiser, Water Poll.Res.J.Canda;1991,26,361-431	3.97	4.03
1070	037595-74-7	C1=CC=C(C=C1)N(S(=O)(=O)C(F)(F)F)S(=O)(=O)C(F)(F)F	N-phenyl-N-bis(trifluoromethylsulfone)	3.88	Kaiser, Water Poll.Res.J.Canda;1991,26,361-431	3.88	3.9	Kaiser, Water Poll.Res.J.Canda;1991,26,361-431	3.9	3.93	Kaiser, Water Poll.Res.J.Canda;1991,26,361-431	3.93	3.9
1071	001085-98-9	CN(C)S(=O)(=O)N(SC(F)(Cl)Cl)c1ccccc1	dichlofluanide				5.99766	Villa, Ecotoxicol. Environ. Saf. 2012, 86,93-100	5.99766				5.99766
1072	000149-45-1	C1=C(C=C(C(=C1S(=O)(=O)O)O)O)S(=O)(=O)O	Tiron	2.84	Kaiser, Water Poll.Res.J.Canda;1991,26,361-431	2.84	2.85	Kaiser, Water Poll.Res.J.Canda;1991,26,361-431	2.85	2.61	Kaiser, Water Poll.Res.J.Canda;1991,26,361-431	2.61	2.85
1073	000121-57-3	C1=CC(=CC=C1N)S(=O)(=O)O	sulfanilic acid	3.6	Kaiser, Water Poll.Res.J.Canda;1991,26,361-431	3.6	3.46	Kaiser, Water Poll.Res.J.Canda;1991,26,361-431	3.46	3.18	Kaiser, Water Poll.Res.J.Canda;1991,26,361-431	3.18	3.46
1074	000098-67-9	C1=CC(=CC=C1O)S(=O)(=O)O	phenol-4-sulfonic acid	2.88	Kaiser, Water Poll.Res.J.Canda;1991,26,361-431	2.88	2.79	Kaiser, Water Poll.Res.J.Canda;1991,26,361-431	2.79	2.66	Kaiser, Water Poll.Res.J.Canda;1991,26,361-431	2.66	2.79
1075	006217-68-1	C1(=CC=C([N+](=O)[O-])C=C1)OS(=O)(=O)O	4-nitrophenylsulfate potassium salt	3.74	Kaiser, Water Poll.Res.J.Canda;1991,26,361-431	3.74	3.82	Kaiser, Water Poll.Res.J.Canda;1991,26,361-431	3.82	3.84	Kaiser, Water Poll.Res.J.Canda;1991,26,361-431	3.84	3.82
1076	073231-34-2	c1(ccc(cc1)C(C(NC(C(Cl)Cl)=O)CF)O)S(=O)(=O)C	Florfenicol							3.11	Lei Jiang, Bull Environ Contam Toxicol, 2010,85:550-555	3.11	3.11
1077	015318-45-3	c1cc(S(=O)(=O)C)ccc1C(O)C(CO)NC(=O)C(Cl)Cl	Thiamphenicol							2.77	Lei Jiang, Bull Environ Contam Toxicol, 2010,85:550-555	2.77	2.77
1078	000122-14-5	COP(=S)(OC)Oc1ccc([N+](=O)[O-])c(C)c1	fenitrothion				4.28443	Villa, Ecotoxicol. Environ. Saf. 2012, 86,93-100	4.28443	4.9	Gälli, Aquatic Toxicology, 1994,30,259-269	4.9	4.28443
1079	000056-38-2	CCOP(=S)(OCC)Oc1ccc(cc1)[N+](=O)[O-]	parathion_ethyl	（4.54*/3.63）	Kaiser, Water Poll.Res.J.Canda;1991,26,361-431	4.085	3.93414	Villa, Ecotoxicol. Environ. Saf. 2012, 86,93-100	3.93414	4.41	Gälli, Aquatic Toxicology, 1994,30,259-269	4.41	3.93414
1080	000311-45-5	CCOP(=O)(OCC)Oc1ccc(cc1)[N+](=O)[O-]	paraoxon				3.82121	Villa, Ecotoxicol. Environ. Saf. 2012, 86,93-100	3.82121				3.82121
1081	000944-22-9	S=P(OCC)(Sc1ccccc1)CC	Fonofos	4.68	Kaiser, Water Poll.Res.J.Canda;1991,26,361-431	4.68							4.68
1082	000110-86-1	C1=CC=NC=C1	pyridine	（2.42*/1.48）	Kaiser, Water Poll.Res.J.Canda;1991,26,361-431	1.95	(2.53*/1.57)/2.13/2.22	Kaiser, Water Poll.Res.J.Canda;1991,26,361-431/Couling, Green Chemistry, 2006,8,82-90/Jennings, Water Research, 2001,35,3448-3456	2.1125	(2.57*/2.03)	Kaiser, Water Poll.Res.J.Canda;1991,26,361-431	2.3	2.1125	0.96
1083	000108-89-4	CC1=CC=NC=C1	4-picoline	3.51	Kaiser, Water Poll.Res.J.Canda;1991,26,361-431	3.51	3.52/3.65	Kaiser, Water Poll.Res.J.Canda;1991,26,361-431/Jennings, Water Research, 2001,35,3448-3456	3.585	3.54	Kaiser, Water Poll.Res.J.Canda;1991,26,361-431	3.54	3.585	0.13
1084	000108-99-6	CC1=CN=CC=C1	3-picoline	3.12	Kaiser, Water Poll.Res.J.Canda;1991,26,361-431	3.12	3.10/2.93	Kaiser, Water Poll.Res.J.Canda;1991,26,361-431/Docherty, Green Chemistry, 2005,7,185-189	3.015	3.1	Kaiser, Water Poll.Res.J.Canda;1991,26,361-431	3.1	3.015	0.17
1085	000109-06-8	CC1=CC=CC=N1	2-picoline	2.85	Kaiser, Water Poll.Res.J.Canda;1991,26,361-431	2.85	2.87	Kaiser, Water Poll.Res.J.Canda;1991,26,361-431	2.87	2.93	Kaiser, Water Poll.Res.J.Canda;1991,26,361-431	2.93	2.87
1086	000536-75-4	CCC1=CC=NC=C1	4-ethylpyridine	4.35	Kaiser, Water Poll.Res.J.Canda;1991,26,361-431	4.35	4.34	Kaiser, Water Poll.Res.J.Canda;1991,26,361-431	4.34	4.29	Kaiser, Water Poll.Res.J.Canda;1991,26,361-431	4.29	4.34
1087	000108-47-4	CC1=CC(=NC=C1)C	2,4-lutidine	3.78	Kaiser, Water Poll.Res.J.Canda;1991,26,361-431	3.78	3.77	Kaiser, Water Poll.Res.J.Canda;1991,26,361-431	3.77	3.76	Kaiser, Water Poll.Res.J.Canda;1991,26,361-431	3.76	3.77
1088	000108-48-5	CC1=NC(=CC=C1)C	2,6-lutidine	2.96	Kaiser, Water Poll.Res.J.Canda;1991,26,361-431	2.96	2.96	Kaiser, Water Poll.Res.J.Canda;1991,26,361-431	2.96	2.96	Kaiser, Water Poll.Res.J.Canda;1991,26,361-431	2.96	2.96
1089	000583-58-4	CC1=C(C=NC=C1)C	3,4-lutidine	4.15	Kaiser, Water Poll.Res.J.Canda;1991,26,361-431	4.15	4.1	Kaiser, Water Poll.Res.J.Canda;1991,26,361-431	4.1	4.03	Kaiser, Water Poll.Res.J.Canda;1991,26,361-431	4.03	4.1
1090	000591-22-0	n(cc(cc1C)C)c1	3,5-Dimethylpyridine				3.36	Couling, Green Chemistry, 2006,8,82-90	3.36				3.36
1091	002875-18-5	C1=C(C(=NC(=C1F)F)F)F	2,3,5,6-tetrafluoropyridine	2.6	Kaiser, Water Poll.Res.J.Canda;1991,26,361-431	2.6	2.58	Kaiser, Water Poll.Res.J.Canda;1991,26,361-431	2.58	2.55	Kaiser, Water Poll.Res.J.Canda;1991,26,361-431	2.55	2.58
1092	000626-60-8	C1=CC(=CN=C1)Cl	3-chloropyridine	3.23	Kaiser, Water Poll.Res.J.Canda;1991,26,361-431	3.23	3.32	Kaiser, Water Poll.Res.J.Canda;1991,26,361-431	3.32	3.22	Kaiser, Water Poll.Res.J.Canda;1991,26,361-431	3.22	3.32
1093	000109-09-1	C1=CC=NC(=C1)Cl	2-chloro-pyridine	3.21	Kaiser, Water Poll.Res.J.Canda;1991,26,361-431	3.21	3.2	Kaiser, Water Poll.Res.J.Canda;1991,26,361-431	3.2	3.21	Kaiser, Water Poll.Res.J.Canda;1991,26,361-431	3.21	3.2
1094	016110-09-1	C1=CC(=NC=C1Cl)Cl	2,5-dichloropyridine	3.26	Kaiser, Water Poll.Res.J.Canda;1991,26,361-431	3.26	3.25	Kaiser, Water Poll.Res.J.Canda;1991,26,361-431	3.25	3.26	Kaiser, Water Poll.Res.J.Canda;1991,26,361-431	3.26	3.25
1095	002402-77-9	C1=CC(=C(N=C1)Cl)Cl	2,3-dichloropyridine	3.62	Kaiser, Water Poll.Res.J.Canda;1991,26,361-431	3.62	3.64	Kaiser, Water Poll.Res.J.Canda;1991,26,361-431	3.64	3.64	Kaiser, Water Poll.Res.J.Canda;1991,26,361-431	3.64	3.64
1096	002402-78-0	C1=CC(=NC(=C1)Cl)Cl	2,6-dichloropyridine	3.26	Kaiser, Water Poll.Res.J.Canda;1991,26,361-431	3.26	3.25	Kaiser, Water Poll.Res.J.Canda;1991,26,361-431	3.25	3.25	Kaiser, Water Poll.Res.J.Canda;1991,26,361-431	3.25	3.25
1097	002457-47-8	C1=C(C=NC=C1Cl)Cl	3,5-dichloropyridine	3.3	Kaiser, Water Poll.Res.J.Canda;1991,26,361-431	3.3	3.31	Kaiser, Water Poll.Res.J.Canda;1991,26,361-431	3.31	3.32	Kaiser, Water Poll.Res.J.Canda;1991,26,361-431	3.32	3.31
1098	052334-81-3	C1=CC(=NC=C1C(F)(F)F)Cl	2-chloro-5-trifluoromethyl-pyridine	3.78	Kaiser, Water Poll.Res.J.Canda;1991,26,361-431	3.78	3.68	Kaiser, Water Poll.Res.J.Canda;1991,26,361-431	3.68				3.68
1099	019524-06-2	C1=CN=CC=C1Br	4-bromopyridine hydrochloride	3.96	Kaiser, Water Poll.Res.J.Canda;1991,26,361-431	3.96	3.93	Kaiser, Water Poll.Res.J.Canda;1991,26,361-431	3.93	3.92	Kaiser, Water Poll.Res.J.Canda;1991,26,361-431	3.92	3.93
1100	000100-43-6	C=CC1=CC=NC=C1	4-vinylpyridine	4.09	Kaiser, Water Poll.Res.J.Canda;1991,26,361-431	4.09	4.04	Kaiser, Water Poll.Res.J.Canda;1991,26,361-431	4.04	4.03	Kaiser, Water Poll.Res.J.Canda;1991,26,361-431	4.03	4.04
1101	000586-95-8	C1=CN=CC=C1CO	4-pyridinemethanol	（2.67*/2.68）	Kaiser, Water Poll.Res.J.Canda;1991,26,361-431	2.675	(2.65*/2.65)	Kaiser, Water Poll.Res.J.Canda;1991,26,361-431	2.65	(2.63*/2.61)	Kaiser, Water Poll.Res.J.Canda;1991,26,361-431	2.62	2.65	0
1102	000103-74-2	C1=CC=NC(=C1)CCO	2-(2-hydroxyethyl)pyridine	2.37	Kaiser, Water Poll.Res.J.Canda;1991,26,361-431	2.37	2.36	Kaiser, Water Poll.Res.J.Canda;1991,26,361-431	2.36	2.36	Kaiser, Water Poll.Res.J.Canda;1991,26,361-431	2.36	2.36
1103	002859-67-8	C1=CC(=CN=C1)CCCO	3-pyridinepropanol	3.27	Kaiser, Water Poll.Res.J.Canda;1991,26,361-431	3.27	3.23	Kaiser, Water Poll.Res.J.Canda;1991,26,361-431	3.23	3.2	Kaiser, Water Poll.Res.J.Canda;1991,26,361-431	3.2	3.23
1104	001628-89-3	COC1=CC=CC=N1	2-methoxypyridine	2.6	Kaiser, Water Poll.Res.J.Canda;1991,26,361-431	2.6	2.62	Kaiser, Water Poll.Res.J.Canda;1991,26,361-431	2.62	2.62	Kaiser, Water Poll.Res.J.Canda;1991,26,361-431	2.62	2.62
1105	000500-22-1	C1=CC(=CN=C1)C=O	3-pyridinecarb oxyaldehyde	2.51	Kaiser, Water Poll.Res.J.Canda;1991,26,361-431	2.51	2.6	Kaiser, Water Poll.Res.J.Canda;1991,26,361-431	2.6	2.64	Kaiser, Water Poll.Res.J.Canda;1991,26,361-431	2.64	2.6
1106	001121-60-4	C1=CC=NC(=C1)C=O	2-pyridinecarboxaldehyde	2.81	Kaiser, Water Poll.Res.J.Canda;1991,26,361-431	2.81	2.93	Kaiser, Water Poll.Res.J.Canda;1991,26,361-431	2.93	2.98	Kaiser, Water Poll.Res.J.Canda;1991,26,361-431	2.98	2.93
1107	000872-85-5	C1=CN=CC=C1C=O	4-pyridinecarboxaldehyde	2.88	Kaiser, Water Poll.Res.J.Canda;1991,26,361-431	2.88	2.99	Kaiser, Water Poll.Res.J.Canda;1991,26,361-431	2.99	3.07	Kaiser, Water Poll.Res.J.Canda;1991,26,361-431	3.07	2.99
1108	000350-03-8	CC(=O)C1=CN=CC=C1	3-acetylpyridine	2.98	Kaiser, Water Poll.Res.J.Canda;1991,26,361-431	2.98	3.06	Kaiser, Water Poll.Res.J.Canda;1991,26,361-431	3.06	3.01	Kaiser, Water Poll.Res.J.Canda;1991,26,361-431	3.01	3.06
1109	001122-54-9	CC(=O)C1=CC=NC=C1	4-acetylpyridine	2.71	Kaiser, Water Poll.Res.J.Canda;1991,26,361-431	2.71	2.72	Kaiser, Water Poll.Res.J.Canda;1991,26,361-431	2.72	2.69	Kaiser, Water Poll.Res.J.Canda;1991,26,361-431	2.69	2.72
1110	001122-62-9	CC(=O)C1=CC=CC=N1	2-acetylpyridine	2.49	Kaiser, Water Poll.Res.J.Canda;1991,26,361-431	2.49	2.46	Kaiser, Water Poll.Res.J.Canda;1991,26,361-431	2.46	2.46	Kaiser, Water Poll.Res.J.Canda;1991,26,361-431	2.46	2.46
1111	002459-09-8	COC(=O)CC1=CC=NC=C1	methylisonicotinate	2.84	Kaiser, Water Poll.Res.J.Canda;1991,26,361-431	2.84	2.82	Kaiser, Water Poll.Res.J.Canda;1991,26,361-431	2.82	2.8	Kaiser, Water Poll.Res.J.Canda;1991,26,361-431	2.8	2.82
1112	000098-98-6	C1=CC=NC(=C1)C(=O)O	picolinic acid	3.48	Kaiser, Water Poll.Res.J.Canda;1991,26,361-431	3.48	3.43	Kaiser, Water Poll.Res.J.Canda;1991,26,361-431	3.43	3.47	Kaiser, Water Poll.Res.J.Canda;1991,26,361-431	3.47	3.43
1113	000055-22-1	O=C(O)c(ccnc1)c1	isonicotinic acid	3.12	Kaiser, Water Poll.Res.J.Canda;1991,26,361-431	3.12	3.1	Kaiser, Water Poll.Res.J.Canda;1991,26,361-431	3.1	3.01	Kaiser, Water Poll.Res.J.Canda;1991,26,361-431	3.01	3.1
1114	000059-67-6	O=C(O)c(cccn1)c1	nicotinic acid	2.88	Kaiser, Water Poll.Res.J.Canda;1991,26,361-431	2.88	2.82/1.50	Kaiser, Water Poll.Res.J.Canda;1991,26,361-431/Jennings, Water Research, 2001,35,3448-3456	2.16	2.76	Kaiser, Water Poll.Res.J.Canda;1991,26,361-431	2.76	2.16	1.32
1115	000874-24-8	C1=CC(=C(N=C1)C(=O)O)O	3-hydroxypicolinic acid	3.77	Kaiser, Water Poll.Res.J.Canda;1991,26,361-431	3.77	3.85	Kaiser, Water Poll.Res.J.Canda;1991,26,361-431	3.85	3.9	Kaiser, Water Poll.Res.J.Canda;1991,26,361-431	3.9	3.85
1116	000089-00-9	C1=CC(=C(N=C1)C(=O)O)C(=O)O	2,3-pyridinedicarboxylic acid	3.46	Kaiser, Water Poll.Res.J.Canda;1991,26,361-431	3.46	3.4	Kaiser, Water Poll.Res.J.Canda;1991,26,361-431	3.4	3.34	Kaiser, Water Poll.Res.J.Canda;1991,26,361-431	3.34	3.4
1117	000109-00-2	C1=CC(=CN=C1)O	3-hydroxypyridine	2.22	Kaiser, Water Poll.Res.J.Canda;1991,26,361-431	2.22	2.25	Kaiser, Water Poll.Res.J.Canda;1991,26,361-431	2.25	2.29	Kaiser, Water Poll.Res.J.Canda;1991,26,361-431	2.29	2.25
1118	000142-08-5	n(c(O)ccc1)c1	2-hydroxy pyridine	2.52	Kaiser, Water Poll.Res.J.Canda;1991,26,361-431	2.52	2.57	Kaiser, Water Poll.Res.J.Canda;1991,26,361-431	2.57	2.58	Kaiser, Water Poll.Res.J.Canda;1991,26,361-431	2.58	2.57
1119	004214-79-3	Oc1ccc(Cl)cn1	5-chloro-2-pyridinol	2.54	Kaiser, Water Poll.Res.J.Canda;1991,26,361-431	2.54	2.57	Kaiser, Water Poll.Res.J.Canda;1991,26,361-431	2.57	2.53	Kaiser, Water Poll.Res.J.Canda;1991,26,361-431	2.53	2.57
1120	006515-38-4	Oc1nc(Cl)c(Cl)cc1Cl	3,5,6-trichloro-2-pyridinol	4.03	Kaiser, Water Poll.Res.J.Canda;1991,26,361-431	4.03							4.03
1121	016867-04-2	n1c(O)c(O)ccc1	2,3-dihydroxypyridine	2.58	Kaiser, Water Poll.Res.J.Canda;1991,26,361-431	2.58	2.62	Kaiser, Water Poll.Res.J.Canda;1991,26,361-431	2.62	2.65	Kaiser, Water Poll.Res.J.Canda;1991,26,361-431	2.65	2.62
1122	000462-08-8	C1=CC(=CN=C1)N	3-aminopyridine	2.17	Kaiser, Water Poll.Res.J.Canda;1991,26,361-431	2.17	2.18	Kaiser, Water Poll.Res.J.Canda;1991,26,361-431	2.18	2.14	Kaiser, Water Poll.Res.J.Canda;1991,26,361-431	2.14	2.18
1123	000504-24-5	C1=CN=CC=C1N	4-aminopyridine	3.55	Kaiser, Water Poll.Res.J.Canda;1991,26,361-431	3.55	3.6	Kaiser, Water Poll.Res.J.Canda;1991,26,361-431	3.6	3.56	Kaiser, Water Poll.Res.J.Canda;1991,26,361-431	3.56	3.6
1124	000504-29-0	C1=CC=NC(=C1)N	2-aminopyridine	2.58	Kaiser, Water Poll.Res.J.Canda;1991,26,361-431	2.58	2.57	Kaiser, Water Poll.Res.J.Canda;1991,26,361-431	2.57	2.52	Kaiser, Water Poll.Res.J.Canda;1991,26,361-431	2.52	2.57
1125	000054-96-6	Nc1ccncc1N	3,4-diaminopyridine	3.47	Kaiser, Water Poll.Res.J.Canda;1991,26,361-431	3.47	3.53	Kaiser, Water Poll.Res.J.Canda;1991,26,361-431	3.53	3.51	Kaiser, Water Poll.Res.J.Canda;1991,26,361-431	3.51	3.53
1126	001682-20-8	C1(=C(C(=NC(=C1F)F)F)F)N	4-amino-2,3,5,6-tetrafluoropyridine	3.02	Kaiser, Water Poll.Res.J.Canda;1991,26,361-431	3.02	3.03	Kaiser, Water Poll.Res.J.Canda;1991,26,361-431	3.03	3.04	Kaiser, Water Poll.Res.J.Canda;1991,26,361-431	3.04	3.03
1127	002840-00-8	C1(=C(C(=NC(=C1Cl)F)F)Cl)N	4-amino-3,5-dichloro-2,6-difluoropoyridine	3.66	Kaiser, Water Poll.Res.J.Canda;1991,26,361-431	3.66	3.72	Kaiser, Water Poll.Res.J.Canda;1991,26,361-431	3.72	3.7	Kaiser, Water Poll.Res.J.Canda;1991,26,361-431	3.7	3.72
1128	005683-33-0	CN(C)C1=CC=CC=N1	2-dimethylaminopyridine	3.09	Kaiser, Water Poll.Res.J.Canda;1991,26,361-431	3.09	3.09	Kaiser, Water Poll.Res.J.Canda;1991,26,361-431	3.09	3.05	Kaiser, Water Poll.Res.J.Canda;1991,26,361-431	3.05	3.09
1129	001122-58-3	CN(C)C1=CC=NC=C1	4-dimethylaminopyridine	（3.70*/3.66）	Kaiser, Water Poll.Res.J.Canda;1991,26,361-431	3.68	(3.76*/3.69)/3.41	Kaiser, Water Poll.Res.J.Canda;1991,26,361-431/Couling, Green Chemistry, 2006,8,82-90	3.62	(3.72*/3.66)	Kaiser, Water Poll.Res.J.Canda;1991,26,361-431	3.69	3.62	0.35
1130	000141-86-6	C1=CC(=NC(=C1)N)N	2,6-diaminopyridine	2.29	Kaiser, Water Poll.Res.J.Canda;1991,26,361-431	2.29	2.32	Kaiser, Water Poll.Res.J.Canda;1991,26,361-431	2.32	2.32	Kaiser, Water Poll.Res.J.Canda;1991,26,361-431	2.32	2.32
1131	000452-58-4	C1=CC(=C(N=C1)N)N	2,3-diaminopyridine	2.2	Kaiser, Water Poll.Res.J.Canda;1991,26,361-431	2.2	2.24	Kaiser, Water Poll.Res.J.Canda;1991,26,361-431	2.24	2.26	Kaiser, Water Poll.Res.J.Canda;1991,26,361-431	2.26	2.24
1132	000054-11-5	n(cccc1C(N(CC2)C)C2)c1	Nicotine	3.65015	Calleja, Food and Chemical Toxicology, 1994,32,173-187	3.65015							3.65015
1133	005470-18-8	C1=CC(=C(N=C1)Cl)[N+](=O)[O-]	2-chloro-3-nitropyridine	3.6	Kaiser, Water Poll.Res.J.Canda;1991,26,361-431	3.6	3.67	Kaiser, Water Poll.Res.J.Canda;1991,26,361-431	3.67	3.66	Kaiser, Water Poll.Res.J.Canda;1991,26,361-431	3.66	3.67
1134	004214-76-0	C1=CC(=NC=C1[N+](=O)[O-])N	2-amino-5-nitropoyridine	3.23	Kaiser, Water Poll.Res.J.Canda;1991,26,361-431	3.23	3.26	Kaiser, Water Poll.Res.J.Canda;1991,26,361-431	3.26	3.19	Kaiser, Water Poll.Res.J.Canda;1991,26,361-431	3.19	3.26
1135	002578-34-2	C1=C(C=NC(=C1[N+](=O)[O-])Cl)[N+](=O)[O-]	2-chloro-3,5-dinitropyridine	6.2	Kaiser, Water Poll.Res.J.Canda;1991,26,361-431	6.2	6.64	Kaiser, Water Poll.Res.J.Canda;1991,26,361-431	6.64	6.77	Kaiser, Water Poll.Res.J.Canda;1991,26,361-431	6.77	6.64
1136	000100-48-1	C1=CN=CC=C1C#N	4-cyanopyridine	（2.36*/2.33）	Kaiser, Water Poll.Res.J.Canda;1991,26,361-431	2.345	(2.40*/2.38)	Kaiser, Water Poll.Res.J.Canda;1991,26,361-431	2.39	(2.42*/2.33)	Kaiser, Water Poll.Res.J.Canda;1991,26,361-431	2.375	2.39	0.02
1137	000100-54-9	C1=CC(=CN=C1)C#N	3-cyanopyridine	2.21	Kaiser, Water Poll.Res.J.Canda;1991,26,361-431	2.21	2.21	Kaiser, Water Poll.Res.J.Canda;1991,26,361-431	2.21	2.2	Kaiser, Water Poll.Res.J.Canda;1991,26,361-431	2.2	2.21
1138	000100-70-9	C1=CC=NC(=C1)C#N	2-cyanopyridine	2.52	Kaiser, Water Poll.Res.J.Canda;1991,26,361-431	2.52	2.81	Kaiser, Water Poll.Res.J.Canda;1991,26,361-431	2.81	3.07	Kaiser, Water Poll.Res.J.Canda;1991,26,361-431	3.07	2.81
1139	013121-99-8	C1=NC=CC(=C1)CC#N	4-pyridylacetonitrile hydrochloride	3.65	Kaiser, Water Poll.Res.J.Canda;1991,26,361-431	3.65	3.61	Kaiser, Water Poll.Res.J.Canda;1991,26,361-431	3.61	3.55	Kaiser, Water Poll.Res.J.Canda;1991,26,361-431	3.55	3.61
1140	000054-85-3	NNC(=O)c1ccncc1	Isoniazid	1.09717	Calleja, Food and Chemical Toxicology, 1994,32,173-187	1.09717							1.09717
1141	000933-90-4	C1=CC(=C(N=C1)C(=O)N)O	3-hydroxypicolinamide	3.17	Kaiser, Water Poll.Res.J.Canda;1991,26,361-431	3.17	3.12	Kaiser, Water Poll.Res.J.Canda;1991,26,361-431	3.12	3.06	Kaiser, Water Poll.Res.J.Canda;1991,26,361-431	3.06	3.12
1142	001453-82-3	C1=CN=CC=C1C(=O)N	isonicotinamide	2.37	Kaiser, Water Poll.Res.J.Canda;1991,26,361-431	2.37	2.41	Kaiser, Water Poll.Res.J.Canda;1991,26,361-431	2.41	2.38	Kaiser, Water Poll.Res.J.Canda;1991,26,361-431	2.38	2.41
1143	000696-54-8	ON=Cc1ccncc1	4-pyridinealdoxime	3.75	Kaiser, Water Poll.Res.J.Canda;1991,26,361-431	3.75	3.74	Kaiser, Water Poll.Res.J.Canda;1991,26,361-431	3.74	3.69	Kaiser, Water Poll.Res.J.Canda;1991,26,361-431	3.69	3.74
1144	002196-13-6	C1=CN=CC=C1C(=S)N	thioisonicotinamide	4.48	Kaiser, Water Poll.Res.J.Canda;1991,26,361-431	4.48	4.45	Kaiser, Water Poll.Res.J.Canda;1991,26,361-431	4.45	4.19	Kaiser, Water Poll.Res.J.Canda;1991,26,361-431	4.19	4.45
1145	005598-13-0	COP(=S)(OC)Oc1nc(Cl)c(Cl)cc1Cl	chlorpyriphos_methyl				3.77453	Villa, Ecotoxicol. Environ. Saf. 2012, 86,93-100	3.77453				3.77453
1146	002921-88-2	CCOP(=S)(OCC)Oc1nc(Cl)c(Cl)cc1Cl	Chlorpyrifos	3.88	Kaiser, Water Poll.Res.J.Canda;1991,26,361-431	3.88							3.88
1147	000289-80-5	C1=CC=NN=C1	pyridazine	1.73	Kaiser, Water Poll.Res.J.Canda;1991,26,361-431	1.73	1.74	Kaiser, Water Poll.Res.J.Canda;1991,26,361-431	1.74	1.74	Kaiser, Water Poll.Res.J.Canda;1991,26,361-431	1.74	1.74
1148	000289-95-2	C1=CN=CN=C1	pyrimidine	2.14	Kaiser, Water Poll.Res.J.Canda;1991,26,361-431	2.14	2.19	Kaiser, Water Poll.Res.J.Canda;1991,26,361-431	2.19	2.19	Kaiser, Water Poll.Res.J.Canda;1991,26,361-431	2.19	2.19
1149	003438-46-8	CC1=NC=NC=C1	4-methylpyrimidine	2.6	Kaiser, Water Poll.Res.J.Canda;1991,26,361-431	2.6	2.56	Kaiser, Water Poll.Res.J.Canda;1991,26,361-431	2.56	2.55	Kaiser, Water Poll.Res.J.Canda;1991,26,361-431	2.55	2.56
1150	004562-27-0	C1=CN=CN=C1O	4-hydroxypyrimidine	(2.15/2.03)	Kaiser, Water Poll.Res.J.Canda;1991,26,361-431	2.09	2.2	Kaiser, Water Poll.Res.J.Canda;1991,26,361-431	2.2	2.17	Kaiser, Water Poll.Res.J.Canda;1991,26,361-431	2.17	2.2
1151	000767-15-7	CC1=CC(=NC(=N1)N)C	2-amino-4,6-dimethylpyrimidine	2.38	Kaiser, Water Poll.Res.J.Canda;1991,26,361-431	2.38	2.43	Kaiser, Water Poll.Res.J.Canda;1991,26,361-431	2.43	2.48	Kaiser, Water Poll.Res.J.Canda;1991,26,361-431	2.48	2.43
1152	038260-54-7	CCOc1cc(OP(=S)(OC)OC)nc(CC)n1	Etrimfos							4.18	Gälli, Aquatic Toxicology, 1994,30,259-269	4.18	4.18
1153	000333-41-5	O(P(OCC)(Oc(nc(nc1C)C(C)C)c1)=S)CC	Diazinon	（4.49*/5.25/4.47/2.92）	Kaiser, Water Poll.Res.J.Canda;1991,26,361-431	4.2825							4.2825	2.33
1154	000290-37-9	C1=CN=CC=N1	pyrazine	2.04	Kaiser, Water Poll.Res.J.Canda;1991,26,361-431	2.04	2.06	Kaiser, Water Poll.Res.J.Canda;1991,26,361-431	2.06	2.05	Kaiser, Water Poll.Res.J.Canda;1991,26,361-431	2.05	2.06
1155	000109-08-0	CC1=NC=CN=C1	2-methylpyrazine	2.33	Kaiser, Water Poll.Res.J.Canda;1991,26,361-431	2.33	2.35	Kaiser, Water Poll.Res.J.Canda;1991,26,361-431	2.35	2.34	Kaiser, Water Poll.Res.J.Canda;1991,26,361-431	2.34	2.35
1156	015707-24-1	CCC1=NC=CN=C1CC	2,3-diethylpyrazine	3.06	Kaiser, Water Poll.Res.J.Canda;1991,26,361-431	3.06	3	Kaiser, Water Poll.Res.J.Canda;1991,26,361-431	3	2.91	Kaiser, Water Poll.Res.J.Canda;1991,26,361-431	2.91	3
1157	003149-28-8	COC1=NC=CN=C1	2-methoxypyrazine	2.67	Kaiser, Water Poll.Res.J.Canda;1991,26,361-431	2.67	2.66	Kaiser, Water Poll.Res.J.Canda;1991,26,361-431	2.66	2.64	Kaiser, Water Poll.Res.J.Canda;1991,26,361-431	2.64	2.66
1158	000122-34-9	n(c(nc(n1)NCC)NCC)c1Cl	simazine	2.93	Kaiser, Water Poll.Res.J.Canda;1991,26,361-431	2.93	3.60292	Villa, Ecotoxicol. Environ. Saf. 2012, 86,93-100	3.60292				3.60292
1159	001912-24-9	n(c(nc(n1)NC(C)C)NCC)c1Cl	atrazine				3.97592	Villa, Ecotoxicol. Environ. Saf. 2012, 86,93-100	3.97592				3.97592
1160	005915-41-3	n(c(nc(n1)NC(C)(C)C)NCC)c1Cl	terbuthylazine				3.74102	Villa, Ecotoxicol. Environ. Saf. 2012, 86,93-100	3.74102				3.74102
1161	000841-06-5	COCCCNc1nc(NC(C)C)nc(SC)n1	methoprotryn				3.7756	Villa, Ecotoxicol. Environ. Saf. 2012, 86,93-100	3.7756				3.7756
1162	033693-04-8	O(c(nc(nc1NC(C)(C)C)NCC)n1)C	terbumeton				3.40084	Villa, Ecotoxicol. Environ. Saf. 2012, 86,93-100	3.40084				3.40084
1163	021725-46-2	CCNc1nc(Cl)nc(NC(C)(C)C(#N))n1	cyanazine				3.22311	Villa, Ecotoxicol. Environ. Saf. 2012, 86,93-100	3.22311				3.22311
1164	021087-64-9	O=C1N(N)C(SC)=NN=C1C(C)(C)C	metribuzin				3.2936	Villa, Ecotoxicol. Environ. Saf. 2012, 86,93-100	3.2936				3.2936
1165	000106-51-4	C1=CC(=O)C=CC1=O	1,4-benzoquinone	（6.73*/7.10/6.13)/6.56	Kaiser, Water Poll.Res.J.Canda;1991,26,361-431/Sheyla, Ecotoxicology, 2014,23:1517-1533	6.63	(6.73*/6.73)/6.56	Kaiser, Water Poll.Res.J.Canda;1991,26,361-431/Sheyla, Ecotoxicology, 2014,23:1517-1533	6.67333	6.69*	Kaiser, Water Poll.Res.J.Canda;1991,26,361-431	6.69	6.67333	0.17
1166	000527-17-3	CC1=C(C(=O)C(=C(C1=O)C)C)C	duroquinone	4.96	Kaiser, Water Poll.Res.J.Canda;1991,26,361-431	4.96	5.17	Kaiser, Water Poll.Res.J.Canda;1991,26,361-431	5.17	5.08	Kaiser, Water Poll.Res.J.Canda;1991,26,361-431	5.08	5.17
1167	000719-22-2	CC(C)(C)C1=CC(=O)C=C(C1=O)C(C)(C)C	2,6-di-tert-butyl-4-benzoquinone	4.3	Kaiser, Water Poll.Res.J.Canda;1991,26,361-431	4.3	4.44	Kaiser, Water Poll.Res.J.Canda;1991,26,361-431	4.44	4.48	Kaiser, Water Poll.Res.J.Canda;1991,26,361-431	4.48	4.44
1168	000319-89-1	O=C1C(O)=C(O)C(=O)C(O)=C1O	tetrahydroxyquinone	4.55	Kaiser, Water Poll.Res.J.Canda;1991,26,361-431	4.55	4.53	Kaiser, Water Poll.Res.J.Canda;1991,26,361-431	4.53	4.49	Kaiser, Water Poll.Res.J.Canda;1991,26,361-431	4.49	4.53
1169	000110-00-9	C1=COC=C1	furan	2.6	Kaiser, Water Poll.Res.J.Canda;1991,26,361-431	2.6	2.68	Kaiser, Water Poll.Res.J.Canda;1991,26,361-431	2.68	2.82	Kaiser, Water Poll.Res.J.Canda;1991,26,361-431	2.82	2.68
1170	000092-55-7	CC(=O)OC(C1=CC=C(O1)[N+](=O)[O-])OC(=O)C	5-nitro-2-furaldehyde diacetate	5.32	Kaiser, Water Poll.Res.J.Canda;1991,26,361-431	5.32	5.86	Kaiser, Water Poll.Res.J.Canda;1991,26,361-431	5.86	6.07	Kaiser, Water Poll.Res.J.Canda;1991,26,361-431	6.07	5.86
1171	000109-97-7	C1=CNC=C1	pyrrole	2.16	Kaiser, Water Poll.Res.J.Canda;1991,26,361-431	2.16	2.19/1.40	Kaiser, Water Poll.Res.J.Canda;1991,26,361-431/Jennings, Water Research, 2001,35,3448-3456	1.795	2.21	Kaiser, Water Poll.Res.J.Canda;1991,26,361-431	2.21	1.795	0.79
1172	000288-32-4	C1=CN=CN1	imidazole	2.47	Kaiser, Water Poll.Res.J.Canda;1991,26,361-431	2.47	2.52/0.88	Kaiser, Water Poll.Res.J.Canda;1991,26,361-431/Jennings, Water Research, 2001,35,3448-3456	1.7	2.47	Kaiser, Water Poll.Res.J.Canda;1991,26,361-431	2.47	1.7	1.64
1173	000616-47-7	N(C=CN1C)=C1	3-Methylimidazole				1.83	Docherty, Green Chemistry, 2005,7,185-189	1.83				1.83
1174	001072-63-5	C=CN1C=CN=C1	1-vinylimidazole	2.65	Kaiser, Water Poll.Res.J.Canda;1991,26,361-431	2.65	2.66	Kaiser, Water Poll.Res.J.Canda;1991,26,361-431	2.66	2.64	Kaiser, Water Poll.Res.J.Canda;1991,26,361-431	2.64	2.66
1175	051481-61-9	CNC(NCCSCC1NC=NC=1C)=NC(#N)	cimetidine	2.74	Kim,Environment International，2007，3：370-375	2.74	2.83	Kim,Environment International，2007，3：370-375	2.83				2.83
1176	000288-88-0	C1=NC=NN1	1,2,4-triazole	1.14	Kaiser, Water Poll.Res.J.Canda;1991,26,361-431	1.14	1.13	Kaiser, Water Poll.Res.J.Canda;1991,26,361-431	1.13	1.12	Kaiser, Water Poll.Res.J.Canda;1991,26,361-431	1.12	1.13
1177	000584-13-4	C1=NN=CN1N	4-amino-1,2,4-triazole	1.96	Kaiser, Water Poll.Res.J.Canda;1991,26,361-431	1.96	1.97	Kaiser, Water Poll.Res.J.Canda;1991,26,361-431	1.97	2	Kaiser, Water Poll.Res.J.Canda;1991,26,361-431	2	1.97
1178	000061-82-5	n1nc(N)nc1	3-amino-1,2,4-triazole	（2.40/2.67）	Kaiser, Water Poll.Res.J.Canda;1991,26,361-431	2.535	2.29	Kaiser, Water Poll.Res.J.Canda;1991,26,361-431	2.29	2.16	Kaiser, Water Poll.Res.J.Canda;1991,26,361-431	2.16	2.29
1179	003179-31-5	n1nc(S)nc1	mercaptotriazole	3.01	Kaiser, Water Poll.Res.J.Canda;1991,26,361-431	3.01							3.01
1180	000288-94-8	C1=NNN=N1	1-H-tetrazole	3.17	Kaiser, Water Poll.Res.J.Canda;1991,26,361-431	3.17	3.16	Kaiser, Water Poll.Res.J.Canda;1991,26,361-431	3.16	3.16	Kaiser, Water Poll.Res.J.Canda;1991,26,361-431	3.16	3.16
1181	000288-47-1	C1=CSC=N1	thiazole	3.87	Kaiser, Water Poll.Res.J.Canda;1991,26,361-431	3.87	3.85	Kaiser, Water Poll.Res.J.Canda;1991,26,361-431	3.85	3.8	Kaiser, Water Poll.Res.J.Canda;1991,26,361-431	3.8	3.85
1182	000096-50-4	C1=CSC(=N1)N	2-aminothiazole	1.85	Kaiser, Water Poll.Res.J.Canda;1991,26,361-431	1.85	1.95	Kaiser, Water Poll.Res.J.Canda;1991,26,361-431	1.95	2.02	Kaiser, Water Poll.Res.J.Canda;1991,26,361-431	2.02	1.95
1183	034014-18-1	CNC(=O)N(C)c1nnc(s1)C(C)(C)C	Tebuthiuron	2.84	Kaiser, Water Poll.Res.J.Canda;1991,26,361-431	2.84							2.84
1184	000110-02-1	C1=CSC=C1	thiophene	2.75	Kaiser, Water Poll.Res.J.Canda;1991,26,361-431	2.75	2.75	Kaiser, Water Poll.Res.J.Canda;1991,26,361-431	2.75	2.67	Kaiser, Water Poll.Res.J.Canda;1991,26,361-431	2.67	2.75
1185	025112-68-9	S1C(C(=O)O)=CC=C1	2-thiophenecarboxylic acid sodium	2.4	Kaiser, Water Poll.Res.J.Canda;1991,26,361-431	2.4	2.39	Kaiser, Water Poll.Res.J.Canda;1991,26,361-431	2.39	2.39	Kaiser, Water Poll.Res.J.Canda;1991,26,361-431	2.39	2.39
1186	000326-91-0	O=C(C(SC=C1)=C1)CC(=O)C(F)(F)F	thenoyltrifluoroacetone	4.77	Kaiser, Water Poll.Res.J.Canda;1991,26,361-431	4.77							4.77
1187	000092-52-4	c(c(cccc1)c1)(cccc2)c2	biphenyl							4.91	Kaiser, Water Poll.Res.J.Canda;1991,26,361-431	4.91	4.91
1188	000643-93-6	CC1=CC=CC(=C1)C2=CC=CC=C2	3-phenyltoluene	5.27	Kaiser, Water Poll.Res.J.Canda;1991,26,361-431	5.27	5.09	Kaiser, Water Poll.Res.J.Canda;1991,26,361-431	5.09	5.02	Kaiser, Water Poll.Res.J.Canda;1991,26,361-431	5.02	5.09
1189	000644-08-6	CC1=CC=C(C=C1)C2=CC=CC=C2	4-phenyltoluene	（5.22*/5.14）	Kaiser, Water Poll.Res.J.Canda;1991,26,361-431	5.18	(5.03*/4.97)	Kaiser, Water Poll.Res.J.Canda;1991,26,361-431	5	(4.88*/4.85)	Kaiser, Water Poll.Res.J.Canda;1991,26,361-431	4.865	5	0.06
1190	002051-62-9	Clc1ccc(cc1)c2ccccc2	4-Monochlorobiphenyl				6.2	Lin, Marine Pollution Bulletin,2005,50,617-623	6.2				6.2
1191	016605-91-7	Clc2cccc(c1ccccc1)c2Cl	2,3-Dichlorobiphenyl				7.12	Lin, Marine Pollution Bulletin,2005,50,617-623	7.12				7.12
1192	003597-91-9	C1=CC=C(C=C1)C2=CC=C(C=C2)CO	4-biphenylmethanol	4.82	Kaiser, Water Poll.Res.J.Canda;1991,26,361-431	4.82	4.87	Kaiser, Water Poll.Res.J.Canda;1991,26,361-431	4.87	4.85	Kaiser, Water Poll.Res.J.Canda;1991,26,361-431	4.85	4.87
1193	000092-92-2	C1=CC=C(C=C1)C2=CC=C(C=C2)C(=O)O	4-biphenylcarboxylic acid	4.03	Kaiser, Water Poll.Res.J.Canda;1991,26,361-431	4.03	4.16	Kaiser, Water Poll.Res.J.Canda;1991,26,361-431	4.16	4.17	Kaiser, Water Poll.Res.J.Canda;1991,26,361-431	4.17	4.16
1194	005728-52-9	C1=CC=C(C=C1)C2=CC=C(CC(=O)O)C=C2	4-biphenylacetic acid	3.99	Kaiser, Water Poll.Res.J.Canda;1991,26,361-431	3.99	4.01	Kaiser, Water Poll.Res.J.Canda;1991,26,361-431	4.01	4.01	Kaiser, Water Poll.Res.J.Canda;1991,26,361-431	4.01	4.01
1195	000090-43-7	C1=CC=C(C=C1)C2=CC=CC=C2O	2-Phenylphenol	4.92	Kaiser, Water Poll.Res.J.Canda;1991,26,361-431	4.92	5.63	Villa, Ecotoxicol. Environ. Saf. 2012, 86,93-100	5.63				5.63
1196	000092-69-3	C1=CC=C(C=C1)C2=CC=C(C=C2)O	4-hydroxybiphenyl	4.99	Kaiser, Water Poll.Res.J.Canda;1991,26,361-431	4.99	4.87	Kaiser, Water Poll.Res.J.Canda;1991,26,361-431	4.87	4.86	Kaiser, Water Poll.Res.J.Canda;1991,26,361-431	4.86	4.87
1197	000092-88-6	C1=CC(=CC=C1C2=CC=C(C=C2)O)O	4,4-biphenol	4.97	Kaiser, Water Poll.Res.J.Canda;1991,26,361-431	4.97	4.91	Kaiser, Water Poll.Res.J.Canda;1991,26,361-431	4.91	4.86	Kaiser, Water Poll.Res.J.Canda;1991,26,361-431	4.86	4.91
1198	000090-41-5	C1=CC=C(C=C1)C2=CC=CC=C2N	2-aminobiphenyl	4.48	Kaiser, Water Poll.Res.J.Canda;1991,26,361-431	4.48	4.4	Kaiser, Water Poll.Res.J.Canda;1991,26,361-431	4.4	4.4	Kaiser, Water Poll.Res.J.Canda;1991,26,361-431	4.4	4.4
1199	000092-67-1	C1=CC=C(C=C1)C2=CC=C(C=C2)N	4-aminobiphenyl	4.52	Kaiser, Water Poll.Res.J.Canda;1991,26,361-431	4.52	4.49	Kaiser, Water Poll.Res.J.Canda;1991,26,361-431	4.49	4.4	Kaiser, Water Poll.Res.J.Canda;1991,26,361-431	4.4	4.49
1200	000092-87-5	Nc(ccc(c(ccc(N)c1)c1)c2)c2	Benzidine				3.84204	Vighi, Ecotoxicol. Environ. Saf. 2009, 72, 154-161	3.84204				3.84204
1201	000119-90-4	COC1=C(C=CC(=C1)C2=CC(=C(C=C2)N)OC)N	3,3'-dimethoxybenzidine	3.46	Kaiser, Water Poll.Res.J.Canda;1991,26,361-431	3.46	3.44	Kaiser, Water Poll.Res.J.Canda;1991,26,361-431	3.44	3.28	Kaiser, Water Poll.Res.J.Canda;1991,26,361-431	3.28	3.44
1202	000091-94-1	C1=CC(=C(C=C1C2=CC(=C(C=C2)N)Cl)Cl)N	3,3-dichlorobenzidine				6.62	Kaiser, Water Poll.Res.J.Canda;1991,26,361-431	6.62				6.62
1203	002920-38-9	C1=CC=C(C=C1)C2=CC=C(C=C2)C#N	4-biphenylcarbonitrile	5.97	Kaiser, Water Poll.Res.J.Canda;1991,26,361-431	5.97	5.97	Kaiser, Water Poll.Res.J.Canda;1991,26,361-431	5.97	5.99	Kaiser, Water Poll.Res.J.Canda;1991,26,361-431	5.99	5.97
1204	001008-88-4	C1=CC=C(C=C1)C2=CN=CC=C2	3-phenylpyridine	5.22	Kaiser, Water Poll.Res.J.Canda;1991,26,361-431	5.22	5.18	Kaiser, Water Poll.Res.J.Canda;1991,26,361-431	5.18	5.15	Kaiser, Water Poll.Res.J.Canda;1991,26,361-431	5.15	5.18
1205	000939-23-1	C1=CC=C(C=C1)C2=CC=NC=C2	4-phenylpyridine	4.91	Kaiser, Water Poll.Res.J.Canda;1991,26,361-431	4.91	4.88	Kaiser, Water Poll.Res.J.Canda;1991,26,361-431	4.88	4.84	Kaiser, Water Poll.Res.J.Canda;1991,26,361-431	4.84	4.88
1206	041394-05-2	c1ccccc1C2=NN=C(C)N(N)C2(=O)	metamitron				2.77944	Villa, Ecotoxicol. Environ. Saf. 2012, 86,93-100	2.77944				2.77944
1207	001698-60-8	c1ccccc1N2C(=O)C(Cl)=C(N)C=N2	chloridazon				3.66614	Villa, Ecotoxicol. Environ. Saf. 2012, 86,93-100	3.66614				3.66614
1208	000092-53-5	C1COCCN1C2=CC=CC=C2	4-phenylmorpholine	3.65	Kaiser, Water Poll.Res.J.Canda;1991,26,361-431	3.65	3.62	Kaiser, Water Poll.Res.J.Canda;1991,26,361-431	3.62	3.55	Kaiser, Water Poll.Res.J.Canda;1991,26,361-431	3.55	3.62
1209	000050-06-6	CCC1(C(=O)NC(=O)NC1(=O))c2ccccc2	Phenobarbital	1.88594	Calleja, Food and Chemical Toxicology, 1994,32,173-187	1.88594							1.88594
1210	000366-18-7	C1=CC=NC(=C1)C2=CC=CC=N2	2,2'-dipyridyl	3.09	Kaiser, Water Poll.Res.J.Canda;1991,26,361-431	3.09	3.14/2.92	Kaiser, Water Poll.Res.J.Canda;1991,26,361-431/Jennings, Water Research, 2001,35,3448-3456	3.03	3.19	Kaiser, Water Poll.Res.J.Canda;1991,26,361-431	3.19	3.03	0.22
1211	000553-26-4	C1=CN=CC=C1C2=CC=NC=C2	4,4'-dipyridyl	3.29	Kaiser, Water Poll.Res.J.Canda;1991,26,361-431	3.29	3.25	Kaiser, Water Poll.Res.J.Canda;1991,26,361-431	3.25	3.17	Kaiser, Water Poll.Res.J.Canda;1991,26,361-431	3.17	3.25
1212	010041-02-8	C1=CC(=CC=C1N2C=CN=C2)O	4-(imidazol-1-yl)phenol	5.76	Kaiser, Water Poll.Res.J.Canda;1991,26,361-431	5.76	5.75	Kaiser, Water Poll.Res.J.Canda;1991,26,361-431	5.75	5.73	Kaiser, Water Poll.Res.J.Canda;1991,26,361-431	5.73	5.75
1213	002103-99-3	C1=CC(=CC=C1C2=CSC(=N2)N)Cl	2-amino-4-(4-chlorophenyl)thiazole	4.56	Kaiser, Water Poll.Res.J.Canda;1991,26,361-431	4.56	4.55	Kaiser, Water Poll.Res.J.Canda;1991,26,361-431	4.55	4.52	Kaiser, Water Poll.Res.J.Canda;1991,26,361-431	4.52	4.55
1214	000092-43-3	O=C(NN(c(cccc1)c1)C2)C2	1-phenyl-3-pyrazolidinone	4.73	Kaiser, Water Poll.Res.J.Canda;1991,26,361-431	4.73							4.73
1215	036394-22-6	C1C(=O)C(=C(C1=O)O)C2=CC=CC=C2	4-hydroxy-5-phenyl-4-cyclopentene-1,3-dione	3.65	Kaiser, Water Poll.Res.J.Canda;1991,26,361-431	3.65	3.64	Kaiser, Water Poll.Res.J.Canda;1991,26,361-431	3.64	3.59	Kaiser, Water Poll.Res.J.Canda;1991,26,361-431	3.59	3.64
1216	032809-16-8	c1c(Cl)cc(Cl)cc1N2C(=O)C(C)(C3)C3(C)C2(=O)	procimidone				3.92327	Villa, Ecotoxicol. Environ. Saf. 2012, 86,93-100	3.92327				3.92327
1217	000101-81-5	C1=CC=C(C=C1)CC2=CC=CC=C2	diphenylmethane	5.07	Kaiser, Water Poll.Res.J.Canda;1991,26,361-431	5.07	4.87	Kaiser, Water Poll.Res.J.Canda;1991,26,361-431	4.87	4.68	Kaiser, Water Poll.Res.J.Canda;1991,26,361-431	4.68	4.87
1218	000091-01-0	OC(c(cccc1)c1)c(cccc2)c2	benzhydrol							3.52	Kaiser, Water Poll.Res.J.Canda;1991,26,361-431	3.52	3.52
1219	000101-84-8	O(c(cccc1)c1)c(cccc2)c2	phenylether							4.67	Kaiser, Water Poll.Res.J.Canda;1991,26,361-431	4.67	4.67
1220	060123-64-0	Clc2ccc(Oc1cc(Cl)c(Cl)cc1Cl)c(Cl)c2	2,2',4,4',5-pentachlorodiphenyl ether	4.39	Kaiser, Water Poll.Res.J.Canda;1991,26,361-431	4.39	4.43	Kaiser, Water Poll.Res.J.Canda;1991,26,361-431	4.43	4.41	Kaiser, Water Poll.Res.J.Canda;1991,26,361-431	4.41	4.43
1221	004640-01-1	c1cc(cc(c1Oc2c(cc(cc2)Cl)Cl)OC)Cl	Methyl-Triclosan				5.24	Sara Villa, Chemosphere,2015	5.24				5.24
1222	002215-77-2	C1=CC=C(C=C1)OC2=CC=C(C=C2)C(=O)O	4-phenoxybenzoic acid	4.04	Kaiser, Water Poll.Res.J.Canda;1991,26,361-431	4.04	4.05	Kaiser, Water Poll.Res.J.Canda;1991,26,361-431	4.05	4.07	Kaiser, Water Poll.Res.J.Canda;1991,26,361-431	4.07	4.05
1223	000119-61-9	O=C(c(cccc1)c1)c(cccc2)c2	benzophenone							4.31	Kaiser, Water Poll.Res.J.Canda;1991,26,361-431	4.31	4.31
1224	000345-83-5	C1=CC=C(C=C1)C(=O)C2=CC=C(C=C2)F	4-fluorobenzophenone	4.65	Kaiser, Water Poll.Res.J.Canda;1991,26,361-431	4.65	4.61	Kaiser, Water Poll.Res.J.Canda;1991,26,361-431	4.61	4.57	Kaiser, Water Poll.Res.J.Canda;1991,26,361-431	4.57	4.61
1225	000134-85-0	C1=CC=C(C=C1)C(=O)C2=CC=C(C=C2)Cl	4-chlorobenzophenone	5.31	Kaiser, Water Poll.Res.J.Canda;1991,26,361-431	5.31	5.25	Kaiser, Water Poll.Res.J.Canda;1991,26,361-431	5.25	5.19	Kaiser, Water Poll.Res.J.Canda;1991,26,361-431	5.19	5.25
1226	000728-86-9	C1=CC=C(C=C1)C(=O)C2=CC=C(C=C2)C(F)(F)F	4-(trifluoromethyl)benzophenone	6.19	Kaiser, Water Poll.Res.J.Canda;1991,26,361-431	6.19	6.13	Kaiser, Water Poll.Res.J.Canda;1991,26,361-431	6.13	6.02	Kaiser, Water Poll.Res.J.Canda;1991,26,361-431	6.02	6.13
1227	000134-81-6	C1=CC=C(C=C1)C(=O)C(=O)C2=CC=CC=C2	benzil	5.6	Kaiser, Water Poll.Res.J.Canda;1991,26,361-431	5.6	5.56	Kaiser, Water Poll.Res.J.Canda;1991,26,361-431	5.56	5.52	Kaiser, Water Poll.Res.J.Canda;1991,26,361-431	5.52	5.56
1228	000093-99-2	O=C(Oc(cccc1)c1)c(cccc2)c2	phenylbenzoate							5.14	Kaiser, Water Poll.Res.J.Canda;1991,26,361-431	5.14	5.14
1229	000091-00-9	C1=CC=C(C=C1)C(C2=CC=CC=C2)N	aminodiphenylmethane	3.55	Kaiser, Water Poll.Res.J.Canda;1991,26,361-431	3.55	3.59	Kaiser, Water Poll.Res.J.Canda;1991,26,361-431	3.59	3.59	Kaiser, Water Poll.Res.J.Canda;1991,26,361-431	3.59	3.59
1230	000122-39-4	N(c1ccccc1)c2ccccc2	Diphenylamine	4.78	Kaiser, Water Poll.Res.J.Canda;1991,26,361-431	4.78	4.88/4.69/5.43	Dearden, Quant.Struct.-Act.Relat., 2000,19,3-10/Kaiser, Water Poll.Res.J.Canda;1991,26,361-431/Villa, Ecotoxicol. Environ. Saf., 2012, 86,93-100	5	4.55	Kaiser, Water Poll.Res.J.Canda;1991,26,361-431	4.55	5	0.74
1231	000103-32-2	C1=CC=C(C=C1)CNC2=CC=CC=C2	N-phenylbenzylanmine	5	Kaiser, Water Poll.Res.J.Canda;1991,26,361-431	5	4.92	Kaiser, Water Poll.Res.J.Canda;1991,26,361-431	4.92	4.87	Kaiser, Water Poll.Res.J.Canda;1991,26,361-431	4.87	4.92
1232	000050-29-3	c(ccc(c1)Cl)(c1)C(c(ccc(c2)Cl)c2)C(Cl)(Cl)Cl	p,p'-DDT	（4.70/4.39）	Kaiser, Water Poll.Res.J.Canda;1991,26,361-431	4.545	4.39	Kaiser, Water Poll.Res.J.Canda;1991,26,361-431	4.39	4.41	Kaiser, Water Poll.Res.J.Canda;1991,26,361-431	4.41	4.39
1233	000101-20-2	O=C(Nc(ccc(c1)Cl)c1)Nc(ccc(c2Cl)Cl)c2	triclocarban				5.54	Sara Villa, Chemosphere,2015	5.54				5.54
1234	000101-53-1	C1=CC=C(C=C1)CC2=CC=C(C=C2)O	4-benzylphenol	5.85	Kaiser, Water Poll.Res.J.Canda;1991,26,361-431	5.85	5.85	Kaiser, Water Poll.Res.J.Canda;1991,26,361-431	5.85	5.87	Kaiser, Water Poll.Res.J.Canda;1991,26,361-431	5.87	5.85
1235	000097-23-4	C1=CC(=C(C=C1Cl)CC2=C(C=CC(=C2)Cl)O)O	5,5'-dichloro-2,2'-dihydroxy diphenylmethane				6.69	Kaiser, Water Poll.Res.J.Canda;1991,26,361-431	6.69				6.69
1236	000115-32-2	OC(c1ccc(Cl)cc1)(c2ccc(Cl)cc2)C(Cl)(Cl)Cl	Kelthane	5.92	Kaiser, Water Poll.Res.J.Canda;1991,26,361-431	5.92							5.92
1237	000070-30-4	Oc(c(c(c(c1)Cl)Cl)Cc(c(c(cc2Cl)Cl)Cl)c2O)c1Cl	Hexachlorophene	4.7095	Calleja, Food and Chemical Toxicology, 1994,32,173-187	4.7095							4.7095
1238	000831-82-3	C1=CC=C(C=C1)OC2=CC=C(C=C2)O	4-phenoxyphenol	4.95	Kaiser, Water Poll.Res.J.Canda;1991,26,361-431	4.95	4.71	Kaiser, Water Poll.Res.J.Canda;1991,26,361-431	4.71	4.48	Kaiser, Water Poll.Res.J.Canda;1991,26,361-431	4.48	4.71
1239	000103-16-2	C1=CC=C(C=C1)COC2=CC=C(C=C2)O	4-(benzyloxy)phenol	5.09	Kaiser, Water Poll.Res.J.Canda;1991,26,361-431	5.09	5.03	Kaiser, Water Poll.Res.J.Canda;1991,26,361-431	5.03	4.97	Kaiser, Water Poll.Res.J.Canda;1991,26,361-431	4.97	5.03
1240	003380-34-5	O(c(c(O)cc(c1)Cl)c1)c(c(cc(c2)Cl)Cl)c2	Triclosan	5.89351	Sheyla, Ecotoxicology, 2014,23:1517-1533	5.89351	5.86/5.60/6.74	Sheyla, Ecotoxicology, 2014,23:1517-1533/Sara Villa, Chemosphere,2015/DeLorenzo, Environmental Toxicology,2008	6.06667				6.06667	1.14
1241	001137-42-4	C1=CC=C(C=C1)C(=O)C2=CC=C(C=C2)O	4-hydroxy benzophenone	4.36	Kaiser, Water Poll.Res.J.Canda;1991,26,361-431	4.36	4.4	Kaiser, Water Poll.Res.J.Canda;1991,26,361-431	4.4	4.4	Kaiser, Water Poll.Res.J.Canda;1991,26,361-431	4.4	4.4
1242	000094-18-8	O=C(OCc(cccc1)c1)c(ccc(O)c2)c2	Benzoic acid, 4-hydroxy-, phenylmethyl ester				7.78	Terasaki, J.Appl.Toxicol., 2009,29,242-247	7.78				7.78
1243	245116-17-0	Oc1c(Cl)cc(C(=O)OCc2ccccc2)cc1	Benzyl 3-chloro-4-hydroxybenzoate				7.34	Terasaki, J.Appl.Toxicol., 2009,29,242-247	7.34				7.34
1244	022071-55-2	C1=CC=C(C=C1)COC(=O)C2=CC(=C(Cl)C(=C2)Cl)O	Benzyl 3,5-Dichloro-4-hydroxybenzoate				6.43	Terasaki, J.Appl.Toxicol., 2009,29,242-247	6.43				6.43
1245	000530-44-9	O=C(c(ccc(N(C)C)c1)c1)c(cccc2)c2	4-dimethylaminobenzophenone							6.53	Kaiser, Water Poll.Res.J.Canda;1991,26,361-431	6.53	6.53
1246	001137-41-3	C1=CC=C(C=C1)C(=O)C2=CC=C(C=C2)N	4-aminobenzophenone	4.06	Kaiser, Water Poll.Res.J.Canda;1991,26,361-431	4.06	4.03	Kaiser, Water Poll.Res.J.Canda;1991,26,361-431	4.03	3.99	Kaiser, Water Poll.Res.J.Canda;1991,26,361-431	3.99	4.03
1247	000139-59-3	O(c(ccc(N)c1)c1)c(cccc2)c2	p-phenoxyaniline							5.52	Kaiser, Water Poll.Res.J.Canda;1991,26,361-431	5.52	5.52
1248	000101-54-2	C1=CC=C(C=C1)NC2=CC=C(C=C2)N	4-aminodiphenylamine	5.84	Kaiser, Water Poll.Res.J.Canda;1991,26,361-431	5.84	5.85	Kaiser, Water Poll.Res.J.Canda;1991,26,361-431	5.85	5.75	Kaiser, Water Poll.Res.J.Canda;1991,26,361-431	5.75	5.85
1249	000101-80-4	C1=CC(=CC=C1N)OC2=CC=C(C=C2)N	4,4'-diaminodiphenyl ether	4.73	Kaiser, Water Poll.Res.J.Canda;1991,26,361-431	4.73	4.75	Kaiser, Water Poll.Res.J.Canda;1991,26,361-431	4.75	4.8	Kaiser, Water Poll.Res.J.Canda;1991,26,361-431	4.8	4.75
1250	000101-77-9	C1=CC(=CC=C1CC2=CC=C(C=C2)N)N	4,4'-diaminobibenzyl methane	4.52	Kaiser, Water Poll.Res.J.Canda;1991,26,361-431	4.52	4.48	Kaiser, Water Poll.Res.J.Canda;1991,26,361-431	4.48	4.48	Kaiser, Water Poll.Res.J.Canda;1991,26,361-431	4.48	4.48
1251	000621-95-4	C1=CC(=CC=C1CCC2=CC=C(C=C2)N)N	4,4'-diaminobibenzyl	4.29	Kaiser, Water Poll.Res.J.Canda;1991,26,361-431	4.29	4.27	Kaiser, Water Poll.Res.J.Canda;1991,26,361-431	4.27	4.31	Kaiser, Water Poll.Res.J.Canda;1991,26,361-431	4.31	4.27
1252	000101-14-4	Nc(c(cc(c1)Cc(ccc(N)c2Cl)c2)Cl)c1	2-Chlroaniline				2.96	Lu, Environ.Contam.Toxicol.,2003,70,832-838	2.96				2.96
1253	000620-88-2	c1ccccc1Oc2ccc([N+](=O)[O-])cc2	4-nitrophenylphenyl ether							5.29	Kaiser, Water Poll.Res.J.Canda;1991,26,361-431	5.29	5.29
1254	001144-74-7	O=C(c(cccc1)c1)c(ccc([N+](=O)[O-])c2)c2	4-nitrobenzophenone							4.51	Kaiser, Water Poll.Res.J.Canda;1991,26,361-431	4.51	4.51
1255	000836-30-6	[O-][N+](=O)c(ccc(Nc(cccc1)c1)c2)c2	4-nitrophenylphenylamine							5.47	Kaiser, Water Poll.Res.J.Canda;1991,26,361-431	5.47	5.47
1256	015307-86-5	OC(=O)Cc1ccccc1Nc2c(Cl)cccc2Cl	Diclofenac				4	Schmidt, Marine Pollution Bulletin ,2011 62, 1389-1395	4				4
1257	000122-66-7	C1=CC=C(C=C1)NNC2=CC=CC=C2	hydrazobenzene	5.39	Kaiser, Water Poll.Res.J.Canda;1991,26,361-431	5.39	5.34	Kaiser, Water Poll.Res.J.Canda;1991,26,361-431	5.34	5.27	Kaiser, Water Poll.Res.J.Canda;1991,26,361-431	5.27	5.34
1258	000103-33-3	C1=CC=C(C=C1)N=NC2=CC=CC=C2	azobenzene	5.29	Kaiser, Water Poll.Res.J.Canda;1991,26,361-431	5.29	5.24	Kaiser, Water Poll.Res.J.Canda;1991,26,361-431	5.24	5.15	Kaiser, Water Poll.Res.J.Canda;1991,26,361-431	5.15	5.24
1259	002396-60-3	COC1=CC=C(C=C1)N=NC2=CC=CC=C2	4-methoxyazobenzene	6.31	Kaiser, Water Poll.Res.J.Canda;1991,26,361-431	6.31	6.29	Kaiser, Water Poll.Res.J.Canda;1991,26,361-431	6.29	6.28	Kaiser, Water Poll.Res.J.Canda;1991,26,361-431	6.28	6.29
1260	001689-82-3	Oc(ccc(N=Nc(cccc1)c1)c2)c2	4-phenylazophenol	5.41	Kaiser, Water Poll.Res.J.Canda;1991,26,361-431	5.41	5.33	Kaiser, Water Poll.Res.J.Canda;1991,26,361-431	5.33				5.33
1261	000060-09-3	N(=Nc(cccc1)c1)c(ccc(N)c2)c2	4-aminoazobenzene	4.9	Kaiser, Water Poll.Res.J.Canda;1991,26,361-431	4.9	4.89	Kaiser, Water Poll.Res.J.Canda;1991,26,361-431	4.89	4.87	Kaiser, Water Poll.Res.J.Canda;1991,26,361-431	4.87	4.89
1262	001634-82-8	C1=CC=CC(C(=O)O)=C1N=NC2=CC=C(O)C=C2	2-(4-hydroxyphenylazo)benzoic acid	3.64	Kaiser, Water Poll.Res.J.Canda;1991,26,361-431	3.64	3.85	Kaiser, Water Poll.Res.J.Canda;1991,26,361-431	3.85	3.98	Kaiser, Water Poll.Res.J.Canda;1991,26,361-431	3.98	3.85
1263	000102-08-9	C1=CC=C(C=C1)NC(=S)NC2=CC=CC=C2	N,N-diphenylthiourea				4.36	Kaiser, Water Poll.Res.J.Canda;1991,26,361-431	4.36				4.36
1264	000127-63-9	C1=CC=C(C=C1)S(=O)(=O)C2=CC=CC=C2	phenyl sulfone	4.1	Kaiser, Water Poll.Res.J.Canda;1991,26,361-431	4.1	4.14	Kaiser, Water Poll.Res.J.Canda;1991,26,361-431	4.14	4.14	Kaiser, Water Poll.Res.J.Canda;1991,26,361-431	4.14	4.14
1265	000080-00-2	O=S(=O)(c(ccc(c1)Cl)c1)c(cccc2)c2	4-chlorophenyl-phenyl-sulfone	4.53	Kaiser, Water Poll.Res.J.Canda;1991,26,361-431	4.53	4.47	Kaiser, Water Poll.Res.J.Canda;1991,26,361-431	4.47	4.43	Kaiser, Water Poll.Res.J.Canda;1991,26,361-431	4.43	4.47
1266	000080-08-0	C1=CC(=CC=C1N)S(=O)(=O)C2=CC=C(C=C2)N	4,4'-diaminodiphenyl sulfone	3.32	Kaiser, Water Poll.Res.J.Canda;1991,26,361-431	3.32	3.36	Kaiser, Water Poll.Res.J.Canda;1991,26,361-431	3.36	3.4	Kaiser, Water Poll.Res.J.Canda;1991,26,361-431	3.4	3.36
1267	000080-09-1	O=S(=O)(c(ccc(O)c1)c1)c(ccc(O)c2)c2	4,4-sulfonyldiphenol							4.1	Kaiser, Water Poll.Res.J.Canda;1991,26,361-431	4.1	4.1
1268	001948-92-1	C1=CC(=CC=C1N)S(=O)(=O)C2=CC=C(C=C2)[N+](=O)[O-]	4-(4-nitrophenylsulfonyl)aniline	4.54*	Kaiser, Water Poll.Res.J.Canda;1991,26,361-431	4.54	4.67*	Kaiser, Water Poll.Res.J.Canda;1991,26,361-431	4.67	(4.71*/4.61)	Kaiser, Water Poll.Res.J.Canda;1991,26,361-431	4.66	4.67
1269	000838-85-7	C1=CC=C(C=C1)OP(=O)(O)OC2=CC=CC=C2	diphenyl phosphate	2.76	Kaiser, Water Poll.Res.J.Canda;1991,26,361-431	2.76	2.78	Kaiser, Water Poll.Res.J.Canda;1991,26,361-431	2.78	2.77	Kaiser, Water Poll.Res.J.Canda;1991,26,361-431	2.77	2.78
1270	013684-56-5	CCOC(=O)Nc2cccc(OC(=O)Nc1ccccc1)c2	Desmedipham	5.13	Vidal,Environmental Toxicology,2011,537-548	5.13	4.93	Vidal,Environmental Toxicology,2011,537-548	4.93				4.93
1271	013684-63-4	c1ccc(C)cc1NC(=O)Oc2cccc(NC(=O)OC)c2	Phenmedipham	5.61544	Vidal,Environmental Toxicology,2011,537-548	5.61544	5.82	Vidal,Environmental Toxicology,2011,537-548	5.82				5.82
1272	000101-82-6	C1=CC=C(C=C1)CC2=CC=CC=N2	2-benzylphridine	3.88	Kaiser, Water Poll.Res.J.Canda;1991,26,361-431	3.88	3.89	Kaiser, Water Poll.Res.J.Canda;1991,26,361-431	3.89	3.91	Kaiser, Water Poll.Res.J.Canda;1991,26,361-431	3.91	3.89
1273	000620-95-1	C1=CC=C(C=C1)CC2=CN=CC=C2	3-benzylpyridine	5.06	Kaiser, Water Poll.Res.J.Canda;1991,26,361-431	5.06	5.01	Kaiser, Water Poll.Res.J.Canda;1991,26,361-431	5.01	4.95	Kaiser, Water Poll.Res.J.Canda;1991,26,361-431	4.95	5.01
1274	002116-65-6	C1=CC=C(C=C1)CC2=CC=NC=C2	4-benzylpyridine	4.66	Kaiser, Water Poll.Res.J.Canda;1991,26,361-431	4.66	4.66	Kaiser, Water Poll.Res.J.Canda;1991,26,361-431	4.66	4.6	Kaiser, Water Poll.Res.J.Canda;1991,26,361-431	4.6	4.66
1275	001083-48-3	C1=CC(=CC=C1CC2=CC=NC=C2)[N+](=O)[O-]	4-(4-nitrobenzyl)pyridine	4.92	Kaiser, Water Poll.Res.J.Canda;1991,26,361-431	4.92	4.92	Kaiser, Water Poll.Res.J.Canda;1991,26,361-431	4.92	4.9	Kaiser, Water Poll.Res.J.Canda;1991,26,361-431	4.9	4.92
1276	069806-50-4	CCCCOC(=O)C(C)OC1=CC=C(C=C1)OC2=NC=C(C=C2)C(F)(F)F	Fluazifopbutyl;Fusilade	5.16	Kaiser, Water Poll.Res.J.Canda;1991,26,361-431	5.16	4.83	Kaiser, Water Poll.Res.J.Canda;1991,26,361-431	4.83	4.56	Kaiser, Water Poll.Res.J.Canda;1991,26,361-431	4.56	4.83
1277	014548-46-0	C1=CC=C(C=C1)C(=O)C2=CC=NC=C2	4-benzoylpyridine	3.83	Kaiser, Water Poll.Res.J.Canda;1991,26,361-431	3.83	3.8	Kaiser, Water Poll.Res.J.Canda;1991,26,361-431	3.8	3.68	Kaiser, Water Poll.Res.J.Canda;1991,26,361-431	3.68	3.8
1278	000738-70-5	COc2cc(Cc1cnc(N)nc1N)cc(OC)c2OC	Trimethoprim	3.24513	Kim, Environment International，2007，3：370-375	3.24513	3.22/3.22/3.22	Xiaoming Zou, Environ Monit Assess, 2013,185:4513-4527/Kim, Environment International，2007，3：370-375/Xiaoming Zou, Chemosphere, 2012,86: 30-35	3.22	2.38	Lei Jiang, Bull Environ Contam Toxicol, 2010,85:550-555	2.38	3.22	0
1279	013103-75-8	CN(C)C1=CC=C(C=C1)N=NC2=CC=CC=N2	4-(2-pyridylazo)N,N-dimethlaniline	6.26	Kaiser, Water Poll.Res.J.Canda;1991,26,361-431	6.26	6.33	Kaiser, Water Poll.Res.J.Canda;1991,26,361-431	6.33	6.35	Kaiser, Water Poll.Res.J.Canda;1991,26,361-431	6.35	6.33
1280	001202-34-2	C1=CC=NC(=C1)NC2=CC=CC=N2	2,2'-dipyridylamine	3.48	Kaiser, Water Poll.Res.J.Canda;1991,26,361-431	3.48	3.53	Kaiser, Water Poll.Res.J.Canda;1991,26,361-431	3.53	3.58	Kaiser, Water Poll.Res.J.Canda;1991,26,361-431	3.58	3.53
1281	001910-42-5	Cn1(Cl)ccc(cc1)c2ccn(Cl)(C)cc2	Paraquat	（2.29/2.52）	Kaiser, Water Poll.Res.J.Canda;1991,26,361-431	2.405	2.62679	Calleja, Food and Chemical Toxicology, 1994,32,173-187	2.62679				2.62679
1282	001696-60-2	COC1=CC(=CNNC=C2C=CC(=O)C(=C2)OC)C=CC1=O	vanillin azine	4.61	Kaiser, Water Poll.Res.J.Canda;1991,26,361-431	4.61	4.58	Kaiser, Water Poll.Res.J.Canda;1991,26,361-431	4.58	4.55	Kaiser, Water Poll.Res.J.Canda;1991,26,361-431	4.55	4.58
1283	005418-32-6	C1=CC(=O)C=CC1=NC2=CC=C(C=C2)O	indophenol sodium salt	5.55	Kaiser, Water Poll.Res.J.Canda;1991,26,361-431	5.55	5.5	Kaiser, Water Poll.Res.J.Canda;1991,26,361-431	5.5	5.32	Kaiser, Water Poll.Res.J.Canda;1991,26,361-431	5.32	5.5
1284	083055-99-6	n1c(OC)cc(OC)nc1NC(=O)NS(=O)(=O)Cc2ccccc2C(=O)OC	Bensulfuron methyl				4.34	Lin, Marine Pollution Bulletin,2005,50,617-623	4.34				4.34
1285	066246-88-6	n1cncn1CC(c2c(Cl)cc(Cl)cc2)CCC	pencolazole				4.22574	Villa, Ecotoxicol. Environ. Saf. 2012, 86,93-100	4.22574				4.22574
1286	006489-09-4	C1=CC=C(C=C1)OC2NNNN2	5-phenoxy-1H-tetrazole	4.02	Kaiser, Water Poll.Res.J.Canda;1991,26,361-431	4.02	4.01	Kaiser, Water Poll.Res.J.Canda;1991,26,361-431	4.01	3.97	Kaiser, Water Poll.Res.J.Canda;1991,26,361-431	3.97	4.01
1287	077732-09-3	Cc1cccc(C)c1N(C(=O)COC)N2C(=O)OCC2	oxadixyl				3.11613	Villa, Ecotoxicol. Environ. Saf. 2012, 86,93-100	3.11613				3.11613
1288	000723-46-6	Cc1cc(NS(=O)(=O)c2ccc(N)cc2)no1	Sulfamethoxazole	3.68/3.53	Sheyla, Ecotoxicology, 2014,23:1517-1533/Kim, Environment International，2007，3：370-375	3.605	3.77/3.77/3.76/3.51	Xiaoming Zou, Environ Monit Assess, 2013,185:4513-4527/Xiaoming Zou, Chemosphere, 2012,86: 30-35/Sheyla, Ecotoxicology, 2014,23:1517-1533/Kim, Environment International，2007，3：370-375	3.68	2.67	Lei Jiang, Bull Environ Contam Toxicol, 2010,85:550-555	2.67	3.68	0.26
1289	002447-57-6	c1cc(N)ccc1S(=O)(=O)Nc2c(OC)c(OC)ncn2	Sulfadoxine				3.03/3.32	Xiaoming Zou, Environ Monit Assess, 2013,185:4513-4527/Xiaoming Zou, Chemosphere, 2012,86: 30-35	3.175				3.175	0.29
1290	000080-32-0	O=S(=O)(c1ccc(cc1)N)Nc2nnc(cc2)Cl	Sulfachloropyridazine	3.72	Kim, Environment International，2007，3：370-375	3.72	4.03/4.30/4.30	Kim, Environment International，2007，3：370-375/Xiaoming Zou, Environ Monit Assess, 2013,185:4513-4527/Xiaoming Zou, Chemosphere, 2012,86: 30-35	4.21				4.21	0.27
1291	000144-83-2	O=S(=O)(Nc(nccc1)c1)c(ccc(N)c2)c2	Sulfapyridine				2.92	Xiaoming Zou, Chemosphere, 2012,86: 30-35	2.92	2.74	Lei Jiang, Bull Environ Contam Toxicol, 2010,85:550-555	2.74	2.92
1292	000127-69-5	O=S(=O)(Nc(onc1C)c1C)c(ccc(N)c2)c2	Sulfisoxazole				3.81	Xiaoming Zou, Chemosphere, 2012,86: 30-35	3.81				3.81
1293	001220-83-3	c1cc(N)ccc1S(=O)(=O)Nc2cc(OC)ncn2	Sulfamonomethoxine				3.67	Xiaoming Zou, Chemosphere, 2012,86: 30-35	3.67				3.67
1294	000057-68-1	O=S(=O)(Nc(nc(cc1C)C)n1)c(ccc(N)c2)c2	sulfamethazine	2.96	Kim, Environment International，2007，3：370-375	2.96	2.91/3.12	Kim, Environment International，2007，3：370-375/Xiaoming Zou, Chemosphere, 2012,86: 30-35	3.015				3.015	0.21
1295	000127-79-7	O=S(=O)(Nc(nccc1C)n1)c(ccc(N)c2)c2	Sulfamerazine							2.51	Lei Jiang, Bull Environ Contam Toxicol, 2010,85:550-555	2.51	2.51
1296	000122-11-2	c1cc(N)ccc1S(=O)(=O)Nc2nc(OC)nc(OC)c2	Sulfadimethoxine							2.5	Lei Jiang, Bull Environ Contam Toxicol, 2010,85:550-555	2.5	2.5
1297	023282-55-5	n1nc(NS(=O)(=O)c2ccc(N)cc2)ccc1Cl	Sulfachlororyridazine							2.63	Lei Jiang, Bull Environ Contam Toxicol, 2010,85:550-555	2.63	2.63
1298	000080-35-3	COc2ccc(NS(=O)(=O)c1ccc(N)cc1)nn2	Sulfamethoxypyridazine							2.49	Lei Jiang, Bull Environ Contam Toxicol, 2010,85:550-555	2.49	2.49
1299	000059-40-5	O=S(=O)(Nc(nc(c(n1)ccc2)c2)c1)c(ccc(N)c3)c3	Sulfachinoxalin							2.55	Lei Jiang, Bull Environ Contam Toxicol, 2010,85:550-555	2.55	2.55
1300	000091-20-3	C1=CC=C2C=CC=CC2=C1	naphthalene	（5.20*/4.81）	Kaiser, Water Poll.Res.J.Canda;1991,26,361-431	5.005	5.15*/4.24	Kaiser, Water Poll.Res.J.Canda;1991,26,361-431/Lin,Marine Pollution Bulletin,2005,50,617-623	4.695	5.14*/4.57	Kaiser, Water Poll.Res.J.Canda;1991,26,361-431/Parvez, Toxicology in Vitro, 2008,22,1806-1813	4.855	4.695	0.91
1301	000090-12-0	c(c(c(cc1)C)ccc2)(c2)c1	1-Methylnaphthalene							5.1129	Parvez, Toxicology in Vitro, 2008,22,1806-1813	5.1129	5.1129
1302	000091-57-6	c(c(ccc1C)ccc2)(c2)c1	2-Methylnaphthalene							5.0129	Parvez, Toxicology in Vitro, 2008,22,1806-1813	5.0129	5.0129
1303	001127-76-0	CCC1=CC=CC2=CC=CC=C21	1-ethylnaphthalene	6.02	Kaiser, Water Poll.Res.J.Canda;1991,26,361-431	6.02	5.91	Kaiser, Water Poll.Res.J.Canda;1991,26,361-431	5.91	5.81	Kaiser, Water Poll.Res.J.Canda;1991,26,361-431	5.81	5.91
1304	000575-41-7	Cc2cc(C)c1ccccc1c2	1,3-Dimethynaphthalene							5.29375	Parvez, Toxicology in Vitro, 2008,22,1806-1813	5.29375	5.29375
1305	000135-19-3	C1=CC=C2C=C(C=CC2=C1)O	2-naphthol	5.82	Kaiser, Water Poll.Res.J.Canda;1991,26,361-431	5.82	5.78	Kaiser, Water Poll.Res.J.Canda;1991,26,361-431	5.78	5.72	Kaiser, Water Poll.Res.J.Canda;1991,26,361-431	5.72	5.78
1306	000090-15-3	C1=CC=C2C(=C1)C=CC=C2O	1-naphthol	（4.81*/4.59/4.41）	Kaiser, Water Poll.Res.J.Canda;1991,26,361-431	4.60333	(4.79*/4.58)/4.54	Kaiser, Water Poll.Res.J.Canda;1991,26,361-431/Jennings, Water Research, 2001,35,3448-3456	4.63667	4.71*	Kaiser, Water Poll.Res.J.Canda;1991,26,361-431	4.71	4.63667	0.25
1307	000604-44-4	C1=CC=C2C(=C1)C(=CC=C2Cl)O	4-chloro-1-naphthol	5.48	Kaiser, Water Poll.Res.J.Canda;1991,26,361-431	5.48	5.48	Kaiser, Water Poll.Res.J.Canda;1991,26,361-431	5.48	5.49	Kaiser, Water Poll.Res.J.Canda;1991,26,361-431	5.49	5.48
1308	002050-76-2	C1=CC=C2C(=C1)C(=CC(=C2O)Cl)Cl	2,4-dichloro-1-naphthol	1.59	Kaiser, Water Poll.Res.J.Canda;1991,26,361-431	1.59	6.1	Kaiser, Water Poll.Res.J.Canda;1991,26,361-431	6.1				6.1
1309	000083-56-7	C1=CC2=C(C=CC=C2O)C(=C1)O	1,5-dihydroxynaphthalene	3.64	Kaiser, Water Poll.Res.J.Canda;1991,26,361-431	3.64	4.79	Kaiser, Water Poll.Res.J.Canda;1991,26,361-431	4.79	4.76	Kaiser, Water Poll.Res.J.Canda;1991,26,361-431	4.76	4.79
1310	002243-62-1	C1=CC2=C(C=CC=C2N)C(=C1)N	1,5-diaminonaphthalene	3.54	Kaiser, Water Poll.Res.J.Canda;1991,26,361-431	3.54	3.62	Kaiser, Water Poll.Res.J.Canda;1991,26,361-431	3.62	3.64	Kaiser, Water Poll.Res.J.Canda;1991,26,361-431	3.64	3.62
1311	000479-27-6	C1=CC2=C(C(=C1)N)C(=CC=C2)N	1,8-diaminonaphthalene	4.03	Kaiser, Water Poll.Res.J.Canda;1991,26,361-431	4.03	3.98	Kaiser, Water Poll.Res.J.Canda;1991,26,361-431	3.98	3.95	Kaiser, Water Poll.Res.J.Canda;1991,26,361-431	3.95	3.98
1312	000771-97-1	C1=CC=C2C=C(C(=CC2=C1)N)N	2,3-diaminonaphthalene	4.07	Kaiser, Water Poll.Res.J.Canda;1991,26,361-431	4.07	4.1	Kaiser, Water Poll.Res.J.Canda;1991,26,361-431	4.1	4.12	Kaiser, Water Poll.Res.J.Canda;1991,26,361-431	4.12	4.1
1313	022204-53-1	COc2ccc1cc(ccc1c2)C(C)C(O)=O	Naproxen	4.20993	Sheyla, Ecotoxicology, 2014,23:1517-1533	4.20993	4.10888	Sheyla, Ecotoxicology, 2014,23:1517-1533	4.10888				4.10888
1314	000086-84-0	C1=CC=C2C(=C1)C=CC=C2N=C=O	1-naphthvlisocvanate	5.44	Kaiser, Water Poll.Res.J.Canda;1991,26,361-431	5.44	5.03	Kaiser, Water Poll.Res.J.Canda;1991,26,361-431	5.03	4.98	Kaiser, Water Poll.Res.J.Canda;1991,26,361-431	4.98	5.03
1315	000086-57-7	c1cc([N+](=O)[O-])c2ccccc2c1	1-Nitronaphthalene	（5.93*/5.84）	Kaiser, Water Poll.Res.J.Canda;1991,26,361-431	5.885	4.79/(5.93*/5.81)	Qin, SAR QSAR Environ. Sci. 2010,5,389-401/Kaiser, Water Poll.Res.J.Canda;1991,26,361-431	5.51	(5.91*/5.80)	Kaiser, Water Poll.Res.J.Canda;1991,26,361-431	5.855	5.51	1.14
1316	000063-25-2	O=C(Oc(c(c(ccc1)cc2)c1)c2)NC	Carbaryl	（5.00/4.60）	Kaiser, Water Poll.Res.J.Canda;1991,26,361-431	4.8				5.5	Kaiser, Water Poll.Res.J.Canda;1991,26,361-431	5.5	5.5
1317	000208-96-8	C1=CC2=C3C(=C1)C=CC3=CC=C2	acenaphthylene	5.83	Kaiser, Water Poll.Res.J.Canda;1991,26,361-431	5.83	5.8	Kaiser, Water Poll.Res.J.Canda;1991,26,361-431	5.8	5.73	Kaiser, Water Poll.Res.J.Canda;1991,26,361-431	5.73	5.8
1318	000086-73-7	c(c(c(c1ccc2)c2)ccc3)(c3)C1	fluorene				4.72031	El-Alawi, Environ. Toxicol. Chem. 2002, 21,2225-2232	4.72031				4.72031
1319	000085-01-8	C1=CC=C2C(=C1)C=CC3=CC=CC=C32	phenanthrene	6.63	Kaiser, Water Poll.Res.J.Canda;1991,26,361-431	6.63	6.56/5.54	Kaiser, Water Poll.Res.J.Canda;1991,26,361-431 / EL-ALAWI,Environ. Toxicol. Chem., 2002,21,2225-2232	6.05	6.39	Kaiser, Water Poll.Res.J.Canda;1991,26,361-431	6.39	6.05	1.02
1320	000120-12-7	c(c(ccc1)cc(c2ccc3)c3)(c1)c2	anthracene				4.03087	El-Alawi, Environ. Toxicol. Chem. 2002, 21,2225-2232	4.03087				4.03087
1321	000129-00-0	c(c(c(cc1)ccc2)c2cc3)(c1ccc4)c34	pyrene				4.13563	El-Alawi, Environ. Toxicol. Chem. 2002, 21,2225-2232	4.13563				4.13563
1322	000206-44-0	c(c(ccc1)ccc2)(c1c(c3ccc4)c4)c23	fluoranthene				4.97547	El-Alawi, Environ. Toxicol. Chem. 2002, 21,2225-2232	4.97547				4.97547
1323	000243-17-4	c1ccc2c3cc4ccccc4cc3Cc2c1	Benzo[b]fluorene				4.11268	El-Alawi, Environ. Toxicol. Chem. 2002, 21,2225-2232	4.11268				4.11268
1324	000056-55-3	c(c(c(c(c1)ccc2)c2)cc(c3ccc4)c4)(c1)c3	Benz[a]anthracene				5.88866	El-Alawi, Environ. Toxicol. Chem. 2002, 21,2225-2232	5.88866				5.88866
1325	000092-24-0	c(c(cc(c1ccc2)c2)cc(c3ccc4)c4)(c1)c3	Benz[b]anthracene				3.40306	El-Alawi, Environ. Toxicol. Chem. 2002, 21,2225-2232	3.40306				3.40306
1326	000218-01-9	c1ccc2ccc3c4ccccc4ccc3c2c1	chrysene				5.21236	El-Alawi, Environ. Toxicol. Chem. 2002, 21,2225-2232	5.21236				5.21236
1327	000217-59-4	c1ccc2c3ccccc3c4ccccc4c2c1	triphenylene				3.37405	El-Alawi, Environ. Toxicol. Chem. 2002, 21,2225-2232	3.37405				3.37405
1328	000050-32-8	c(c(c(cc1)ccc2)c2cc3)(c3cc(c4ccc5)c5)c14	Benzo[a]pyrene				4.49966	El-Alawi, Environ. Toxicol. Chem. 2002, 21,2225-2232	4.49966				4.49966
1329	000192-97-2	c1ccc2c(c1)c4cccc5ccc3cccc2c3c45	Benzo[e]pyrene				4.15778	El-Alawi, Environ. Toxicol. Chem. 2002, 21,2225-2232	4.15778				4.15778
1330	000191-24-2	c16cccc2ccc3ccc4ccc5cccc6c5c4c3c12	Benzo[ghi]perylene				3.49133	El-Alawi, Environ. Toxicol. Chem. 2002, 21,2225-2232	3.49133				3.49133
1331	000053-70-3	c(c(c(c(c1)ccc2)c2)cc(c3c(c(c4)ccc5)c5)c4)(c1)c3	Dibenzo[a,h]anthracene				3.45842	El-Alawi, Environ. Toxicol. Chem. 2002, 21,2225-2232	3.45842				3.45842
1332	000191-07-1	c1cc3ccc4ccc5ccc6ccc7ccc1c2c7c6c5c4c23	Coronene				3.48618	El-Alawi, Environ. Toxicol. Chem. 2002, 21,2225-2232	3.48618				3.48618
1333	000191-30-0	c1ccc3c(c1)cc4ccc5cccc6c2ccccc2c3c4c56	Dibenzo[a,l]pyrene				3.52145	El-Alawi, Environ. Toxicol. Chem. 2002, 21,2225-2232	3.52145				3.52145
1334	002443-58-5	C1C2=CC=CC=C2C3=C1C=C(C=C3)O	2-hydroxyfluorene	5.64	Kaiser, Water Poll.Res.J.Canda;1991,26,361-431	5.64	5.56	Kaiser, Water Poll.Res.J.Canda;1991,26,361-431	5.56	5.43	Kaiser, Water Poll.Res.J.Canda;1991,26,361-431	5.43	5.56
1335	000525-65-4	C1C2=C(C=CC(=C2)N)C3=C1C=C(C=C3)N	2,7-diaminofluorene	3.8	Kaiser, Water Poll.Res.J.Canda;1991,26,361-431	3.8	3.81	Kaiser, Water Poll.Res.J.Canda;1991,26,361-431	3.81	3.83	Kaiser, Water Poll.Res.J.Canda;1991,26,361-431	3.83	3.81
1336	000086-74-8	C1=CC=C2C(=C1)C3=CC=CC=C3N2	carbazole	4.09	Kaiser, Water Poll.Res.J.Canda;1991,26,361-431	4.09	4.2	Kaiser, Water Poll.Res.J.Canda;1991,26,361-431	4.2	4.16	Kaiser, Water Poll.Res.J.Canda;1991,26,361-431	4.16	4.2
1337	000260-94-6	C1=CC=C2C(=C1)C=C3C=CC=CC3=N2	acridine	4.43	Kaiser, Water Poll.Res.J.Canda;1991,26,361-431	4.43	4.41	Kaiser, Water Poll.Res.J.Canda;1991,26,361-431	4.41	4.38	Kaiser, Water Poll.Res.J.Canda;1991,26,361-431	4.38	4.41
1338	000092-82-0	C1=CC=C2C(=C1)N=C3C=CC=CC3=N2	phenazine	3.83	Kaiser, Water Poll.Res.J.Canda;1991,26,361-431	3.83	3.89	Kaiser, Water Poll.Res.J.Canda;1991,26,361-431	3.89	3.92	Kaiser, Water Poll.Res.J.Canda;1991,26,361-431	3.92	3.89
1339	001484-12-4	CN1C2=CC=CC=C2C3=CC=CC=C31	9-methylcarbazole	5.15	Kaiser, Water Poll.Res.J.Canda;1991,26,361-431	5.15	5.04	Kaiser, Water Poll.Res.J.Canda;1991,26,361-431	5.04	5	Kaiser, Water Poll.Res.J.Canda;1991,26,361-431	5	5.04
1340	001484-13-5	C=CN1C2=CC=CC=C2C3=CC=CC=C31	9-vinylcarbazole	5.17	Kaiser, Water Poll.Res.J.Canda;1991,26,361-431	5.17	4.97	Kaiser, Water Poll.Res.J.Canda;1991,26,361-431	4.97	4.9	Kaiser, Water Poll.Res.J.Canda;1991,26,361-431	4.9	4.97
1341	000090-45-9	C1=CC=C2C(=C1)C(=C3C=CC=CC3=N2)N	9-aminoacridine	3.69	Kaiser, Water Poll.Res.J.Canda;1991,26,361-431	3.69	3.69	Kaiser, Water Poll.Res.J.Canda;1991,26,361-431	3.69	3.73	Kaiser, Water Poll.Res.J.Canda;1991,26,361-431	3.73	3.69
1342	000132-64-9	C1=CC=C2C(=C1)C3=CC=CC=C3O2	dibenzofuran	5.33	Kaiser, Water Poll.Res.J.Canda;1991,26,361-431	5.33	5.29	Kaiser, Water Poll.Res.J.Canda;1991,26,361-431	5.29	5.19	Kaiser, Water Poll.Res.J.Canda;1991,26,361-431	5.19	5.29
1343	000086-77-1	C1=CC=C2C(=C1)C3=C(O2)C=CC(=C3)O	2-hydroxydibenzofuran	5.45	Kaiser, Water Poll.Res.J.Canda;1991,26,361-431	5.45	5.43	Kaiser, Water Poll.Res.J.Canda;1991,26,361-431	5.43	5.38	Kaiser, Water Poll.Res.J.Canda;1991,26,361-431	5.38	5.43
1344	000132-65-0	C1=CC=C2C(=C1)C3=CC=CC=C3S2	dibenzothiophene	6.28	Kaiser, Water Poll.Res.J.Canda;1991,26,361-431	6.28	6.23	Kaiser, Water Poll.Res.J.Canda;1991,26,361-431	6.23	6.18	Kaiser, Water Poll.Res.J.Canda;1991,26,361-431	6.18	6.23
1345	000548-39-0	C1=CC2=C3C(=C1)C=CC(=O)C3=CC=C2	perinaphthenone	5.38	Kaiser, Water Poll.Res.J.Canda;1991,26,361-431	5.38	5.38	Kaiser, Water Poll.Res.J.Canda;1991,26,361-431	5.38	5.33	Kaiser, Water Poll.Res.J.Canda;1991,26,361-431	5.33	5.38
1346	000486-25-9	C1=CC=C2C(=C1)C3=CC=CC=C3C2=O	fluorenone	4.7	Kaiser, Water Poll.Res.J.Canda;1991,26,361-431	4.7	4.68	Kaiser, Water Poll.Res.J.Canda;1991,26,361-431	4.68	4.57	Kaiser, Water Poll.Res.J.Canda;1991,26,361-431	4.57	4.68
1347	000084-11-7	C1=CC=C2C(=C1)C3=CC=CC=C3C(=O)C2=O	phenanthrenequinone	6.38	Kaiser, Water Poll.Res.J.Canda;1991,26,361-431	6.38	6.49	Kaiser, Water Poll.Res.J.Canda;1991,26,361-431	6.49	6.5	Kaiser, Water Poll.Res.J.Canda;1991,26,361-431	6.5	6.49
1348	017241-59-7	C1=CC=C2C(=C1)C(=O)C3=C(C2=O)C=C(C=C3)CO	2-(hydroxymethyl)anthraquinone	3.89	Kaiser, Water Poll.Res.J.Canda;1991,26,361-431	3.89	4.04	Kaiser, Water Poll.Res.J.Canda;1991,26,361-431	4.04	4.03	Kaiser, Water Poll.Res.J.Canda;1991,26,361-431	4.03	4.04
1349	000119-65-3	C1=CC=C2C=NC=CC2=C1	isoquinoline	4.88	Kaiser, Water Poll.Res.J.Canda;1991,26,361-431	4.88	4.77	Kaiser, Water Poll.Res.J.Canda;1991,26,361-431	4.77				4.77
1350	007661-55-4	CC1=C2C=CC=NC2=CC=C1	5-methylquinoline	5.18	Kaiser, Water Poll.Res.J.Canda;1991,26,361-431	5.18	5.16	Kaiser, Water Poll.Res.J.Canda;1991,26,361-431	5.16				5.16
1351	000491-35-0	CC1=CC=NC2=CC=CC=C12	4-methylquinoline,lepidine	4.57	Kaiser, Water Poll.Res.J.Canda;1991,26,361-431	4.57	4.53	Kaiser, Water Poll.Res.J.Canda;1991,26,361-431	4.53	4.45	Kaiser, Water Poll.Res.J.Canda;1991,26,361-431	4.45	4.53
1352	000091-62-3	CC1=CC2=C(C=C1)N=CC=C2	6-methylquinoline	4.81	Kaiser, Water Poll.Res.J.Canda;1991,26,361-431	4.81	4.71	Kaiser, Water Poll.Res.J.Canda;1991,26,361-431	4.71				4.71
1353	000611-32-5	CC1=CC=CC2=C1N=CC=C2	8-methylquinoline	4.21	Kaiser, Water Poll.Res.J.Canda;1991,26,361-431	4.21	4.2	Kaiser, Water Poll.Res.J.Canda;1991,26,361-431	4.2				4.2
1354	001463-17-8	CC1=NC2=C(C=CC=C2C)C=C1	2,8-dimethylquinoline	4.05	Kaiser, Water Poll.Res.J.Canda;1991,26,361-431	4.05	4.05	Kaiser, Water Poll.Res.J.Canda;1991,26,361-431	4.05				4.05
1355	000877-43-0	CC1=CC2=C(C=C1)N=C(C=C2)C	2,6-dimethylquinoiline	4.44	Kaiser, Water Poll.Res.J.Canda;1991,26,361-431	4.44	4.4	Kaiser, Water Poll.Res.J.Canda;1991,26,361-431	4.4				4.4
1356	000826-77-7	CC1=CC2=C(C=CN=C2C=C1)C	4,6-dimethylquinoline	4.59	Kaiser, Water Poll.Res.J.Canda;1991,26,361-431	4.59	4.55	Kaiser, Water Poll.Res.J.Canda;1991,26,361-431	4.55				4.55
1357	020668-27-3	CC1=C2C=C(C=NC2=CC=C1)C	3,5-dimethylquinoline	5.2	Kaiser, Water Poll.Res.J.Canda;1991,26,361-431	5.2	5.16	Kaiser, Water Poll.Res.J.Canda;1991,26,361-431	5.16				5.16
1358	020668-30-8	CC1=C(C2=C(C=C1)N=CC=C2)C	5,6-dimethylquinoline	5.33	Kaiser, Water Poll.Res.J.Canda;1991,26,361-431	5.33	5.24	Kaiser, Water Poll.Res.J.Canda;1991,26,361-431	5.24				5.24
1359	020668-33-1	CC1=C(C=C2C(=C1)C=CC=N2)C	6,7-dimethylquinoline	5.08	Kaiser, Water Poll.Res.J.Canda;1991,26,361-431	5.08	4.92	Kaiser, Water Poll.Res.J.Canda;1991,26,361-431	4.92				4.92
1360	020668-35-3	CC1=C(C2=C(C=CC=N2)C=C1)C	7,8-dimethylquinoline	4.35	Kaiser, Water Poll.Res.J.Canda;1991,26,361-431	4.35	4.3	Kaiser, Water Poll.Res.J.Canda;1991,26,361-431	4.3				4.3
1361	020668-29-5	CC1=CC=CC2=CC(=CN=C12)C	3,8-dimethylquinoline	4.53	Kaiser, Water Poll.Res.J.Canda;1991,26,361-431	4.53	4.49	Kaiser, Water Poll.Res.J.Canda;1991,26,361-431	4.49				4.49
1362	020668-28-4	CC1=CC2=NC=C(C=C2C=C1)C	3,7-dimethylquinoline	4.54	Kaiser, Water Poll.Res.J.Canda;1991,26,361-431	4.54	4.62	Kaiser, Water Poll.Res.J.Canda;1991,26,361-431	4.62				4.62
1363	020668-26-2	CC1=CC2=CC(=CN=C2C=C1)C	3,6-dimethylquinoline	5.72	Kaiser, Water Poll.Res.J.Canda;1991,26,361-431	5.72	5.64	Kaiser, Water Poll.Res.J.Canda;1991,26,361-431	5.64				5.64
1364	002436-93-3	CC1=CC(=C2C(=C1)C=CC=N2)C	6,8-dimethylquinoline	4.85	Kaiser, Water Poll.Res.J.Canda;1991,26,361-431	4.85	4.82	Kaiser, Water Poll.Res.J.Canda;1991,26,361-431	4.82				4.82
1365	001198-37-4	CC1=CC(=NC2=CC=CC=C12)C	2,4-dimethylquinoline	（3.92*/3.72）	Kaiser, Water Poll.Res.J.Canda;1991,26,361-431	3.82	(3.96*/3.85)	Kaiser, Water Poll.Res.J.Canda;1991,26,361-431	3.905	4.02	Kaiser, Water Poll.Res.J.Canda;1991,26,361-431	4.02	3.905	0.11
1366	013362-80-6	CC1=C2C=CC=C(C2=NC=C1)C	4,8-dimethylquinoline	4.97	Kaiser, Water Poll.Res.J.Canda;1991,26,361-431	4.97	4.9	Kaiser, Water Poll.Res.J.Canda;1991,26,361-431	4.9				4.9
1367	000093-37-8	CC1=CC2=C(C=C1)C=CC(=N2)C	2,7-dimethylquinoline	4.21	Kaiser, Water Poll.Res.J.Canda;1991,26,361-431	4.21	4.16	Kaiser, Water Poll.Res.J.Canda;1991,26,361-431	4.16				4.16
1368	001873-54-7	CCC1=CC2=CC=CC=C2N=C1	3-ethylquinoline	4.4	Kaiser, Water Poll.Res.J.Canda;1991,26,361-431	4.4	4.3	Kaiser, Water Poll.Res.J.Canda;1991,26,361-431	4.3				4.3
1369	072359-42-3	n1cc(cc2c1cccc2)C(C)C	3-isopropylquinoline	4.23	Kaiser, Water Poll.Res.J.Canda;1991,26,361-431	4.23	4.26	Kaiser, Water Poll.Res.J.Canda;1991,26,361-431	4.26				4.26
1370	072804-93-4	n1c(ccc2c1cc(cc2)CC)C	2-methyl-8-ethylquinoline	4.09	Kaiser, Water Poll.Res.J.Canda;1991,26,361-431	4.09	4.12	Kaiser, Water Poll.Res.J.Canda;1991,26,361-431	4.12				4.12
1371	000086-98-6	C1=CC2=C(C=CN=C2C=C1Cl)Cl	4,7-dichloroquinoline	4.78	Kaiser, Water Poll.Res.J.Canda;1991,26,361-431	4.78	4.79	Kaiser, Water Poll.Res.J.Canda;1991,26,361-431	4.79	4.81	Kaiser, Water Poll.Res.J.Canda;1991,26,361-431	4.81	4.79
1372	005263-87-6	COC1=CC2=C(C=C1)N=CC=C2	6-methoxyquiniline	5.71	Kaiser, Water Poll.Res.J.Canda;1991,26,361-431	5.71	5.7	Kaiser, Water Poll.Res.J.Canda;1991,26,361-431	5.7	5.67	Kaiser, Water Poll.Res.J.Canda;1991,26,361-431	5.67	5.7
1373	000611-36-9	c1ccc2c(O)ccnc2c1	4-hydroxyquinoline	2.75	Kaiser, Water Poll.Res.J.Canda;1991,26,361-431	2.75	2.86	Kaiser, Water Poll.Res.J.Canda;1991,26,361-431	2.86	2.88	Kaiser, Water Poll.Res.J.Canda;1991,26,361-431	2.88	2.86
1374	000148-24-3	C1=CC2=C(C(=C1)O)N=CC=C2	8-hydroxyquinoline	4.08	Kaiser, Water Poll.Res.J.Canda;1991,26,361-431	4.08	4.27	Kaiser, Water Poll.Res.J.Canda;1991,26,361-431	4.27	4.8	Kaiser, Water Poll.Res.J.Canda;1991,26,361-431	4.8	4.27
1375	000826-81-3	CC1=NC2=C(C=CC=C2O)C=C1	8-hydroxyquinaldine	3.92	Kaiser, Water Poll.Res.J.Canda;1991,26,361-431	3.92	3.97	Kaiser, Water Poll.Res.J.Canda;1991,26,361-431	3.97	3.97	Kaiser, Water Poll.Res.J.Canda;1991,26,361-431	3.97	3.97
1376	000611-34-7	C1=CC2=C(C=CC=N2)C(=C1)N	5-aminoquinoline	4.08	Kaiser, Water Poll.Res.J.Canda;1991,26,361-431	4.08	4.03	Kaiser, Water Poll.Res.J.Canda;1991,26,361-431	4.03	3.96	Kaiser, Water Poll.Res.J.Canda;1991,26,361-431	3.96	4.03
1377	000613-50-3	C1=CC2=C(C=CC(=C2)[N+](=O)[O-])N=C1	6-nitroquinoline	3.65	Kaiser, Water Poll.Res.J.Canda;1991,26,361-431	3.65	3.65	Kaiser, Water Poll.Res.J.Canda;1991,26,361-431	3.65	3.61	Kaiser, Water Poll.Res.J.Canda;1991,26,361-431	3.61	3.65
1378	000607-32-9	C1=CC2=C(C=CN=C2)C(=C1)[N+](=O)[O-]	5-nitroisoquinoline	4.74	Kaiser, Water Poll.Res.J.Canda;1991,26,361-431	4.74	4.74	Kaiser, Water Poll.Res.J.Canda;1991,26,361-431	4.74	4.7	Kaiser, Water Poll.Res.J.Canda;1991,26,361-431	4.7	4.74
1379	000881-07-2	CC1=NC2=C(C=CC=C2[N+](=O)[O-])C=C1	8-nitroquinaldine	3.54	Kaiser, Water Poll.Res.J.Canda;1991,26,361-431	3.54	3.52	Kaiser, Water Poll.Res.J.Canda;1991,26,361-431	3.52	3.5	Kaiser, Water Poll.Res.J.Canda;1991,26,361-431	3.5	3.52
1380	035975-00-9	C1=CC2=C(C=CC(=C2N)[N+](=O)[O-])N=C1	5-amino-6-nitroquinoline	4.76	Kaiser, Water Poll.Res.J.Canda;1991,26,361-431	4.76	5.08	Kaiser, Water Poll.Res.J.Canda;1991,26,361-431	5.08	5.26	Kaiser, Water Poll.Res.J.Canda;1991,26,361-431	5.26	5.08
1381	000091-19-0	C1=CC=C2C(=C1)N=CC=N2	quinoxaline	3.3	Kaiser, Water Poll.Res.J.Canda;1991,26,361-431	3.3	3.27	Kaiser, Water Poll.Res.J.Canda;1991,26,361-431	3.27	3.25	Kaiser, Water Poll.Res.J.Canda;1991,26,361-431	3.25	3.27
1382	007251-61-8	CC1=NC2=CC=CC=C2N=C1	2-methylquinoxaline	3.41	Kaiser, Water Poll.Res.J.Canda;1991,26,361-431	3.41	3.4	Kaiser, Water Poll.Res.J.Canda;1991,26,361-431	3.4	3.37	Kaiser, Water Poll.Res.J.Canda;1991,26,361-431	3.37	3.4
1383	002379-55-7	CC1=NC2=CC=CC=C2N=C1C	2,3-dimethylquinoxaline	2.96	Kaiser, Water Poll.Res.J.Canda;1991,26,361-431	2.96	3.11	Kaiser, Water Poll.Res.J.Canda;1991,26,361-431	3.11	3.31	Kaiser, Water Poll.Res.J.Canda;1991,26,361-431	3.31	3.11
1384	000059-31-4	c1ccc2C=CC(=O)Nc2c1	2-hydroxyquinoline	5.21	Kaiser, Water Poll.Res.J.Canda;1991,26,361-431	5.21	5.18	Kaiser, Water Poll.Res.J.Canda;1991,26,361-431	5.18	5.16	Kaiser, Water Poll.Res.J.Canda;1991,26,361-431	5.16	5.18
1385	013593-03-8	CCOP(=S)(OCC)Oc2cnc1ccccc1n2	Quinalphos							3.86	Gälli, Aquatic Toxicology, 1994,30,259-269	3.86	3.86
1386	000056-57-5	O=N(=O)c1ccn(=O)c2ccccc12	4-nitroquinoline-1-oxide	5.24	Kaiser, Water Poll.Res.J.Canda;1991,26,361-431	5.24	5.45	Kaiser, Water Poll.Res.J.Canda;1991,26,361-431	5.45	5.49	Kaiser, Water Poll.Res.J.Canda;1991,26,361-431	5.49	5.45
1387	000253-52-1	C1=CC=C2C=NN=CC2=C1	phthalazine	4.47	Kaiser, Water Poll.Res.J.Canda;1991,26,361-431	4.47	4.38	Kaiser, Water Poll.Res.J.Canda;1991,26,361-431	4.38	4.29	Kaiser, Water Poll.Res.J.Canda;1991,26,361-431	4.29	4.38
1388	000086-50-0	S=P(OC)(OC)SCN1N=Nc2ccccc2C1(=O)	azinphos_methyl				4.27102	Villa, Ecotoxicol. Environ. Saf. 2012, 86,93-100	4.27102				4.27102
1389	000058-27-5	c1cc2C(=O)C=C(C)C(=O)c2cc1	2-methyl-1,4-naphthoquinone	5.55	Kaiser, Water Poll.Res.J.Canda;1991,26,361-431	5.55	5.81	Kaiser, Water Poll.Res.J.Canda;1991,26,361-431	5.81	5.83	Kaiser, Water Poll.Res.J.Canda;1991,26,361-431	5.83	5.81
1390	000091-64-5	C1=CC=C2C(=C1)C=CC(=O)O2	coumarine	4.1	Kaiser, Water Poll.Res.J.Canda;1991,26,361-431	4.1	4.09/4.10	Kaiser, Water Poll.Res.J.Canda;1991,26,361-431/Jennings, Water Research, 2001,35,3448-3456	4.095	4.07	Kaiser, Water Poll.Res.J.Canda;1991,26,361-431	4.07	4.095	0.01
1391	000518-75-2	CC1C(OC=C2C1=C(C(=C(C2=O)C(=O)O)O)C)C	Citrinin	3.96	Kaiser, Water Poll.Res.J.Canda;1991,26,361-431	3.96	4.17	Kaiser, Water Poll.Res.J.Canda;1991,26,361-431	4.17				4.17
1392	000056-72-4	S=P(OCC)(OCC)Oc1ccc2C(C)=C(Cl)C(=O)Oc2c1	coumaphos				5.01312	Villa, Ecotoxicol. Environ. Saf. 2012, 86,93-100	5.01312				5.01312
1393	000058-08-2	CN1C(=O)N(C)c2ncn(C)c2C1(=O)	caffeine	3.49	Kaiser, Water Poll.Res.J.Canda;1991,26,361-431	3.49	2.47/2.79	Calleja, Food and Chemical Toxicology, 1994,32,173-187/Jennings, Water Research, 2001,35,3448-3456	2.63				2.63	0.32
1394	000271-89-6	C1=CC=C2C(=C1)C=CO2	2,3-benzofuran	4.58	Kaiser, Water Poll.Res.J.Canda;1991,26,361-431	4.58	4.53	Kaiser, Water Poll.Res.J.Canda;1991,26,361-431	4.53	4.45	Kaiser, Water Poll.Res.J.Canda;1991,26,361-431	4.45	4.53
1395	000120-72-9	C1=CC=C2C(=C1)C=CN2	indole	4.68	Kaiser, Water Poll.Res.J.Canda;1991,26,361-431	4.68	4.69	Kaiser, Water Poll.Res.J.Canda;1991,26,361-431	4.69	4.69	Kaiser, Water Poll.Res.J.Canda;1991,26,361-431	4.69	4.69
1396	004769-97-5	C1=CC2=C(C=CN2)C(=C1)[N+](=O)[O-]	4-nitroindole	5.47	Kaiser, Water Poll.Res.J.Canda;1991,26,361-431	5.47	5.44	Kaiser, Water Poll.Res.J.Canda;1991,26,361-431	5.44	5.41	Kaiser, Water Poll.Res.J.Canda;1991,26,361-431	5.41	5.44
1397	006146-52-7	C1=CC2=C(C=CN2)C=C1[N+](=O)[O-]	5-nitroindole	6.28	Kaiser, Water Poll.Res.J.Canda;1991,26,361-431	6.28	6.26	Kaiser, Water Poll.Res.J.Canda;1991,26,361-431	6.26	6.24	Kaiser, Water Poll.Res.J.Canda;1991,26,361-431	6.24	6.26
1398	000934-32-7	C1=CC=C2C(=C1)NC(=N2)N	2-aminobenzimidazole	3.49	Kaiser, Water Poll.Res.J.Canda;1991,26,361-431	3.49	3.71	Kaiser, Water Poll.Res.J.Canda;1991,26,361-431	3.71	3.73	Kaiser, Water Poll.Res.J.Canda;1991,26,361-431	3.73	3.71
1399	000615-16-7	C1=CC=C2C(=C1)NC(=O)N2	2-hydroxybenzimidazole	3.68	Kaiser, Water Poll.Res.J.Canda;1991,26,361-431	3.68	3.69	Kaiser, Water Poll.Res.J.Canda;1991,26,361-431	3.69	3.64	Kaiser, Water Poll.Res.J.Canda;1991,26,361-431	3.64	3.69
1400	000583-39-1	C1=CC=C2C(=C1)NC(=S)N2	2-mercaptobenzimidazole	3.33	Kaiser, Water Poll.Res.J.Canda;1991,26,361-431	3.33	3.29	Kaiser, Water Poll.Res.J.Canda;1991,26,361-431	3.29	3.24	Kaiser, Water Poll.Res.J.Canda;1991,26,361-431	3.24	3.29
1401	000094-52-0	C1=CC2=C(C=C1[N+](=O)[O-])NC=N2	5-nitrobenzimidazole	4.19	Kaiser, Water Poll.Res.J.Canda;1991,26,361-431	4.19	4.18	Kaiser, Water Poll.Res.J.Canda;1991,26,361-431	4.18	4.16	Kaiser, Water Poll.Res.J.Canda;1991,26,361-431	4.16	4.18
1402	054965-21-8	O=C(Nc1nc2c(n1)ccc(c2)SCCC)OC	Albendazole	5.53718	Su, Environmental Toxicology and Chemistry,2006,25,8:2221-2226	5.53718	5.48808	Su, Environmental Toxicology and Chemistry,2006,25,8:2221-2226	5.48808				5.48808
1403	005401-94-5	C1=CC2=C(C=C1[N+](=O)[O-])C=NN2	5-nitroindazole	5.01	Kaiser, Water Poll.Res.J.Canda;1991,26,361-431	5.01	4.98	Kaiser, Water Poll.Res.J.Canda;1991,26,361-431	4.98	4.91	Kaiser, Water Poll.Res.J.Canda;1991,26,361-431	4.91	4.98
1404	002338-12-7	C1=CC2=NNN=C2C=C1[N+](=O)[O-]	5-nitrobenzotriazole	4.02	Kaiser, Water Poll.Res.J.Canda;1991,26,361-431	4.02	4.06	Kaiser, Water Poll.Res.J.Canda;1991,26,361-431	4.06	4.11	Kaiser, Water Poll.Res.J.Canda;1991,26,361-431	4.11	4.06
1405	007681-99-4	CC1=CC(=NC2=NC=NN12)C	5,7-dimethyl-s-triazolo[1,5-a]pyrimidine	2.98	Kaiser, Water Poll.Res.J.Canda;1991,26,361-431	2.98	2.95	Kaiser, Water Poll.Res.J.Canda;1991,26,361-431	2.95	2.91	Kaiser, Water Poll.Res.J.Canda;1991,26,361-431	2.91	2.95
1406	000148-79-8	c2ccc1nc(nc1c2)c3cscn3	Thiabendazole	1.77/3.83	Kaiser, Water Poll.Res.J.Canda;1991,26,361-431/Su, Environmental Toxicology and Chemistry,2006,25,8:2221-2226	2.8							2.8	2.06
1407	000095-16-9	C1=CC=C2C(=C1)N=CS2	benzothiazole	4.87	Kaiser, Water Poll.Res.J.Canda;1991,26,361-431	4.87	4.85	Kaiser, Water Poll.Res.J.Canda;1991,26,361-431	4.85	4.81	Kaiser, Water Poll.Res.J.Canda;1991,26,361-431	4.81	4.85
1408	000149-30-4	C1=CC=C2C(=C1)NC(=S)S2	2-mercapto-benzothiazole	5.15	Kaiser, Water Poll.Res.J.Canda;1991,26,361-431	5.15	5.33	Kaiser, Water Poll.Res.J.Canda;1991,26,361-431	5.33	5.39	Kaiser, Water Poll.Res.J.Canda;1991,26,361-431	5.39	5.33
1409	006285-57-0	C1=CC2=C(C=C1[N+](=O)[O-])SC(=N2)N	2-amino-6-nitrobenzothiazole	4.75	Kaiser, Water Poll.Res.J.Canda;1991,26,361-431	4.75	4.66	Kaiser, Water Poll.Res.J.Canda;1991,26,361-431	4.66	4.56	Kaiser, Water Poll.Res.J.Canda;1991,26,361-431	4.56	4.66
1410	002382-96-9	C1=CC=C2C(=C1)NC(=S)O2	2-mercaptobenzoxazole	（4.69*/4.09）	Kaiser, Water Poll.Res.J.Canda;1991,26,361-431	4.39	(4.71*/4.12)	Kaiser, Water Poll.Res.J.Canda;1991,26,361-431	4.415	(4.72*/4.12)	Kaiser, Water Poll.Res.J.Canda;1991,26,361-431	4.42	4.415	0.59
1411	052645-53-1	CC1(C(C1C(=O)OCC2=CC(=CC=C2)OC3=CC=CC=C3)C=C(Cl)Cl)C	Permethrin	（5.84*/4.23）	Kaiser, Water Poll.Res.J.Canda;1991,26,361-431	5.035	4.15	Kaiser, Water Poll.Res.J.Canda;1991,26,361-431	4.15	4.09	Kaiser, Water Poll.Res.J.Canda;1991,26,361-431	4.09	4.15
1412	052315-07-8	CC1(C(C1C(=O)OC(C#N)C2=CC(=CC=C2)OC3=CC=CC=C3)C=C(Cl)Cl)C	Cypermethrin	4.89	Kaiser, Water Poll.Res.J.Canda;1991,26,361-431	4.89	4.8	Kaiser, Water Poll.Res.J.Canda;1991,26,361-431	4.8	3.6	Kaiser, Water Poll.Res.J.Canda;1991,26,361-431	3.6	4.8
1413	004664-01-1	C1=CN=CC2=C1C(=O)NC2=O	3,4-pyridinedicarboximide	2.63	Kaiser, Water Poll.Res.J.Canda;1991,26,361-431	2.63	2.65	Kaiser, Water Poll.Res.J.Canda;1991,26,361-431	2.65	2.64	Kaiser, Water Poll.Res.J.Canda;1991,26,361-431	2.64	2.65
1414	000149-29-1	C1C=C2C(=CC(=O)O2)C(O1)O	Patulin	（4.66/4.31）	Kaiser, Water Poll.Res.J.Canda;1991,26,361-431	4.485	(5.06/4.76)	Kaiser, Water Poll.Res.J.Canda;1991,26,361-431	4.91				4.91	0.3
1415	033813-20-6	N12C(=S)SSC2=NCC1	ethylenebisthiuram monosulfide				6.77	Kaiser, Water Poll.Res.J.Canda;1991,26,361-431	6.77				6.77
1416	000133-06-2	O=C(N(SC(Cl)(Cl)Cl)C(=O)C1CC=CC2)C12	captan				6.29615	Villa, Ecotoxicol. Environ. Saf. 2012, 86,93-100	6.29615				6.29615
1417	017924-92-4	CC1CCCC(=O)CCCC=CC2=CC(=CC(=C2C(=O)O1)O)O	Zearalenone	4.35	Kaiser, Water Poll.Res.J.Canda;1991,26,361-431	4.35	4.38	Kaiser, Water Poll.Res.J.Canda;1991,26,361-431	4.38				4.38
1418	000081-81-2	CC(=O)CC(C1=CC=CC=C1)C2=C(C3=CC=CC=C3OC2=O)O	Warfarin	3.8	Kaiser, Water Poll.Res.J.Canda;1991,26,361-431	3.8	3.81/3.68	Kaiser, Water Poll.Res.J.Canda;1991,26,361-431/Calleja, Food and Chemical Toxicology, 1994,32,173-187	3.745	3.81	Kaiser, Water Poll.Res.J.Canda;1991,26,361-431	3.81	3.745	0.13
1419	000303-47-9	CC1CC2=C(C=C(C(=C2C(=O)O1)O)C(=O)NC(CC3=CC=CC=C3)C(=O)O)Cl	Ochratoxin A	4.34	Kaiser, Water Poll.Res.J.Canda;1991,26,361-431	4.34	4.4	Kaiser, Water Poll.Res.J.Canda;1991,26,361-431	4.4				4.4
1420	000076-84-6	OC(c(cccc1)c1)(c(cccc2)c2)c(cccc3)c3	triphenylmethanol	4.76	Kaiser, Water Poll.Res.J.Canda;1991,26,361-431	4.76	4.86	Kaiser, Water Poll.Res.J.Canda;1991,26,361-431	4.86	4.89	Kaiser, Water Poll.Res.J.Canda;1991,26,361-431	4.89	4.86
1421	001620-30-0	C1=CC=C(C=C1)C(C2=CC=CC=C2)(C3=CC=NC=C3)O	alpha-(4-pyridyl)benzhydrol	3.84	Kaiser, Water Poll.Res.J.Canda;1991,26,361-431	3.84	3.77	Kaiser, Water Poll.Res.J.Canda;1991,26,361-431	3.77	3.68	Kaiser, Water Poll.Res.J.Canda;1991,26,361-431	3.68	3.77
1422	000603-34-9	C1=CC=C(C=C1)N(C2=CC=CC=C2)C3=CC=CC=C3	triphenylamine	5.05	Kaiser, Water Poll.Res.J.Canda;1991,26,361-431	5.05	5.16	Kaiser, Water Poll.Res.J.Canda;1991,26,361-431	5.16	5.17	Kaiser, Water Poll.Res.J.Canda;1991,26,361-431	5.17	5.16
1423	000603-35-0	C1=CC=C(C=C1)P(C2=CC=CC=C2)C3=CC=CC=C3	triphenylphosphine	5.11	Kaiser, Water Poll.Res.J.Canda;1991,26,361-431	5.11	5.23	Kaiser, Water Poll.Res.J.Canda;1991,26,361-431	5.23	5.23	Kaiser, Water Poll.Res.J.Canda;1991,26,361-431	5.23	5.23
1424	000090-47-1	C1=CC=C2C(=C1)C(=O)C3=CC=CC=C3O2	xanthone	4.4	Kaiser, Water Poll.Res.J.Canda;1991,26,361-431	4.4	4.45	Kaiser, Water Poll.Res.J.Canda;1991,26,361-431	4.45	4.42	Kaiser, Water Poll.Res.J.Canda;1991,26,361-431	4.42	4.45
1425	000092-84-2	C1=CC=C2C(=C1)NC3=CC=CC=C3S2	phenothiazine	4.15	Kaiser, Water Poll.Res.J.Canda;1991,26,361-431	4.15	4.11	Kaiser, Water Poll.Res.J.Canda;1991,26,361-431	4.11	4	Kaiser, Water Poll.Res.J.Canda;1991,26,361-431	4	4.11
1426	003347-22-6	c1ccc2C(=O)C(S3)=C(SC(C#N)=C3C#N)C(=O)c2c1	dithianon				6.40727	Villa, Ecotoxicol. Environ. Saf. 2012, 86,93-100	6.40727				6.40727
1427	000143-74-8	C1=CC=C2C(=C1)C(OS2(=O)=O)(C3=CC=C(C=C3)O)C4=CC=C(C=C4)O	phenol red	4.25	Kaiser, Water Poll.Res.J.Canda;1991,26,361-431	4.25	4.18	Kaiser, Water Poll.Res.J.Canda;1991,26,361-431	4.18	4.1	Kaiser, Water Poll.Res.J.Canda;1991,26,361-431	4.1	4.18
1428	021794-01-4	CCCCCCC(C1C(C2=C(CC(CC3=C1C(=O)OC3=O)C(C4CC=CC(=O)O4)O)C(=O)OC2=O)O)O	Rubratoxin B	4.21	Kaiser, Water Poll.Res.J.Canda;1991,26,361-431	4.21	4.17	Kaiser, Water Poll.Res.J.Canda;1991,26,361-431	4.17				4.17
1429	000303-81-1	CC1=C(C=CC2=C1OC(=O)C(=C2O)NC(=O)C3=CC(=C(C=C3)O)CC=C(C)C)OC4C(C(C(C(O4)(C)C)OC)OC(=O)N)O	Novobiocin	4.33	Kaiser, Water Poll.Res.J.Canda;1991,26,361-431	4.33	4.38	Kaiser, Water Poll.Res.J.Canda;1991,26,361-431	4.38	4.46	Kaiser, Water Poll.Res.J.Canda;1991,26,361-431	4.46	4.38
1430	001162-65-8	COC1=C2C3=C(C(=O)CC3)C(=O)OC2=C4C5C=COC5OC4=C1	Aflatoxin B1	4.15	Kaiser, Water Poll.Res.J.Canda;1991,26,361-431	4.15	(4.21/4.13)	Kaiser, Water Poll.Res.J.Canda;1991,26,361-431	4.17				4.17	0.08
1431	007220-81-7	COC1=C2C3=C(C(=O)CC3)C(=O)OC2=C4C5CCOC5OC4=C1	Aflatoxin-B2	3.76	Kaiser, Water Poll.Res.J.Canda;1991,26,361-431	3.76	3.72	Kaiser, Water Poll.Res.J.Canda;1991,26,361-431	3.72	3.7	Kaiser, Water Poll.Res.J.Canda;1991,26,361-431	3.7	3.72
1432	001165-39-5	COC1=C2C3=C(C(=O)OCC3)C(=O)OC2=C4C5C=COC5OC4=C1	Aflatoxin-G1	3.9	Kaiser, Water Poll.Res.J.Canda;1991,26,361-431	3.9	3.93	Kaiser, Water Poll.Res.J.Canda;1991,26,361-431	3.93	3.96	Kaiser, Water Poll.Res.J.Canda;1991,26,361-431	3.96	3.93
1433	007241-98-7	COC1=C2C3=C(C(=O)OCC3)C(=O)OC2=C4C5CCOC5OC4=C1	Aflatoxin-G2	3.68	Kaiser, Water Poll.Res.J.Canda;1991,26,361-431	3.68	3.65	Kaiser, Water Poll.Res.J.Canda;1991,26,361-431	3.65	3.68	Kaiser, Water Poll.Res.J.Canda;1991,26,361-431	3.68	3.65
1434	003625-57-8	Nc4cc2c(c3c4cccc3)N=C1C(=CC(=N(OS(=O)(=O)ON(CC)(CC)=C5C=CC6=Nc7c8ccccc8c(N)cc7OC6=C5)(CC)CC)C=C1)O2	Nile Blue	5.78	Kaiser, Water Poll.Res.J.Canda;1991,26,361-431	5.78	5.93	Kaiser, Water Poll.Res.J.Canda;1991,26,361-431	5.93	5.99	Kaiser, Water Poll.Res.J.Canda;1991,26,361-431	5.99	5.93
1435	001024-57-3	ClC2C1OC1C3C2C4(Cl)C(=C(Cl)C3(Cl)C4(Cl)Cl)Cl	Heptachlorepoxide	4.19	Kaiser, Water Poll.Res.J.Canda;1991,26,361-431	4.19							4.19
1436	002425-06-1	ClC(Cl)C(Cl)(Cl)SN2C(=O)C1CC=CCC1C2=O	Captafol	4.7	Kaiser, Water Poll.Res.J.Canda;1991,26,361-431	4.7							4.7
1437	052082-58-7	CN2C(=O)Nc1nc[nH]c1C2=O	Methylviolet B base	6.12	Kaiser, Water Poll.Res.J.Canda;1991,26,361-431	6.12	6.41	Kaiser, Water Poll.Res.J.Canda;1991,26,361-431	6.41	6.48	Kaiser, Water Poll.Res.J.Canda;1991,26,361-431	6.48	6.41
1438	000060-54-8	CN(C)C2C1CC4C(=C(O)C1(O)C(=O)C(=C2O)C(N)=O)C(=O)c3c(O)cccc3C4(C)O	Tetracycline							4.35/3.23	Backhaus, Chemosphere, 1997,35,2925-2938/Lei Jiang, Bull Environ Contam Toxicol, 2010,85:550-555	3.79	3.79	1.12
1439	000050-48-6	CN(C)CCC=C2c1ccccc1CCc3ccccc23	Amitriptyline	4.11312	Calleja, Food and Chemical Toxicology, 1994,32,173-187	4.11312							4.11312
1440	000058-55-9	CN1C(=O)N(C)c2ncnc2C1(=O)	Theophylline	1.85568	Calleja, Food and Chemical Toxicology, 1994,32,173-187	1.85568							1.85568
1441	026225-79-6	CCOC2Oc1ccc(OS(C)(=O)=O)cc1C2(C)C	Ethofumesate	3.92	Vidal,Environmental Toxicology,2011,537-548	3.92	3.87573	Vidal,Environmental Toxicology,2011,537-548	3.87573				3.87573
1442	000057-62-5	O=C(N)C(=C(O)C(N(C)C)C(C1(O)C(O)=C(C2C(O)(c(c3c(O)cc4)c4Cl)C)C3=O)C2)C1=O	Chlortetracycline				4.57	Park and Choi, Ecotoxicology, 2008,17:526-538	4.57	3.72	Lei Jiang, Bull Environ Contam Toxicol, 2010,85:550-555	3.72	4.57
1443	000079-57-2	O=C(N)C(=C(O)C(N(C)C)C(C1(O)C(O)=C(C2C(O)(c(c3c(O)cc4)c4)C)C3(=O))C2O)C1(=O)	Oxytetracycline	3.29	Park and Choi, Ecotoxicology, 2008,17:526-538	3.29	3.72	Park and Choi, Ecotoxicology, 2008,17:526-538	3.72	3.54/4.34/3.01	Lalumera, Chemosphere, 2004,54:661-668/Zounkova´, Environmental Toxicology and Chemistry, 2011,30,5:1184-1189/Lei Jiang, Bull Environ Contam Toxicol, 2010,85:550-555	3.63	3.72
1444	002058-46-0	c12C(=O)C3=C(O)C4(O)C(=O)C(C(=O)N)=C(O)C(N(H)(Cl)(C)C)C4C(O)C3Cc1cccc2	Oxytetracycline hydrochloride				4.01	Xiaoming Zou, Environ Monit Assess, 2013,185:4513-4527	4.01				4.01
1445	000064-75-5	CN(H)(Cl)(C)C1C(O)C(C(N)=O)C(=O)C2(O)C1CC4C(=C2O)C(=O)c3c(O)cccc3C4(C)O	Tetracycline·HCl				3.71	Xiaoming Zou, Environ Monit Assess, 2013,185:4513-4527	3.71				3.71
1446	024390-14-5	c12C(=O)C3=C(O)C4(O)C(=O)C(C(=O)N)=C(O)C(N(C)C)C4C(O)C3C(C)c1cccc2O	Doxycycline·HCl				3.99	Xiaoming Zou, Environ Monit Assess, 2013,185:4513-4527	3.99				3.99
1447	000064-72-2	c12C(=O)C3=C(O)C4(O)C(=O)C(C(=O)N)=C(O)C(N(H)(Cl)(C)C)C4CC3C(O)c1cccc2	Chlortetracycline·HCl				4.19	Xiaoming Zou, Environ Monit Assess, 2013,185:4513-4527	4.19				4.19
1448	053994-73-3	NC(C(=O)NC2C1SCC(=C(N1C2=O)C(O)=O)Cl)c3ccccc3	Cefaclor	2.39848	Sheyla, Ecotoxicology, 2014,23:1517-1533	2.39848	2.28002	Sheyla, Ecotoxicology, 2014,23:1517-1533	2.28002				2.28002
1449	086483-48-9	FC1=CC2=C(C=C1N3CCNCC3)​N(C4CC4)​C=C(C(O)​=O)​C2=O.Cl	Ciprofloxacin HCl	3.18293	Sheyla, Ecotoxicology, 2014,23:1517-1533	3.18293	3.21022	Sheyla, Ecotoxicology, 2014,23:1517-1533	3.21022				3.21022
1450	081103-11-9	CC1C(=O)OC(CC)C(O)(C)C(O)C(C)C(=O)C(C)CC(OC)(C)C(OC2C(O)C(N(C)C)CC(C)O2)C(C)C1OC3CC(OC)(C)C(O)C(C)O3	Clarithromycin	4.77178	Sheyla, Ecotoxicology, 2014,23:1517-1533	4.77178	4.79181	Sheyla, Ecotoxicology, 2014,23:1517-1533	4.79181				4.79181
1451	100986-85-4	c12c(ccc3c1N(C(CO2)C)/C=C(\C3=O)C(=O)O)N4CCN(CC4)C	Levofloxacin	2.64122	Sheyla, Ecotoxicology, 2014,23:1517-1533	2.64122	2.66126	Sheyla, Ecotoxicology, 2014,23:1517-1533	2.66126				2.66126
1452	070458-96-7	C1CNCCN1c2cc3N(CC)C=C(C(=O)O)C(=O)c3cc2F	Norfloxacin	4.18472	Sheyla, Ecotoxicology, 2014,23:1517-1533	4.18472	4.19	Sheyla, Ecotoxicology, 2014,23:1517-1533	4.19				4.19
1453	073590-58-6	n1cc(C)c(OC)c(C)c1CS(=O)C2=Nc3cc(OC)ccc3N2	Omeprazole	5.03866	Sheyla, Ecotoxicology, 2014,23:1517-1533	5.03866	5.29283	Sheyla, Ecotoxicology, 2014,23:1517-1533	5.29283				5.29283
1454	093106-60-6	CCN1CCN(C4=C(C=C3C(C(C(O)=O)=CN(C3=C4)C2CC2)=O)F)CC1	Enrofloxacin	2.92719	Park and Choi, Ecotoxicology, 2008,17:526-538	2.92719	3.0413	Park and Choi, Ecotoxicology, 2008,17:526-538	3.0413	3.9	Lei Jiang, Bull Environ Contam Toxicol, 2010,85:550-555	3.9	3.0413
1455	007177-48-2	O=C1N2C(C1NC(=O)C(c3ccccc3)N)SC(C2C(=O)O)(C)C	Ampicillin	2.58213	Park and Choi, Ecotoxicology, 2008,17:526-538	2.58213	2.18633	Park and Choi, Ecotoxicology, 2008,17:526-538	2.18633				2.18633
1456	026787-78-0	c1cc(O)ccc1C(N)C(=O)NC2C(=O)N3C(C(=O)O)C(C)(C)SC23	Amoxicillin	2.44219	Park and Choi, Ecotoxicology, 2008,17:526-538	2.44219	2.00683	Park and Choi, Ecotoxicology, 2008,17:526-538	2.00683				2.00683
1457	000298-46-4	NC(=O)N2c1ccccc1C=Cc3ccccc23	carbamazepine	3.65	Kim, Environment International，2007，3：370-375	3.65	3.66	Kim, Environment International 33 (2007) 370-375	3.66				3.66
1458	042399-41-7	c1ccc2N(CCN(C)C)C(=O)C(OC(=O)C)C(c3ccc(OC)cc3)Sc2c1	diltiazem	3.01	Kim, Environment International，2007，3：370-375	3.01	3.2	Kim, Environment International 33 (2007) 370-375	3.2				3.2
1459	042835-25-6	Fc1cc2C(=O)C(C(=O)O)=CN3c2c(CCC3C)c1	Flumequine							4.29/4.38	Lalumera, Chemosphere, 2004,54:661-668/Zounkova´, Environmental Toxicology and Chemistry, 2011,30,5:1184-1189	4.335	4.335	0.09
1460	031430-15-6	O=C(OC)Nc(nc(c1ccc2C(=O)c(ccc(F)c3)c3)c2)n1	Flubendazole				5.56509	Su, Environmental Toxicology and Chemistry,2006,25,8:2221-2226	5.56509				5.56509
1461	058306-30-2	COC(=O)NC(NC(=O)OC)=Nc1c(NC(=O)COC)cc(Sc2ccccc2)cc1	Febantel	5.21015	Su, Environmental Toxicology and Chemistry,2006,25,8:2221-2226	5.21015							5.21015
1462	043210-67-9	O=C(OC)Nc(nc(c1ccc2Sc(cccc3)c3)c2)n1	Fenbendazole	5.16443	Su, Environmental Toxicology and Chemistry,2006,25,8:2221-2226	5.16443	5.45828	Su, Environmental Toxicology and Chemistry,2006,25,8:2221-2226	5.45828				5.45828
1463	053716-50-0	O=C(OC)Nc(nc(c1ccc2S(=O)c(cccc3)c3)c2)n1	Oxfendazole	5.1544	Su, Environmental Toxicology and Chemistry,2006,25,8:2221-2226	5.1544	5.20103	Su, Environmental Toxicology and Chemistry,2006,25,8:2221-2226	5.20103				5.20103
1464	085721-33-1	C1CNCCN1c2cc3N(C4CC4)C=C(C(=O)O)C(=O)c3cc2F	Ciprofloxacin							3.91	Lei Jiang, Bull Environ Contam Toxicol, 2010,85:550-555	3.91	3.91
1465	082419-36-1	C1CN(C)CCN1c2c(F)cc3C(=O)C(C(=O)O)=CN4c3c2OCC4C	Ofloxacin							3.81	Lei Jiang, Bull Environ Contam Toxicol, 2010,85:550-555	3.81	3.81
1466	079660-72-3	C1CN(C)CCN1c2c(F)c3N(CCF)C=C(C(=O)O)C(=O)c3cc2F	Foeroxacin							3.8	Lei Jiang, Bull Environ Contam Toxicol, 2010,85:550-555	3.8	3.8
1467	098105-99-8	FC(C=C3C(C(C(O)=O)=CN(C3=C4)C2=CC=C(C=C2)F)=O)=C4N1CCNCC1	Sarafloxacin							3.91	Lei Jiang, Bull Environ Contam Toxicol, 2010,85:550-555	3.91	3.91
1468	074011-58-8	C1CNCCN1c2nc3N(CC)C=C(C(=O)O)C(=O)c3cc2F	Enoxacin							3.85	Lei Jiang, Bull Environ Contam Toxicol, 2010,85:550-555	3.85	3.85
1469	000564-25-0	CC3C2C(O)C1C(N(C)C)C(=C(C(N)=O)C(=O)C1(O)C(=C2C(=O)c4c(O)cccc34)O)O	Doxycycline							3.84	Lei Jiang, Bull Environ Contam Toxicol, 2010,85:550-555	3.84	3.84
1470	007036-61-5	CCCOC(=O)C1=CN=CN1C(C)C2=CC=CC=C2.Cl	propyl()-1-(1-phenylethyl)imidazole-5-carbox	4.5	Kaiser, Water Poll.Res.J.Canda;1991,26,361-431	4.5	4.63	Kaiser, Water Poll.Res.J.Canda;1991,26,361-431	4.63	4.74	Kaiser, Water Poll.Res.J.Canda;1991,26,361-431	4.74	4.63

## Sheet: Table B-Fish
NO.	CAS	SMILES	Names	log1/LC50(mmol/L)-Guppy (Raevsky et al., QSAR Comb. Sci., 2008, 27,1274-1281 and 2009,28,163-174)	log1/LC50(mmol/L)-Rainbow trout (Raevsky et al., QCS, 2008, 27,1274-1281 and Raevsky et al., QCS, 2009,28,163-174)	log1/LC50(mmol/L)-Fathead Minnow	References-Fathead Minnow	log1/LC50(mmol/L)-Oryzias latipes (http://www.safe.nite.go.jp/english/db.html)	log1/LC50(mmol/L)-average	log1/LC50 (mol/l)	max-min of log1/LC50
1	000110-54-3	C(CCCC)C	n-Hexane			1.5385	Yuan et al., J. Mol. Graph. Model., 2007,26,327-335 and Russom et al., Environ. Toxicol. Chem., 1997,16,948-980		1.5385	4.5385
2	000111-65-9	C(CCCCCC)C	Octane					2.43452	2.43452	5.43452
3	000110-82-7	C(CCCC1)C1	Cyclohexane			1.2695	Yuan et al., J. Mol. Graph. Model., 2007,26,327-335 and Russom et al., Environ. Toxicol. Chem., 1997,16,948-980		1.2695	4.2695
4	000108-87-2	C(CCCC1)(C1)C	Methylcyclohexane					1.66983	1.66983	4.66983
5	001678-91-7	CCC1CCCCC1	Ethylcyclohexane					2.17498	2.17498	5.17498
6	000281-23-2	C(CC(CC1CC23)C2)(C1)C3	Adamantane			2.68714	Yuan et al., J. Mol. Graph. Model., 2007,26,327-370		2.68714	5.68714
7	000091-17-8	C(C(CCC1)CCC2)(C1)C2	Bicyclo[4.4.0]decane					2.57246	2.57246	5.57246
8	000099-82-1	C(CCC(C1)C(C)C)(C1)C	p-Menthane					2.8682	2.8682	5.8682
9	000109-69-3	ClCCCC	1-Chlorobutane	-0.02					-0.02	2.98
10	000111-85-3	ClCCCCCCCC	1-Chlorooctane					2.37984	2.37984	5.37984
11	000075-09-2	ClCCl	Dichloromethane	-0.54		-0.5897	Raevsky et al., QSAR Comb. Sci., 2008, 27,1274-1304 and Yuan et al., J. Mol. Graph. Model., 2007,26,327-335 and Russom et al., Environ. Toxicol. Chem., 1997,16,948-971		-0.56485	2.43515	0.0497
12	000075-34-3	C(Cl)(Cl)C	1,1-Dichloroethane	-0.31					-0.31	2.69
13	000107-06-2	ClCCCl	1,2-Dichloroethane	-0.06	0.64	-0.116667	Raevsky et al., QSAR Comb. Sci., 2008, 27,1274-1281 and Russom et al., Environ. Toxicol. Chem., 1997,16,948-967 and Eroglu et al., Int. J. Mol. Sci., 2007,8,1265-1283		0.154444	3.15444	0.756667
14	000078-87-5	ClCC(Cl)C	1,2-Dichloropropane	-0.01		-0.0633333	Raevsky et al., QSAR Comb. Sci., 2008, 27,1274-1281 and Russom et al., Environ. Toxicol. Chem., 1997,16,948-967 and Eroglu et al., Int. J. Mol. Sci., 2007,8,1265-1283	-0.15	-0.0744444	2.92556	0.14
15	000142-28-9	ClCCCCl	1,3-Dichloropropane	0.13		0.035	Raevsky et al., QSAR Comb. Sci., 2008, 27,1274-1281 and Russom et al., Environ. Toxicol. Chem., 1997,16,948-967		0.0825	3.0825	0.09
16	000110-56-5	ClCCCCCl	1,4-Dichlorobutane			0.39	Yuan et al., J. Mol. Graph. Model., 2007,26,327-335 and Russom et al., Environ. Toxicol. Chem., 1997,16,948-975		0.39	3.39
17	000628-76-2	ClCCCCCCl	1,5-Dichloropentane			0.748	Yuan et al., J. Mol. Graph. Model., 2007,26,327-335 and Russom et al., Environ. Toxicol. Chem., 1997,16,948-975		0.748	3.748
18	000067-66-3	C(Cl)(Cl)Cl	Chloroform	0.07	0.73	0.229	Raevsky et al., QSAR Comb. Sci., 2008, 27,1274-1281 and Russom et al., Environ. Toxicol. Chem., 1997,16,948-967		0.343	3.343	0.66
19	000071-55-6	C(Cl)(Cl)(Cl)C	1,1,1-Trichloroethane	0	0.41	0.425	Raevsky et al., QSAR Comb. Sci., 2008, 27,1274-1281 and Russom et al., Environ. Toxicol. Chem., 1997,16,948-967		0.278333	3.27833	0.425
20	000079-00-5	ClCC(Cl)Cl	1,1,2-Trichloroethane	0.18		0.212	Raevsky et al., QSAR Comb. Sci., 2008, 27,1274-1281 and Russom et al., Environ. Toxicol. Chem., 1997,16,948-967 and Eroglu et al., Int. J. Mol. Sci., 2007,8,1265-1283		0.196	3.196	0.032
21	000096-18-4	ClCC(Cl)CCl	1,2,3-Trichloropropane	0.55		0.37	Raevsky et al., QSAR Comb. Sci., 2008, 27,1274-1281 and Russom et al., Environ. Toxicol. Chem., 1997,16,948-967 and Eroglu et al., Int. J. Mol. Sci., 2007,8,1265-1283		0.46	3.46	0.18
22	000056-23-5	C(Cl)(Cl)(Cl)Cl	Tetrachloromethane	0.36				1.31	0.835	3.835	0.95
23	000079-34-5	C(C(Cl)Cl)(Cl)Cl	1,1,2,2-Tetrachloroethane	0.77		0.918	Raevsky et al., QSAR Comb. Sci., 2008, 27,1274-1281 and Russom et al., Environ. Toxicol. Chem., 1997,16,948-967 and Eroglu et al., Int. J. Mol. Sci., 2007,8,1265-1283		0.844	3.844	0.148
24	000076-01-7	C(C(Cl)Cl)(Cl)(Cl)Cl	Pentachloroethane	1.26		1.4297	Raevsky et al., QSAR Comb. Sci., 2008, 27,1274-1281 and Yuan et al., J. Mol. Graph. Model., 2007,26,327-335 and Russom et al., Environ. Toxicol. Chem., 1997,16,948-967		1.34485	4.34485	0.1697
25	000067-72-1	C(C(Cl)(Cl)Cl)(Cl)(Cl)Cl	Hexachloroethane	2.19	2.45	2.205	Raevsky et al., QSAR Comb. Sci., 2008, 27,1274-1281 and Russom et al., Environ. Toxicol. Chem., 1997,16,948-967		2.28167	5.28167	0.26
26	000076-13-1	FC(F)(C(F)(Cl)Cl)Cl	1,1,2-Trichloro-1,2,2-trifluoroethane					0.993957	0.993957	3.99396
27	000822-86-6	ClC1C(Cl)CCCC1	trans-1,2-Dichlorocyclohexane			0.92	Russom et al., Environ. Toxicol. Chem., 1997,16,948-967		0.92	3.92
28	000106-94-5	BrCCC	1-Bromopropane			0.261	Raevsky et al., QSAR Comb. Sci., 2008, 27,1274-1281 and Russom et al., Environ. Toxicol. Chem., 1997,16,948-967		0.261	3.261
29	000109-65-9	BrCCCC	1-Bromobutane			0.571	Raevsky et al., QSAR Comb. Sci., 2008, 27,1274-1281 and Russom et al., Environ. Toxicol. Chem., 1997,16,948-967		0.571	3.571
30	000111-25-1	BrCCCCCC	1-Bromohexane			1.68	Raevsky et al., QSAR Comb. Sci., 2008, 27,1274-1281 and Russom et al., Environ. Toxicol. Chem., 1997,16,948-967		1.68	4.68
31	000629-04-9	BrCCCCCCC	1-Bromoheptane			2.088	Raevsky et al., QSAR Comb. Sci., 2008, 27,1274-1281 and Russom et al., Environ. Toxicol. Chem., 1997,16,948-967		2.088	5.088
32	000111-83-1	BrCCCCCCCC	1-Bromooctane			2.3615	Raevsky et al., QSAR Comb. Sci., 2008, 27,1274-1281 and Russom et al., Environ. Toxicol. Chem., 1997,16,948-967		2.3615	5.3615
33	000109-64-8	BrCCCBr	1,3-Dibromopropane			1.955	Yuan et al., J. Mol. Graph. Model., 2007,26,327-335 and Russom et al., Environ. Toxicol. Chem., 1997,16,948-985	1.41	1.6825	4.6825	0.545
34	000075-27-4	BrC(Cl)Cl	Bromodichloromethane					0.76723	0.76723	3.76723
35	000124-48-1	BrC(Br)Cl	Dibromochloromethane					0.421019	0.421019	3.42102
36	000096-12-8	BrCC(Br)CCl	1,2-Dibromo-3-chloroPropane					0.782458	0.782458	3.78246
37	000075-47-8	C(I)(I)I	Iodoform			2.13	Russom et al., Environ. Toxicol. Chem., 1997,16,948-967		2.13	5.13
38	000112-41-4	C(=C)CCCCCCCCCC	Dodec-1-ene					1.81116	1.81116	4.81116
39	000078-79-5	C(C=C)(=C)C	Isoprene					0.657162	0.657162	3.65716
40	000592-46-1	CC=CC=CC	2,4-Hexadiene			0.61	Raevsky et al., QSAR Comb. Sci., 2008, 27,1274-1335		0.61	3.61
41	000513-81-5	C(C(=C)C)(=C)C	2,3-Dimethyl-1,3-butadiene			1.0775	Yuan et al., J. Mol. Graph. Model., 2007,26,327-335 and Russom et al., Environ. Toxicol. Chem., 1997,16,948-975		1.0775	4.0775
42	000764-13-6	C(=CC=C(C)C)(C)C	2,5-Dimethyl-2,4-hexadiene			1.4625	Yuan et al., J. Mol. Graph. Model., 2007,26,327-335 and Russom et al., Environ. Toxicol. Chem., 1997,16,948-980	1.63	1.54625	4.54625	0.1675
43	001647-16-1	C(=C)CCCCCCC=C	1,9-Decadiene			2.679	Yuan et al., J. Mol. Graph. Model., 2007,26,327-335 and Russom et al., Environ. Toxicol. Chem., 1997,16,948-984		2.679	5.679
44	000123-35-3	C(C=C)(=C)CCC=C(C)C	7-Methyl-3-methyleneocta-1,6-diene					2.1705	2.1705	5.1705
45	000110-83-8	C(=CCCC1)C1	Cyclohexene					1.15114	1.15114	4.15114
46	000498-66-8	C1C2C=CC1CC2	Norbornylene			0.973848	Yuan et al., J. Mol. Graph. Model., 2007,26,327-364		0.973848	3.97385
47	000111-78-4	C(=CCCC=CC1)C1	1,5-Cyclooctadiene					0.920205	0.920205	3.92021
48	000100-40-3	C(=CCCC1C=C)C1	4-Vinylcyclohexene					1.37139	1.37139	4.37139
49	003048-65-5	C(C(C=C1)CC=C2)(C2)C1	3a,4,7,7a-Tetrahydro-1H-indene					1.43642	1.43642	4.43642
50	016219-75-3	C(C(C=CC12)C1)(=CC)C2	5-Ethylidene-2-norbornene					1.23481	1.23481	4.23481
51	000138-86-3	C(=CCC(C(=C)C)C1)(C1)C	p-Mentha-1,8-diene					2.09289	2.09289	5.09289
52	000156-59-2	C(=CCl)Cl	cis-1,2-Dichloroethene(cis-1,2-Dichloroethylene)					0.16044	0.16044	3.16044
53	000075-35-4	C(=C)(Cl)Cl	Ethene, 1,1-dichloro-					0.333302	0.333302	3.3333
54	000079-01-6	C(=CCl)(Cl)Cl	Trichloroethene	0.42	0.5	0.471	Raevsky et al., QSAR Comb. Sci., 2008, 27,1274-1281 and Russom et al., Environ. Toxicol. Chem., 1997,16,948-967 and Eroglu et al., Int. J. Mol. Sci., 2007,8,1265-1283	0.54	0.48275	3.48275	0.12
55	000127-18-4	C(=C(Cl)Cl)(Cl)Cl	Tetrachloroethene	1.02	1.45	1.045	Raevsky et al., QSAR Comb. Sci., 2008, 27,1274-1281 and Russom et al., Environ. Toxicol. Chem., 1997,16,948-967	1.07	1.14625	4.14625	0.43
56	000542-75-6	C(=CCl)CCl	1,3-Dichloropropene					1.86911	1.86911	4.86911
57	000760-23-6	C(C(Cl)CCl)=C	3,4-Dichloro-1-buten			1.16333	Yuan et al., J. Mol. Graph. Model., 2007,26,327-335 and Russom et al., Environ. Toxicol. Chem., 1997,16,948-972 and Eroglu et al., Int. J. Mol. Sci., 2007,8,1265-1283	0.67	0.916667	3.91667	0.493333
58	001871-57-4	C=C(CCl)CCl	3-Chloro-2-chloromethyl-1-propene			2.819	Yuan et al., J. Mol. Graph. Model., 2007,26,327-335 and Russom et al., Environ. Toxicol. Chem., 1997,16,948-984		2.819	5.819
59	000087-68-3	C(=C(C(=C(Cl)Cl)Cl)Cl)(Cl)Cl	Hexachloro-1,3-butadiene			3.461	Yuan et al., J. Mol. Graph. Model., 2007,26,327-335 and Russom et al., Environ. Toxicol. Chem., 1997,16,948-984		3.461	6.461
60	000077-47-4	C(=C(C(=C1Cl)Cl)Cl)(C1(Cl)Cl)Cl	Hexachlorocyclopentadiene					4.28967	4.28967	7.28967
61	076334-36-6	BrC(=C)CCO	3-Bromo-3-buten-1-ol					0.55115	0.55115	3.55115
62	000067-56-1	OC	Methanol	-2.94	-2.8	-2.95333	Raevsky et al., QSAR Comb. Sci., 2008, 27,1274-1281 and Russom et al., Environ. Toxicol. Chem., 1997,16,948-967 and Eroglu et al., Int. J. Mol. Sci., 2007,8,1265-1283		-2.89778	0.102222	0.153333
63	000064-17-5	OCC	Ethanol	-2.44	-2.35	-2.83667	Raevsky et al., QSAR Comb. Sci., 2008, 27,1274-1281 and Russom et al., Environ. Toxicol. Chem., 1997,16,948-967 and Eroglu et al., Int. J. Mol. Sci., 2007,8,1265-1283		-2.54222	0.457778	0.486667
64	000067-63-0	OC(C)C	2-Propanol	-2.16		-2.16	Raevsky et al., QSAR Comb. Sci., 2008, 27,1274-1281 and Russom et al., Environ. Toxicol. Chem., 1997,16,948-967		-2.16	0.84	0
65	000071-23-8	OCCC	1-Propanol			-1.88	Yuan et al., J. Mol. Graph. Model., 2007,26,327-335 and Russom et al., Environ. Toxicol. Chem., 1997,16,948-970		-1.88	1.12
66	000078-83-1	OCC(C)C	2-Methyl-1-propanol	-1.29	-1.25	-1.285	Russom et al., Environ. Toxicol. Chem., 1997,16,948-967		-1.275	1.725	0.035
67	000078-92-2	OC(CC)C	2-Butanol			-1.69	Yuan et al., J. Mol. Graph. Model., 2007,26,327-335 and Russom et al., Environ. Toxicol. Chem., 1997,16,948-972 and Eroglu et al., Int. J. Mol. Sci., 2007,8,1265-1283		-1.69	1.31
68	000071-36-3	OCCCC	1-Butanol	-1.37		-1.36	Raevsky et al., QSAR Comb. Sci., 2008, 27,1274-1281 and Russom et al., Environ. Toxicol. Chem., 1997,16,948-967 and Eroglu et al., Int. J. Mol. Sci., 2007,8,1265-1283		-1.365	1.635	0.01
69	000075-65-0	OC(C)(C)C	2-Methyl-3-propanol	-1.68		-1.9385	Russom et al., Environ. Toxicol. Chem., 1997,16,948-967		-1.80925	1.19075	0.2585
70	000071-41-0	OCCCCC	1-Pentanol			-0.7295	Yuan et al., J. Mol. Graph. Model., 2007,26,327-335 and Russom et al., Environ. Toxicol. Chem., 1997,16,948-971		-0.7295	2.2705
71	000584-02-1	OC(CC)CC	3-Pentanol	-1.05					-1.05	1.95
72	000111-27-3	OCCCCCC	1-Hexanol	0.02		0.0195	Raevsky et al., QSAR Comb. Sci., 2008, 27,1274-1281 and Russom et al., Environ. Toxicol. Chem., 1997,16,948-967		0.01975	3.01975	0.0005
73	000077-74-7	OC(CC)(CC)C	3-Methyl-3-pentanol			-0.819	Yuan et al., J. Mol. Graph. Model., 2007,26,327-335 and Russom et al., Environ. Toxicol. Chem., 1997,16,948-971		-0.819	2.181
74	000111-70-6	OCCCCCCC	1-Heptanol			0.5285	Yuan et al., J. Mol. Graph. Model., 2007,26,327-335 and Russom et al., Environ. Toxicol. Chem., 1997,16,948-975	0.81	0.66925	3.66925	0.2815
75	000600-36-2	OC(C(C)C)C(C)C	2,4-Dimethyl-4-penten-2-ol			-0.1485	Yuan et al., J. Mol. Graph. Model., 2007,26,327-335 and Russom et al., Environ. Toxicol. Chem., 1997,16,948-973		-0.1485	2.8515
76	000111-87-5	OCCCCCCCC	1-Octanol	0.98	0.87	0.965	Raevsky et al., QSAR Comb. Sci., 2008, 27,1274-1281 and Russom et al., Environ. Toxicol. Chem., 1997,16,948-967		0.938333	3.93833	0.11
77	000104-76-7	OCC(CCCC)CC	2-Ethyl-1-hexanol			0.662	Yuan et al., J. Mol. Graph. Model., 2007,26,327-335 and Russom et al., Environ. Toxicol. Chem., 1997,16,948-975		0.662	3.662
78	000143-08-8	OCCCCCCCCC	1-Nonanol	1.4		1.4015	Raevsky et al., QSAR Comb. Sci., 2008, 27,1274-1281 and Russom et al., Environ. Toxicol. Chem., 1997,16,948-967	1.65	1.48383	4.48383	0.2485
79	003452-97-9	OCCC(CC(C)(C)C)C	3,5,5-Trimethyl-1-hexanol					0.711969	0.711969	3.71197
80	000112-30-1	OCCCCCCCCCC	1-Decanol	1.81	1.61	1.8195	Raevsky et al., QSAR Comb. Sci., 2008, 27,1274-1281 and Russom et al., Environ. Toxicol. Chem., 1997,16,948-967	1.75	1.74737	4.74737	0.2095
81	025339-17-7	OCCCCCCCC(C)C	Isodecyl alcohol					1.42857	1.42857	4.42857
82	000112-42-5	OCCCCCCCCCCC	1-Undecanol	2.21					2.21	5.21
83	000112-53-8	OCCCCCCCCCCCC	1-Dodecanol	2.26					2.26	5.26
84	000112-70-9	OCCCCCCCCCCCCC	Tridecan-1-ol					2.07136	2.07136	5.07136
85	000108-93-0	OC(CCCC1)C1	Cyclohexanol	-0.85		-0.8485	Raevsky et al., QSAR Comb. Sci., 2008, 27,1274-1281 and Russom et al., Environ. Toxicol. Chem., 1997,16,948-967		-0.84925	2.15075	-0.0015
86	000497-37-0	C1(O)CC2CC1CC2	exo-Norborneol			-0.308053	Yuan et al., J. Mol. Graph. Model., 2007,26,327-365		-0.308053	2.69195
87	000464-45-9	OC(CC1C2)C(C2)(C1(C)C)C	[(1s)-endo]-(-)-Borneol			0.387513	Yuan et al., J. Mol. Graph. Model., 2007,26,327-368		0.387513	3.38751
88	002216-51-5	OC(C(CCC1C)C(C)C)C1	(1R,2S,5R)-(-)-Menthol			0.917	Russom et al., Environ. Toxicol. Chem., 1997,16,948-967		0.917	3.917
89	000075-89-8	FC(F)(F)CO	2,2,3-Tritluoroethanol			-0.0775	Yuan et al., J. Mol. Graph. Model., 2007,26,327-335 and Russom et al., Environ. Toxicol. Chem., 1997,16,948-975		-0.0775	2.9225
90	029553-26-2	FC(F)C(F)(F)C(O)(C)C	2,2,3,3-Tetrafluoro-1,1-dimethylpropanol			-0.56	Yuan et al., J. Mol. Graph. Model., 2007,26,327-335 and Russom et al., Environ. Toxicol. Chem., 1997,16,948-971		-0.56	2.44
91	000920-66-1	FC(F)(F)C(O)C(F)(F)F	1,1,1,3,3,3-Hexafluoro-2-propanol			-0.161	Yuan et al., J. Mol. Graph. Model., 2007,26,327-335 and Russom et al., Environ. Toxicol. Chem., 1997,16,948-972		-0.161	2.839
92	000107-07-3	OCCCl	2-Chloroethanol			0.1915	Yuan et al., J. Mol. Graph. Model., 2007,26,327-335 and Russom et al., Environ. Toxicol. Chem., 1997,16,948-975		0.1915	3.1915
93	000127-00-4	OC(CCl)C	1-Chloro-2-propanol			-0.412	Yuan et al., J. Mol. Graph. Model., 2007,26,327-335 and Russom et al., Environ. Toxicol. Chem., 1997,16,948-971		-0.412	2.588
94	000115-20-8	OCC(Cl)(Cl)Cl	2,2,2-Trichloroethanol	-0.31	-0.19	-0.3037	Raevsky et al., QSAR Comb. Sci., 2008, 27,1274-1281 and Russom et al., Environ. Toxicol. Chem., 1997,16,948-967 and Eroglu et al., Int. J. Mol. Sci., 2007,8,1265-1283		-0.2679	2.7321	0.12
95	006001-64-5	CC(C)(O)C(Cl)(Cl)Cl	1,1,1-Trichloro-2-methyl-2-propanol hydrate			0.119	Russom et al., Environ. Toxicol. Chem., 1997,16,948-967		0.119	3.119
96	000096-13-9	OCC(Br)CBr	2,3-Dibromo-1-propanol			0.4885	Yuan et al., J. Mol. Graph. Model., 2007,26,327-335 and Russom et al., Environ. Toxicol. Chem., 1997,16,948-975		0.4885	3.4885
97	000107-21-1	OCCO	1,2-Ethanediol	-2.9					-2.9	0.1
98	000057-55-6	OCC(O)C	1,2-Propanediol			-2.162	Eroglu et al., Int. J. Mol. Sci., 2007,8,1265-1283		-2.162	0.838
99	000107-41-5	OC(CC(O)(C)C)C	2-Methyl-2,4-pentanediol	-1.96	-1.9	-1.94333	Raevsky et al., QSAR Comb. Sci., 2008, 27,1274-1281 and Russom et al., Environ. Toxicol. Chem., 1997,16,948-967 and Eroglu et al., Int. J. Mol. Sci., 2007,8,1265-1283		-1.93444	1.06556	0.06
100	000080-04-6	OC(CCC(C(C(CCC(O)C1)C1)(C)C)C2)C2	Hydrogenatedbisphenol A					1.10215	1.10215	4.10215
101	000928-96-1	OCCC=CCC	cis-3-Hexen-1-ol			-0.58	Russom et al., Environ. Toxicol. Chem., 1997,16,948-967		-0.58	2.42
102	000928-97-2	OCCC=CCC	trans-3-Hexen-1-ol			-0.432	Russom et al., Environ. Toxicol. Chem., 1997,16,948-967		-0.432	2.568
103	000927-74-2	OCCC#C	3-Butyn-1-ol			0.289	Yuan et al., J. Mol. Graph. Model., 2007,26,327-335 and Russom et al., Environ. Toxicol. Chem., 1997,16,948-975		0.289	3.289
104	002117-11-5	OC(C)CC#C	4-Pentyn-2-ol			0.38	Yuan et al., J. Mol. Graph. Model., 2007,26,327-335 and Russom et al., Environ. Toxicol. Chem., 1997,16,948-975		0.38	3.38
105	000107-18-6	OCC=C	Allyl alcohol			2.2595	Yuan et al., J. Mol. Graph. Model., 2007,26,327-335 and Russom et al., Environ. Toxicol. Chem., 1997,16,948-984	1.99	2.12475	5.12475	0.2695
106	006117-91-5	OCC=CC	2-Buten-1-ol					1.25591	1.25591	4.25591
107	000556-82-1	OCC=C(C)C	3-Methylbut-2-en-1-ol					0.263066	0.263066	3.26307
108	000924-41-4	OC(CC=C)C=C	1,5-Hexadien-3-ol			0.41	Yuan et al., J. Mol. Graph. Model., 2007,26,327-335 and Russom et al., Environ. Toxicol. Chem., 1997,16,948-975		0.41	3.41
109	004798-44-1	OC(C=C)CCC	1-Hexen-3-ol			0.519	Yuan et al., J. Mol. Graph. Model., 2007,26,327-335 and Russom et al., Environ. Toxicol. Chem., 1997,16,948-975		0.519	3.519
110	000078-70-6	OC(C=C)(CCC=C(C)C)C	1,6-Octadien-3-ol, 3,7-dimethyl-					0.597157	0.597157	3.59716
111	007212-44-4	OC(C=C)(CCC=C(CCC=C(C)C)C)C	3-Hydroxy-3,7,11-trimethyl-1,6,10-dodecatriene			2.192	Russom et al., Environ. Toxicol. Chem., 1997,16,948-967		2.192	5.192
112	000596-85-0	CC(O)(CCC1C(=C)CCC2C(C)(C)CCCC12C)C=C	Manool			3.384	Russom et al., Environ. Toxicol. Chem., 1997,16,948-967		3.384	6.384
113	000107-19-7	OCC#C	Propargyl alcohol			1.57	Yuan et al., J. Mol. Graph. Model., 2007,26,327-335 and Russom et al., Environ. Toxicol. Chem., 1997,16,948-980		1.57	4.57
114	065337-13-5	CC(O)C#C	3-Butyn-2-ol			0.7785	Yuan et al., J. Mol. Graph. Model., 2007,26,327-335 and Russom et al., Environ. Toxicol. Chem., 1997,16,948-975		0.7785	3.7785
115	000764-01-2	CC#CCO	2-Butyn-1-ol			0.84	Yuan et al., J. Mol. Graph. Model., 2007,26,327-335 and Russom et al., Environ. Toxicol. Chem., 1997,16,948-975		0.84	3.84
116	000115-19-5	OC(C#C)(C)C	2-Methyl-3-butyn-2-ol			-1.591	Raevsky et al., QSAR Comb. Sci., 2008, 27,1274-1281 and Russom et al., Environ. Toxicol. Chem., 1997,16,948-967		-1.591	1.409
117	000077-75-8	OC(C#C)(CC)C	3-Methyl-1-pentyn-3-ol			-1.092	Yuan et al., J. Mol. Graph. Model., 2007,26,327-335 and Russom et al., Environ. Toxicol. Chem., 1997,16,948-971		-1.092	1.908
118	007383-19-9	OC(C#C)CCCC	1-Heptyn-3-ol			1.802	Yuan et al., J. Mol. Graph. Model., 2007,26,327-335 and Russom et al., Environ. Toxicol. Chem., 1997,16,948-980		1.802	4.802
119	001482-15-1	OC(C#C)(C)C(C)C	3,4-Diethyl-1-pentyn-3-ol			-0.261	Yuan et al., J. Mol. Graph. Model., 2007,26,327-335 and Russom et al., Environ. Toxicol. Chem., 1997,16,948-971		-0.261	2.739
120	000818-72-4	OC(C#C)CCCCC	1-Octyn-3-ol			2.4875	Yuan et al., J. Mol. Graph. Model., 2007,26,327-335 and Russom et al., Environ. Toxicol. Chem., 1997,16,948-984		2.4875	5.4875
121	019549-98-5	CC(C)CCC(C)(O)C#C	3,6-Demethyl-1-heptyn-3-ol			0.4585	Yuan et al., J. Mol. Graph. Model., 2007,26,327-335 and Russom et al., Environ. Toxicol. Chem., 1997,16,948-975		0.4585	3.4585
122	004117-14-0	OCC#CCCCCCCC	2-Decyn-1-ol			2.159	Russom et al., Environ. Toxicol. Chem., 1997,16,948-967		2.159	5.159
123	000078-27-3	OC(C#C)(CCCC1)C1	1-Ethynyl-cyclohexanol			-0.312	Raevsky et al., QSAR Comb. Sci., 2008, 27,1274-1281 and Russom et al., Environ. Toxicol. Chem., 1997,16,948-967		-0.312	2.688
124	000110-65-6	OCC#CCO	2-Butyne-1,4-diol			0.208	Yuan et al., J. Mol. Graph. Model., 2007,26,327-335 and Russom et al., Environ. Toxicol. Chem., 1997,16,948-975		0.208	3.208
125	000109-86-4	O(CCO)C	2-Methoxyethanol	-2.36					-2.36	0.64
126	000110-80-5	O(CCO)CC	2-Ethoxyethanol	-2.26					-2.26	0.74
127	000107-98-2	O(CC(O)C)C	1-Methoxy-2-propanol			-2.363	Eroglu et al., Int. J. Mol. Sci., 2007,8,1265-1283		-2.363	0.637
128	000109-59-1	O(C(C)C)CCO	2-Isopropoxyethanol	-1.72					-1.72	1.28
129	000111-76-2	O(CCCC)CCO	2-Buthoxyethanol	-0.92					-0.92	2.08
130	000111-90-0	O(CCOCC)CCO	2-(2-Ethoxyethoxy)ethanol	-2.3	-2	-2.298	Russom et al., Environ. Toxicol. Chem., 1997,16,948-967		-2.19933	0.800667	0.298
131	000112-34-5	O(CCOCCO)CCCC	2-(2-Butoxyethoxy)ethanol	-0.85					-0.85	2.15
132	000111-46-6	O(CCO)CCO	Diethylene glycol	-2.76		-2.85	Russom et al., Environ. Toxicol. Chem., 1997,16,948-967		-2.805	0.195	0.09
133	000112-27-6	O(CCOCCO)CCO	Triethylene glycol	-2.65		-2.66	Russom et al., Environ. Toxicol. Chem., 1997,16,948-967		-2.655	0.345	0.01
134	000060-29-7	O(CC)CC	Diethyl ether	-1.46		-1.539	Raevsky et al., QSAR Comb. Sci., 2008, 27,1274-1281 and Russom et al., Environ. Toxicol. Chem., 1997,16,948-967		-1.4995	1.5005	0.079
135	001634-04-4	O(C(C)(C)C)C	tert-Butyl methyl ether	-0.91		-0.881	Russom et al., Environ. Toxicol. Chem., 1997,16,948-967 and Eroglu et al., Int. J. Mol. Sci., 2007,8,1265-1283		-0.8955	2.1045	0.029
136	000108-20-3	O(C(C)C)C(C)C	Diisopropyl ether	0.04		-0.283333	Russom et al., Environ. Toxicol. Chem., 1997,16,948-967 and Eroglu et al., Int. J. Mol. Sci., 2007,8,1265-1283		-0.121667	2.87833	0.323333
137	000142-96-1	O(CCCC)CCCC	Dibutyl ether	0.6		0.61	Russom et al., Environ. Toxicol. Chem., 1997,16,948-967 and Eroglu et al., Int. J. Mol. Sci., 2007,8,1265-1283		0.605	3.605	0.01
138	000544-01-4	O(CCC(C)C)CCC(C)C	Diisopentyl ether					1.36692	1.36692	4.36692
139	000693-65-2	O(CCCCC)CCCCC	Pentyl ether	1.69		1.695	Russom et al., Environ. Toxicol. Chem., 1997,16,948-967 and Eroglu et al., Int. J. Mol. Sci., 2007,8,1265-1283		1.6925	4.6925	0.005
140	000127-90-2	C(Cl)(Cl)(Cl)C(Cl)COCC(Cl)C(Cl)(Cl)Cl	2,3,3,3,2',3',3',3'-Octachlorodipropyl ether					2.80633	2.80633	5.80633
141	003295-94-1	CCCCCCOCC=C	Allyl n-hexyl ether					1.46282	1.46282	4.46282
142	000075-07-0	O=CC	Ethanal			0.1375	Yuan et al., J. Mol. Graph. Model., 2007,26,327-335 and Russom et al., Environ. Toxicol. Chem., 1997,16,948-975		0.1375	3.1375
143	000123-72-8	O=CCCC	Butyraldehyde			0.672	Yuan et al., J. Mol. Graph. Model., 2007,26,327-335 and Russom et al., Environ. Toxicol. Chem., 1997,16,948-975		0.672	3.672
144	000096-17-3	O=CC(CC)C	2-Methylbytyraldehyde			0.938	Yuan et al., J. Mol. Graph. Model., 2007,26,327-335 and Russom et al., Environ. Toxicol. Chem., 1997,16,948-975		0.938	3.938
145	000590-86-3	O=CCC(C)C	Isovaleraldehyde			1.4215	Yuan et al., J. Mol. Graph. Model., 2007,26,327-335 and Russom et al., Environ. Toxicol. Chem., 1997,16,948-980		1.4215	4.4215
146	000110-62-3	O=CCCCC	Valeraldehyde			0.831	Yuan et al., J. Mol. Graph. Model., 2007,26,327-335 and Russom et al., Environ. Toxicol. Chem., 1997,16,948-975	0.82	0.8255	3.8255	0.011
147	000066-25-1	O=CCCCCC	Hexanal			0.8075	Yuan et al., J. Mol. Graph. Model., 2007,26,327-335 and Russom et al., Environ. Toxicol. Chem., 1997,16,948-975		0.8075	3.8075
148	000123-15-9	O=CC(CCC)C	2-Methylcaleraldethyde			0.7285	Yuan et al., J. Mol. Graph. Model., 2007,26,327-335 and Russom et al., Environ. Toxicol. Chem., 1997,16,948-975		0.7285	3.7285
149	003944-76-1	CCC(C)C(C)C(=O)	2,3-Dimethylpentanal			0.852	Yuan et al., J. Mol. Graph. Model., 2007,26,327-335 and Russom et al., Environ. Toxicol. Chem., 1997,16,948-975		0.852	3.852
150	000111-30-8	O=CCCCC=O	Glutaraldehyde					1.05602	1.05602	4.05602
151	000107-02-8	O=CC=C	Acrolein			3.448	Russom et al., Environ. Toxicol. Chem., 1997,16,948-967		3.448	6.448
152	004170-30-3	O=CC=CC	Crotonaldehyde					2.98832	2.98832	5.98832
153	000067-64-1	O=C(C)C	Acetone	-2.1	-2.43	-2.148	Russom et al., Environ. Toxicol. Chem., 1997,16,948-967 and Eroglu et al., Int. J. Mol. Sci., 2007,8,1265-1283		-2.226	0.774	0.33
154	000078-93-3	O=C(CC)C	2-Butanone	-1.65		-1.65	Russom et al., Environ. Toxicol. Chem., 1997,16,948-967		-1.65	1.35	0
155	000096-22-0	O=C(CC)CC	3-Pentanone	-1.26		-1.251	Yuan et al., J. Mol. Graph. Model., 2007,26,327-335 and Russom et al., Environ. Toxicol. Chem., 1997,16,948-971		-1.2555	1.7445	0.01
156	000107-87-9	O=C(CCC)C	2-Pentanone			-1.159	Raevsky et al., QSAR Comb. Sci., 2008, 27,1274-1281 and Russom et al., Environ. Toxicol. Chem., 1997,16,948-967		-1.159	1.841
157	000563-80-4	O=C(C(C)C)C	3-Methyl-2-butanone	-1.01		-1.01	Russom et al., Environ. Toxicol. Chem., 1997,16,948-967		-1.01	1.99	0
158	000108-10-1	O=C(CC(C)C)C	4-Methyl-2-pentanone	-0.71		-0.725	Raevsky et al., QSAR Comb. Sci., 2008, 27,1274-1281 and Russom et al., Environ. Toxicol. Chem., 1997,16,948-967		-0.7175	2.2825	0.02
159	000591-78-6	O=C(CCCC)C	2-Hexanone			-0.63	Raevsky et al., QSAR Comb. Sci., 2008, 27,1274-1281 and Russom et al., Environ. Toxicol. Chem., 1997,16,948-967		-0.63	2.37
160	000075-97-8	O=C(C(C)(C)C)C	3,3-Dimethyl-2-butanone	0.06		0.0605	Raevsky et al., QSAR Comb. Sci., 2008, 27,1274-1281 and Russom et al., Environ. Toxicol. Chem., 1997,16,948-967		0.06025	3.06025	0
161	000110-43-0	O=C(CCCCC)C	2-Heptanone			-0.06	Raevsky et al., QSAR Comb. Sci., 2008, 27,1274-1281 and Russom et al., Environ. Toxicol. Chem., 1997,16,948-967		-0.06	2.94
162	000110-12-3	O=C(CCC(C)C)C	5-Ethyl-2-hexanone			-0.142	Yuan et al., J. Mol. Graph. Model., 2007,26,327-335 and Russom et al., Environ. Toxicol. Chem., 1997,16,948-974		-0.142	2.858
163	000111-13-7	O=C(CCCCCC)C	2-Octanone	0.55		0.551	Raevsky et al., QSAR Comb. Sci., 2008, 27,1274-1281 and Russom et al., Environ. Toxicol. Chem., 1997,16,948-967		0.5505	3.5505	0
164	000821-55-6	O=C(CCCCCCC)C	2-Nonanone			0.97	Raevsky et al., QSAR Comb. Sci., 2008, 27,1274-1281 and Russom et al., Environ. Toxicol. Chem., 1997,16,948-967		0.97	3.97
165	000502-56-7	O=C(CCCC)CCCC	5-Nonanone	0.66		0.661	Russom et al., Environ. Toxicol. Chem., 1997,16,948-967		0.6605	3.6605	0
166	000693-54-9	O=C(CCCCCCCC)C	2-Decanone	1.43		1.438	Russom et al., Environ. Toxicol. Chem., 1997,16,948-967		1.434	4.434	0.01
167	000112-12-9	O=C(CCCCCCCCC)C	2-Undecanone		1.75	2.0575	Raevsky et al., QSAR Comb. Sci., 2008, 27,1274-1281 and Russom et al., Environ. Toxicol. Chem., 1997,16,948-967		1.90375	4.90375	0.3075
168	006175-49-1	O=C(CCCCCCCCCC)C	2-Dodecanone			2.192	Yuan et al., J. Mol. Graph. Model., 2007,26,327-335 and Russom et al., Environ. Toxicol. Chem., 1997,16,948-984		2.192	5.192
169	000593-08-8	O=C(CCCCCCCCCCC)C	2-Tribecanone			2.74	Yuan et al., J. Mol. Graph. Model., 2007,26,327-335 and Russom et al., Environ. Toxicol. Chem., 1997,16,948-984		2.74	5.74
170	000108-94-1	O=C(CCCC1)C1	Cyclohexanone	-0.73		-0.8	Russom et al., Environ. Toxicol. Chem., 1997,16,948-967 and Eroglu et al., Int. J. Mol. Sci., 2007,8,1265-1283		-0.765	2.235	0.07
171	000700-58-3	C13CC2CC(CC(C1=O)C2)C3	2-Adamantanone			0.392824	Yuan et al., J. Mol. Graph. Model., 2007,26,327-372		0.392824	3.39282
172	000464-48-2	O=C(CC1C2)C(C2)(C1(C)C)C	(1s)-(-)-Camphor			0.952068	Yuan et al., J. Mol. Graph. Model., 2007,26,327-366		0.952068	3.95207
173	010293-06-8	O=C(C(C(C1C2)(C)C)(C2)C)C1Br	[1(r)-endo]-(+)-3-Bromocamphor			0.528169	Yuan et al., J. Mol. Graph. Model., 2007,26,327-369		0.528169	3.52817
174	000110-93-0	O=C(CCC=C(C)C)C	6-Methyl-5-hepten-2-one	0.16		0.169	Russom et al., Environ. Toxicol. Chem., 1997,16,948-967		0.1645	3.1645	0.01
175	001502-22-3	O=C(C(C(=CCCC1)C1)CCC2)C2	2-(1-Cyclohexen-1-yl)-cyclohexanone					0.788705	0.788705	3.7887
176	000123-54-6	O=C(CC(=O)C)C	2,4-Pentanedione			-0.171	Yuan et al., J. Mol. Graph. Model., 2007,26,327-335 and Russom et al., Environ. Toxicol. Chem., 1997,16,948-972 and Eroglu et al., Int. J. Mol. Sci., 2007,8,1265-1283		-0.171	2.829
177	001540-36-9	O=C(C)C(C(=O)C)CCCC	2,4-Pentanedione, 3-butyl-					-0.128478	-0.128478	2.87152
178	000126-81-8	O=C(CC(CC1(=O))(C)C)C1	5,5-Dimethyl-1,4-Cyclohexandione			-1.91	Yuan et al., J. Mol. Graph. Model., 2007,26,327-335 and Russom et al., Environ. Toxicol. Chem., 1997,16,948-969		-1.91	1.09
179	000079-77-6	O=C(C=CC(=C(CCC1)C)C1(C)C)C	b-Ionone			1.577	Russom et al., Environ. Toxicol. Chem., 1997,16,948-967		1.577	4.577
180	001335-46-2	O=C(C=CC1C(=C(CCC1(C)C)C)C)C	Methylionone					1.83743	1.83743	4.83743
181	000079-20-9	O=C(OC)C	Methyl acetate			-0.6375	Russom et al., Environ. Toxicol. Chem., 1997,16,948-967 and Papa et al., Chemosphere, 2005,58,559-570		-0.6375	2.3625
182	000141-78-6	O=C(OCC)C	Ethyl acetate		-0.74	-0.418	Russom et al., Environ. Toxicol. Chem., 1997,16,948-967 and Eroglu et al., Int. J. Mol. Sci., 2007,8,1265-1283 and Papa et al., Chemosphere, 2005,58,559-570		-0.579	2.421	0.32
183	000109-60-4	O=C(OCCC)C	Propyl acetate			0.23	Russom et al., Environ. Toxicol. Chem., 1997,16,948-967 and Papa et al., Chemosphere, 2005,58,559-570		0.23	3.23
184	000123-86-4	O=C(OCCCC)C	Butyl acetate			0.81	Russom et al., Environ. Toxicol. Chem., 1997,16,948-967 and Papa et al., Chemosphere, 2005,58,559-570 and Eroglu et al., IJMC, 2007,8,1265-1283		0.81	3.81
185	000110-19-0	O=C(OCC(C)C)C	Isobutyl acetate					0.834599	0.834599	3.8346
186	000540-88-5	O=C(OC(C)(C)C)C	tert-Butyl acetate			-0.4495	Yuan et al., J. Mol. Graph. Model., 2007,26,327-335 and Russom et al., Environ. Toxicol. Chem., 1997,16,948-971		-0.4495	2.5505
187	000142-92-7	O=C(OCCCCCC)C	Hexyl acetate			1.518	Russom et al., Environ. Toxicol. Chem., 1997,16,948-967 and Papa et al., Chemosphere, 2005,58,559-570		1.518	4.518
188	000123-66-0	O=C(OCC)CCCCC	Ethyl hexanoate			1.21	Russom et al., Environ. Toxicol. Chem., 1997,16,948-967 and Papa et al., Chemosphere, 2005,58,559-570		1.21	4.21
189	000706-14-9	O=C(OC(C1)CCCCCC)C1	γ-Decalactone			0.978	Yuan et al., J. Mol. Graph. Model., 2007,26,327-335 and Russom et al., Environ. Toxicol. Chem., 1997,16,948-975		0.978	3.978
190	000515-84-4	O=C(OCC)C(Cl)(Cl)Cl	Ethyl trichloroacetate					0.638578	0.638578	3.63858
191	000111-15-9	O=C(OCCOCC)C	2-Ethoxyethyl acetate			0.4985	Russom et al., Environ. Toxicol. Chem., 1997,16,948-967 and Papa et al., Chemosphere, 2005,58,559-570	0.5	0.49925	3.49925	0
192	000141-28-6	O=C(OCC)CCCCC(=O)OCC	Diethyl adipate			1.05	Russom et al., Environ. Toxicol. Chem., 1997,16,948-967 and Papa et al., Chemosphere, 2005,58,559-570		1.05	4.05
193	000141-03-7	O=C(OCCCC)CCC(=O)OCCCC	Dibutyl succinate			1.7115	Russom et al., Environ. Toxicol. Chem., 1997,16,948-967 and Papa et al., Chemosphere, 2005,58,559-570		1.7115	4.7115
194	000105-99-7	O=C(OCCCC)CCCCC(=O)OCCCC	Dibutyl adipate			1.8505	Russom et al., Environ. Toxicol. Chem., 1997,16,948-967 and Papa et al., Chemosphere, 2005,58,559-570		1.8505	4.8505
195	000110-40-7	O=C(OCC)CCCCCCCCC(=O)OCC	Diethyl sebacate			1.9755	Russom et al., Environ. Toxicol. Chem., 1997,16,948-967 and Papa et al., Chemosphere, 2005,58,559-570		1.9755	4.9755
196	000095-08-9	O=C(OCCOCCOCCOC(=O)C(CC)CC)C(CC)CC	2,2'-(Ethylenedioxy)diethyl bis(2-ethylbutyrate)					1.56652	1.56652	4.56652
197	000105-53-4	O=C(OCC)CC(=O)OCC	Diethyl malonate			1.025	Russom et al., Environ. Toxicol. Chem., 1997,16,948-967 and Papa et al., Chemosphere, 2005,58,559-570	0.61	0.8175	3.82	0.415
198	014064-10-9	O=C(OCC)C(C(=O)OCC)Cl	Diethyl chloromalonate			2.311	Russom et al., Environ. Toxicol. Chem., 1997,16,948-967		2.311	5.311
199	000108-05-4	O=C(OC=C)C	Vinyl acetate monomer					1.55474	1.55474	4.55474
200	000096-33-3	O=C(OC)C=C	Methyl acrylate					1.78882	1.78882	4.78882
201	000140-88-5	O=C(OCC)C=C	Ethyl acrylate					1.92132	1.92132	4.92132
202	000141-32-2	O=C(OCCCC)C=C	n-Butyl acrylate					1.72757	1.72757	4.72757
203	000106-63-8	O=C(OCC(C)C)C=C	Isobutyl acrylate			1.789	Yuan et al., J. Mol. Graph. Model., 2007,26,327-335 and Russom et al., Environ. Toxicol. Chem., 1997,16,948-972 and Papa et al., Chemosphere, 2005,58,559-570		1.789	4.789
204	002499-95-8	O=C(OCCCCCC)C=C	Hexyl acrylate			2.15	Russom et al., Environ. Toxicol. Chem., 1997,16,948-967 and Papa et al., Chemosphere, 2005,58,559-570		2.15	5.15
205	000818-61-1	O=C(OCCO)C=C	2-Hydroxyethyl carylate			1.3813	Yuan et al., J. Mol. Graph. Model., 2007,26,327-335 and Russom et al., Environ. Toxicol. Chem., 1997,16,948-972 and Papa et al., Chemosphere, 2005,58,559-570	1.25	1.31565	4.31565	0.1313
206	000999-61-1	O=C(OCC(O)C)C=C	2-Hydroxypropyl acrylate			1.58	Yuan et al., J. Mol. Graph. Model., 2007,26,327-335 and Russom et al., Environ. Toxicol. Chem., 1997,16,948-972 and Papa et al., Chemosphere, 2005,58,559-570		1.58	4.58
207	002439-35-2	O=C(OCCN(C)C)C=C	2-(Dimethylamino)ethyl acrylate					1.22647	1.22647	4.22647
208	003066-71-5	O=C(OC(CCCC1)C1)C=C	Cyclohexyl acrylate			2.019	Yuan et al., J. Mol. Graph. Model., 2007,26,327-335 and Russom et al., Environ. Toxicol. Chem., 1997,16,948-972 and Papa et al., Chemosphere, 2005,58,559-570		2.019	5.019
209	000080-62-6	O=C(OC)C(=C)C	2-Propenoic acid, 2-methyl-, methyl ester			-0.448	Eroglu et al., Int. J. Mol. Sci., 2007,8,1265-1283		-0.448	2.552
210	000096-05-9	O=C(OCC=C)C(=C)C	2-Methyl-2-propenoicaci2-propenylester			2.1075	Yuan et al., J. Mol. Graph. Model., 2007,26,327-335 and Russom et al., Environ. Toxicol. Chem., 1997,16,948-984		2.1075	5.1075
211	004655-34-9	O=C(OC(C)C)C(=C)C	Isopropyl methacrylate			0.528	Russom et al., Environ. Toxicol. Chem., 1997,16,948-967		0.528	3.528
212	000097-88-1	O=C(OCCCC)C(=C)C	n-Butyl methacrylate					1.4047	1.4047	4.4047
213	000688-84-6	O=C(OCC(CCCC)CC)C(=C)C	2-Ethylhexyl methacrylate					1.85017	1.85017	4.85017
214	000352-87-4	O=C(OCC(F)(F)F)C(=C)C	2,2,2-Trifluoroethyl methacrylate					1.30652	1.30652	4.30652
215	000868-77-9	O=C(OCCO)C(=C)C	2-Hydroxyethyl methacrylate			-0.242	Russom et al., Environ. Toxicol. Chem., 1997,16,948-967 and Eroglu et al., Int. J. Mol. Sci., 2007,8,1265-1283		-0.242	2.758
216	002370-63-0	O=C(OCCOCC)C(=C)C	2-Ethoxyethyl methacrylate			0.757	Russom et al., Environ. Toxicol. Chem., 1997,16,948-967		0.757	3.757
217	002867-47-2	O=C(OCCN(C)C)C(=C)C	2-(Dimethylamino)ethyl methacrylate(DMMA)					0.917725	0.917725	3.91773
218	002455-24-5	O=C(OCC(OCC1)C1)C(=C)C	Tetrahydrofurfuryl methacrylate			0.691	Russom et al., Environ. Toxicol. Chem., 1997,16,948-967		0.691	3.691
219	000105-75-9	O=C(OCCCC)C=CC(=O)OCCCC	Dibutyl fumarate			2.686	Russom et al., Environ. Toxicol. Chem., 1997,16,948-967		2.686	5.686
220	013048-33-4	O=C(OCCCCCCOC(=O)C=C)C=C	Hexamethylene diacrylate					2.77484	2.77484	5.77484
221	000137-40-6	CCC(=O)O	Propionic acid, sodium salt			-1.69779	Yuan et al., J. Mol. Graph. Model., 2007,26,327-373		-1.69779	1.30221
222	000142-62-1	O=C(O)CCCCC	Hexanoic acid			-0.44	Russom et al., Environ. Toxicol. Chem., 1997,16,948-967		-0.44	2.56
223	000088-09-5	O=C(O)C(CC)CC	2-Ethyl butylate					0.135629	0.135629	3.13563
224	000111-14-8	O=C(O)CCCCCC	Heptanoic acid					0.239497	0.239497	3.2395
225	000112-05-0	O=C(O)CCCCCCCC	Nonanoic acid			0.182	Russom et al., Environ. Toxicol. Chem., 1997,16,948-967		0.182	3.182
226	000143-07-7	O=C(O)CCCCCCCCCCC	Lauric acid					1.60275	1.60275	4.60275
227	000079-11-8	O=C(O)CCl	Chloroacetic acid					0.118084	0.118084	3.11808
228	000079-14-1	O=C(O)CO	Glycolic acid					-0.0109885	-0.0109885	2.98901
229	000298-12-4	O=CC(=O)O	Glyoxylic acid					0.256656	0.256656	3.25666
230	000144-62-7	O=C(O)C(=O)O	Oxalic acid					0.523047	0.523047	3.52305
231	000124-04-9	O=C(O)CCCCC(=O)O	Hexanedioic-acid			0.178	Eroglu et al., Int. J. Mol. Sci., 2007,8,1265-1283		0.178	3.178
232	000060-00-4	O=C(O)CN(CCN(CC(=O)O)CC(=O)O)CC(=O)O	Ethylenediaminetetraacetic acid					0.596511	0.596511	3.59651
233	000079-10-7	O=C(O)C=C	Acrylic acid					0.0653176	0.0653176	3.06532
234	005536-61-8	OC(=O)C(=C)C	Sodium methacrylate					0.115404	0.115404	3.1154
235	000110-44-1	O=C(O)C=CC=CC	Sorbic acid					0.174646	0.174646	3.17465
236	000075-04-7	NCC	Ethylamine	-0.7					-0.7	2.3
237	000107-10-8	NCCC	Propylamine	-0.72		-0.717	Russom et al., Environ. Toxicol. Chem., 1997,16,948-967		-0.7185	2.2815	0
238	000109-73-9	NCCCC	Butylamine	-0.56		-0.564	Russom et al., Environ. Toxicol. Chem., 1997,16,948-967		-0.562	2.438	0
239	013952-84-6	NC(CC)C	s-Butylamine	-0.58					-0.58	2.42
240	033966-50-6	CCC(N)C	(+-)-sec-Butylamine			-0.575	Russom et al., Environ. Toxicol. Chem., 1997,16,948-967		-0.575	2.425
241	000110-58-7	NCCCCC	Amylamine	-0.31		-0.308	Russom et al., Environ. Toxicol. Chem., 1997,16,948-967		-0.309	2.691	0
242	000598-74-3	NC(C)C(C)C	1,2-Dimethylpropylamine	-0.51		-0.513	Russom et al., Environ. Toxicol. Chem., 1997,16,948-967		-0.5115	2.4885	0
243	005813-64-9	CC(C)(C)CN	2,2-Dimethylpropylamine	-0.74		-0.736	Russom et al., Environ. Toxicol. Chem., 1997,16,948-967		-0.738	2.262	0
244	000111-26-2	NCCCCCC	Hexylamine	0.25		0.252	Russom et al., Environ. Toxicol. Chem., 1997,16,948-967		0.251	3.251	0
245	015673-00-4	CC(C)(C)CCN	3,3-DimethyIbutylamine	-0.78					-0.78	2.22
246	000111-68-2	NCCCCCCC	Heptylamine	0.72		0.723	Russom et al., Environ. Toxicol. Chem., 1997,16,948-967		0.7215	3.7215	0
247	000107-45-9	NC(CC(C)(C)C)(C)C	t-Octylamine	0.72		0.72	Russom et al., Environ. Toxicol. Chem., 1997,16,948-967		0.72	3.72	0
248	000111-86-4	NCCCCCCCC	Octylamine	1.4		1.396	Russom et al., Environ. Toxicol. Chem., 1997,16,948-967		1.398	4.398	0
249	000693-16-3	NC(CCCCCC)C	1-Methylheptylamine	1.4		1.403	Russom et al., Environ. Toxicol. Chem., 1997,16,948-967		1.4015	4.4015	0
250	000112-20-9	NCCCCCCCCC	Nonylamine	1.82		1.822	Russom et al., Environ. Toxicol. Chem., 1997,16,948-967		1.821	4.821	0
251	002016-57-1	NCCCCCCCCCC	Decylamine	2.18		2.184	Russom et al., Environ. Toxicol. Chem., 1997,16,948-967		2.182	5.182	0
252	007307-55-3	CCCCCCCCCCCN	Undecylamine	2.91		2.912	Russom et al., Environ. Toxicol. Chem., 1997,16,948-967		2.911	5.911	0
253	000124-22-1	NCCCCCCCCCCCC	Dodecylamine	3.27		3.255	Russom et al., Environ. Toxicol. Chem., 1997,16,948-967		3.2625	6.2625	0.01
254	002869-34-3	NCCCCCCCCCCCCC	Tridecylamine	3.46		3.484	Russom et al., Environ. Toxicol. Chem., 1997,16,948-967		3.472	6.472	0.02
255	000108-91-8	NC(CCCC1)C1	Cyclohexylamine					0.477882	0.477882	3.47788
256	000768-94-5	C(N)(CC(CC1CC23)C2)(C1)C3	1-Adamantanamine	0.78		0.781758	Yuan et al., J. Mol. Graph. Model., 2007,26,327-340		0.780879	3.78088	0
257	000141-43-5	OCCN	2-Aminoethanol	-1.54	-0.51	-1.53	Russom et al., Environ. Toxicol. Chem., 1997,16,948-967		-1.19333	1.80667	1.03
258	000078-96-6	OC(CN)C	1-Amino-2-propanol	-1.52		-1.526	Russom et al., Environ. Toxicol. Chem., 1997,16,948-967		-1.523	1.477	0.006
259	000109-85-3	O(CCN)C	2-Methoxyethylamine	-0.84		-0.844	Russom et al., Environ. Toxicol. Chem., 1997,16,948-967		-0.842	2.158	0
260	000109-89-7	N(CC)CC	Diethylamine		-0.4	-1.068	Russom et al., Environ. Toxicol. Chem., 1997,16,948-967	0.43	-0.346	2.654	1.498
261	000143-16-8	N(CCCCCC)CCCCCC	Di-n-hexylamine			2.376	Russom et al., Environ. Toxicol. Chem., 1997,16,948-967		2.376	5.376
262	000101-83-7	N(C(CCCC1)C1)C(CCCC2)C2	Dicyclohexylamine					1.17926	1.17926	4.17926
263	000110-73-6	OCCNCC	2-(Ethylamino)ethanol			1.22	Yuan et al., J. Mol. Graph. Model., 2007,26,327-335 and Russom et al., Environ. Toxicol. Chem., 1997,16,948-971		1.22	4.22
264	000111-42-2	OCCNCCO	Diethanolamine			-2.65	Yuan et al., J. Mol. Graph. Model., 2007,26,327-335 and Russom et al., Environ. Toxicol. Chem., 1997,16,948-967		-2.65	0.35
265	000121-44-8	N(CC)(CC)CC	Triethylamine					0.624924	0.624924	3.62492
266	000102-69-2	N(CCC)(CCC)CCC	Tripropylamine			0.449	Russom et al., Environ. Toxicol. Chem., 1997,16,948-967		0.449	3.449
267	000124-28-7	N(CCCCCCCCCCCCCCCCCC)(C)C	Dimantine					3.57595	3.57595	6.57595
268	005407-04-5	ClCCCN(C)C	3-Dimethylaminopropyl chloride hydrochloride			0.075	Russom et al., Environ. Toxicol. Chem., 1997,16,948-967		0.075	3.075
269	000091-65-6	N(C(CCCC1)C1)(CC)CC	N,N-Diethylcyclohexylamine			0.861	Russom et al., Environ. Toxicol. Chem., 1997,16,948-967		0.861	3.861
270	000100-37-8	OCCN(CC)CC	2-Diethylaminoethanol			-1.1813	Yuan et al., J. Mol. Graph. Model., 2007,26,327-335 and Russom et al., Environ. Toxicol. Chem., 1997,16,948-972 and Eroglu et al., Int. J. Mol. Sci., 2007,8,1265-1283		-1.1813	1.8187
271	000096-80-0	OCCN(C(C)C)C(C)C	2-(Diisopropylamino)ethanol			-0.1405	Yuan et al., J. Mol. Graph. Model., 2007,26,327-335 and Russom et al., Environ. Toxicol. Chem., 1997,16,948-975		-0.1405	2.8595
272	000102-71-6	OCCN(CCO)CCO	Triethanolamine			-1.898	Russom et al., Environ. Toxicol. Chem., 1997,16,948-967		-1.898	1.102
273	000102-81-8	OCCN(CCCC)CCCC	2-(Dibutylamino)-ethanol					0.776388	0.776388	3.77639
274	006948-86-3	CCOC(CN(C)CC(OCC)OCC)OCC	N,N-Bis(2,2-diethoxy ethyl)methylamine			-0.382	Yuan et al., J. Mol. Graph. Model., 2007,26,327-335 and Russom et al., Environ. Toxicol. Chem., 1997,16,948-971		-0.382	2.618
275	022104-62-7	O=C(C(C)CN(C)C)C	4-Dimethylamino-3-methyl-2-butanone			1.182	Russom et al., Environ. Toxicol. Chem., 1997,16,948-967		1.182	4.182
276	000105-14-6	CCN(CC)CCCC(C)=O	5-Diethylamino-2-pentanone			-0.33	Russom et al., Environ. Toxicol. Chem., 1997,16,948-967		-0.33	2.67
277	000107-15-3	NCCN	Ethylenediamine			-0.564	Russom et al., Environ. Toxicol. Chem., 1997,16,948-967		-0.564	2.436
278	000109-76-2	NCCCN	1,3-Diaminopropane			-1.21	Raevsky et al., QSAR Comb. Sci., 2009,28,163-174 and Russom et al., Environ. Toxicol. Chem., 1997,16,948-967		-1.21	1.79
279	000078-90-0	NCC(N)C	1,2-Diaminopropane			-1.132	Raevsky et al., QSAR Comb. Sci., 2009,28,163-174 and Russom et al., Environ. Toxicol. Chem., 1997,16,948-967		-1.132	1.868
280	000124-09-4	NCCCCCCN	1,6-Hexanediamine					0.213963	0.213963	3.21396
281	000080-52-4	NC(C(CCC(N)(C1)C)C1)(C)C	1,8-Diamino-p-menthane			0.416	Russom et al., Environ. Toxicol. Chem., 1997,16,948-967		0.416	3.416
282	006864-37-5	NC(C(CC(C1)CC(CCC(N)C2C)C2)C)C1	2,2'-Dimethyl-4,4'-methylenebis(cyclohexylamine)					1.0349	1.0349	4.0349
283	004067-16-7	N(CCNCCNCCNCCN)CCN	Pentaethylenehexamine					0.0439578	0.0439578	3.04396
284	003030-47-5	N(CCN(C)C)(CCN(C)C)C	N-2-(Dimethylamino)ethyl -N,N',N'-trimethyl-1,2-ethanediamine					0.197406	0.197406	3.19741
285	006921-29-5	C#CCN(CC#C)CC#C	Tripropargylamine			-0.3515	Yuan et al., J. Mol. Graph. Model., 2007,26,327-335 and Russom et al., Environ. Toxicol. Chem., 1997,16,948-971		-0.3515	2.6485
286	000076-06-2	[O-][N+](=O)C(Cl)(Cl)Cl	Trichloronitromethane					4.21585	4.21585	7.21585
287	000075-05-8	C(#N)C	Acetonitrile			1.6015	Yuan et al., J. Mol. Graph. Model., 2007,26,327-335 and Russom et al., Environ. Toxicol. Chem., 1997,16,948-971		1.6015	4.6015
288	000107-12-0	C(#N)CC	Propionitrile			-1.4405	Raevsky et al., QSAR Comb. Sci., 2008, 27,1274-1281 and Russom et al., Environ. Toxicol. Chem., 1997,16,948-967		-1.4405	1.5595
289	002243-27-8	N#CCCCCCCCC	N-Octyl cyanide			1.435	Yuan et al., J. Mol. Graph. Model., 2007,26,327-335 and Russom et al., Environ. Toxicol. Chem., 1997,16,948-980		1.435	4.435
290	002437-25-4	N#CCCCCCCCCCCC	Lauronirile			2.6225	Yuan et al., J. Mol. Graph. Model., 2007,26,327-335 and Russom et al., Environ. Toxicol. Chem., 1997,16,948-984	2.33	2.47625	5.47625	0.2925
291	000107-14-2	N#CCCl	Chloroacetonitrile			1.748	Russom et al., Environ. Toxicol. Chem., 1997,16,948-967		1.748	4.748
292	000545-06-2	C(#N)C(Cl)(Cl)Cl	Trichloroacetonitrile					3.30219	3.30219	6.30219
293	000109-77-3	C(#N)CC(#N)	Malononitrile			2.072	Russom et al., Environ. Toxicol. Chem., 1997,16,948-967		2.072	5.072
294	000111-69-3	C(#N)CCCCC(#N)	1,4-Dicyano-butane			-1.251	Yuan et al., J. Mol. Graph. Model., 2007,26,327-335 and Russom et al., Environ. Toxicol. Chem., 1997,16,948-971		-1.251	1.749
295	000629-40-3	N#CCCCCCCC#N	1,6-Dicyano-hexane			-0.59	Yuan et al., J. Mol. Graph. Model., 2007,26,327-335 and Russom et al., Environ. Toxicol. Chem., 1997,16,948-971	-0.61	-0.6	2.4	0.02
296	000109-75-1	N#CCC=C	Allyl cyanide			-0.433	Russom et al., Environ. Toxicol. Chem., 1997,16,948-967		-0.433	2.567
297	000107-13-1	C(#N)C=C	2-Propenenitrile					1.0172	1.0172	4.0172
298	001855-63-6	C1(C#N)=CCCCC1	1-Cyclohexene-1-carbonitrile					0.417219	0.417219	3.41722
299	000406-86-0	N#CC=CC(F)(F)F	4,4,4-Trifluorocrotonitrile					2.78197	2.78197	5.78197
300	000920-37-6	N#CC(=C)Cl	2-Chloro-2-propenenitrile					3.01778	3.01778	6.01778
301	001118-61-2	N#CC=C(N)C	3-Amino-2-butenenitrile					0.683947	0.683947	3.68395
302	000764-42-1	N#CC=CC#N	2-Butenedinitrile, (E)-					2.33618	2.33618	5.33618
303	000075-91-2	O(O)C(C)(C)C	1,1-Dimethylethyl hydroperoxide					-0.0183067	-0.0183067	2.98169
304	003006-82-4	O=C(OOC(C)(C)C)C(CCCC)CC	t-Butyl peroxyoctoate					1.67233	1.67233	4.67233
305	001643-20-5	O=N(CCCCCCCCCCCC)(C)C	Dodecyldimethylamine oxide					0.883474	0.883474	3.88347
306	000107-29-9	N(O)=CC	Acetaldoxime			-0.109	Russom et al., Environ. Toxicol. Chem., 1997,16,948-967		-0.109	2.891
307	000096-29-7	N(O)=C(CC)C	2-Butanone oxime			-0.986	Russom et al., Environ. Toxicol. Chem., 1997,16,948-967 and Eroglu et al., Int. J. Mol. Sci., 2007,8,1265-1283		-0.986	2.014
308	000100-64-1	N(O)=C(CCCC1)C1	Cyclohexanone oxime			-0.264	Russom et al., Environ. Toxicol. Chem., 1997,16,948-967		-0.264	2.736
309	000060-34-4	N(N)C	Methylhydrazine					2.08363	2.08363	5.08363
310	000057-14-7	N(N)(C)C	1,1-Dimethylhydrazine			0.882	Yuan et al., J. Mol. Graph. Model., 2007,26,327-335 and Russom et al., Environ. Toxicol. Chem., 1997,16,948-975		0.882	3.882
311	000068-12-2	O=CN(C)C	N,N-Dimethyl-formamide			-2.161	Eroglu et al., Int. J. Mol. Sci., 2007,8,1265-1283		-2.161	0.839
312	000761-65-9	O=CN(CCCC)CCCC	N,N-Dibutylforomamide			0.248	Yuan et al., J. Mol. Graph. Model., 2007,26,327-335 and Russom et al., Environ. Toxicol. Chem., 1997,16,948-975		0.248	3.248
313	000093-83-4	O=C(N(CCO)CCO)CCCCCCCC=CCCCCCCCC	N,N-Bis(2-hydroxyethyl)oleamide					2.39162	2.39162	5.39162
314	000947-04-6	O=C(NCCCCCCCCCC1)C1	Dodecane-12-lactam					0.5548	0.5548	3.5548
315	000683-72-7	O=C(N)C(Cl)Cl	2,2-Dichloroacetamide			-0.2725	Yuan et al., J. Mol. Graph. Model., 2007,26,327-335 and Russom et al., Environ. Toxicol. Chem., 1997,16,948-971		-0.2725	2.7275
316	016669-59-3	O=C(NCOCC(C)C)C=C	N-(Isobutoxymethyl)acrylamide					0.418328	0.418328	3.41833
317	000110-26-9	O=C(NCNC(=O)C=C)C=C	N,N'-Methylenediacrylamide					-0.192222	-0.192222	2.80778
318	000868-63-3	O=C(NC(O)C(O)NC(=O)C=C)C=C	2-Propenamide, N,N'-(1,2-dihydroxy-1,2-ethanediyl)bis-					0.260053	0.260053	3.26005
319	000051-79-6	O=C(OCC)N	Urethane			-1.77	Raevsky et al., QSAR Comb. Sci., 2008, 27,1274-1281 and Russom et al., Environ. Toxicol. Chem., 1997,16,948-967		-1.77	1.23
320	031502-57-5	C1CCC(CC1)NC(=O)OCCCl	2-Chloroethyl-n-cyclohexyl carbamate			0.7645	Yuan et al., J. Mol. Graph. Model., 2007,26,327-335 and Russom et al., Environ. Toxicol. Chem., 1997,16,948-975		0.7645	3.7645
321	003206-31-3	CCOC(=O)N(C(=O)OCC)C(=O)OCC	Triethyl nitrilotricarboxylate			1.244	Russom et al., Environ. Toxicol. Chem., 1997,16,948-967		1.244	4.244
322	000497-18-7	O=C(NN)NN	Carbonohydrazide					0.238646	0.238646	3.23865
323	007250-67-1	N1(CCCl)CCCC1	1-(2-Chloroethyl)pyrrolidine.hcl			0.046	Russom et al., Environ. Toxicol. Chem., 1997,16,948-967		0.046	3.046
324	000141-91-3	O(C(CNC1)C)C1C	2,6-Dimethylmorpholine			-0.526349	Yuan et al., J. Mol. Graph. Model., 2007,26,327-335		-0.526349	2.47365
325	000622-40-2	O(CCN(C1)CCO)C1	N-Hydroxyethyl morpholine			-1.3175	Yuan et al., J. Mol. Graph. Model., 2007,26,327-335 and Russom et al., Environ. Toxicol. Chem., 1997,16,948-971		-1.3175	1.6825
326	052829-07-9	O=C(OC(CC(NC1(C)C)(C)C)C1)CCCCCCCCC(=O)OC(CC(NC2(C)C)(C)C)C2	Bis(2,2,6,6-Tetramethyl-4-piperidyl) decanedioate					1.95762	1.95762	4.95762
327	000109-07-9	N(CCNC1C)C1	2-Methylpiperazine			-1.35	Russom et al., Environ. Toxicol. Chem., 1997,16,948-967		-1.35	1.65
328	000109-01-3	N(CCNC1)(C1)C	1-Methylpiperazine			-1.361	Russom et al., Environ. Toxicol. Chem., 1997,16,948-967		-1.361	1.639
329	000103-76-4	OCCN(CCNC1)C1	1-(2-Hydroxyethyl)piperazine			-1.692	Russom et al., Environ. Toxicol. Chem., 1997,16,948-967		-1.692	1.308
330	000140-31-8	N(CCNC1)(C1)CCN	1-(2-Aminoethyl)piperazine			-1.229	Russom et al., Environ. Toxicol. Chem., 1997,16,948-967		-1.229	1.771
331	007209-38-3	N(CCN(C1)CCCN)(C1)CCCN	1,4-Bis(3-aminopropyl)piperazine			-1.19	Russom et al., Environ. Toxicol. Chem., 1997,16,948-967		-1.19	1.81
332	000280-57-9	C(CN(C1)C2)N(C1)C2	1,4-Diazabicyclo[2.2.2]octane			-1.18815	Yuan et al., J. Mol. Graph. Model., 2007,26,327-362		-1.18815	1.81185
333	000100-97-0	N13CN2CN(CN(C1)C2)C3	Hexamethylenetetramine (aliphatic)			-2.55052	Yuan et al., J. Mol. Graph. Model., 2007,26,327-371		-2.55052	0.44948
334	040220-08-4	O=C1N(CCOC(=O)C=C)C(=O)N(C(=O)N1CCOC(=O)C=C)CCOC(=O)C=C	Tris(2-hydroxyethyl)isocyanuric acid acrylate					1.79421	1.79421	4.79421
335	000057-43-2	CCC1(CCC(C)C)C(=O)NC(=O)NC1=O	Amobarbital			0.423	Russom et al., Environ. Toxicol. Chem., 1997,16,948-967		0.423	3.423
336	000057-33-0	C1(=O)NC(=O)NC(=O)C1(C(CCC)C)CC	Pentobarbital sodium			0.700296	Yuan et al., J. Mol. Graph. Model., 2007,26,327-376		0.700296	3.7003
337	000309-43-3	C1(=O)NC(=O)NC(=O)C1(C(CCC)C)CC=C	Secobarbital, sodium salt			1.04251	Yuan et al., J. Mol. Graph. Model., 2007,26,327-378		1.04251	4.04251
338	000314-40-9	N1C(=O)N(C(C)CC)C(=O)C(Br)=C1C	5-Bromo-3-sec-butyl-6-methyl-uracil			0.1485	Yuan et al., J. Mol. Graph. Model., 2007,26,327-335 and Russom et al., Environ. Toxicol. Chem., 1997,16,948-975		0.1485	3.1485
339	000674-82-8	O=C(OC1=C)C1	4-Methylideneoxetan-2-one					0.980175	0.980175	3.98017
340	000077-71-4	O=C(NC(C1=O)(C)C)N1	5,5-Dimethylhydantoin			-2.109	Russom et al., Environ. Toxicol. Chem., 1997,16,948-967		-2.109	0.891
341	000109-99-9	O(CCC1)C1	Tetrahydrofuran	-1.48		-1.4787	Russom et al., Environ. Toxicol. Chem., 1997,16,948-967 and Eroglu et al., Int. J. Mol. Sci., 2007,8,1265-1283		-1.47935	1.52065	0
342	015045-43-9	O1C(C)(C)CCC1(C)C	2,2,5,5-Tetramethyltetrahydrofuran			-0.1185	Raevsky et al., QSAR Comb. Sci., 2008, 27,1274-1281 and Russom et al., Environ. Toxicol. Chem., 1997,16,948-967		-0.1185	2.8815
343	000100-79-8	O(CC(O1)CO)C1(C)C	2,2-Dimethyl-1,3-dioxolane-4-methanol			-2.1	Yuan et al., J. Mol. Graph. Model., 2007,26,327-335 and Russom et al., Environ. Toxicol. Chem., 1997,16,948-969		-2.1	0.9
344	003984-22-3	O(CC1)C(O1)C=C	2-Vinyl-1,3-dioxolane					0.187588	0.187588	3.18759
345	034723-82-5	BrCC1CCCCO1	2-(Bromoethyl)tetrahydro-4H-pyran			-0.0595	Yuan et al., J. Mol. Graph. Model., 2007,26,327-335 and Russom et al., Environ. Toxicol. Chem., 1997,16,948-975		-0.0595	2.9405
346	000470-82-6	C1CC2C(C)(C)OC1(C)CC2	Cineole			0.17963	Yuan et al., J. Mol. Graph. Model., 2007,26,327-367		0.17963	3.17963
347	000123-91-1	O(CCOC1)C1	1,4-Dioxane			-2.0575	Yuan et al., J. Mol. Graph. Model., 2007,26,327-335 and Russom et al., Environ. Toxicol. Chem., 1997,16,948-970		-2.0575	0.9425
348	000110-88-3	O(COCO1)C1	1,3,5-Trioxane			-1.82	Yuan et al., J. Mol. Graph. Model., 2007,26,327-335 and Russom et al., Environ. Toxicol. Chem., 1997,16,948-971		-1.82	1.18
349	025377-73-5	O=C1OC(=O)CC1C=CCCCCCCCCCC	3-(Dodecenyl)dihydro-2,5-furanedione					1.84571	1.84571	4.84571
350	002425-79-8	O(C1COCCCCOCC(O2)C2)C1	1,4-Bis(2,3-epoxypropoxy)butane					1.19194	1.19194	4.19194
351	000286-62-4	O(C1CCC2)C1CCC2	Cyclooctene oxide					-0.199986	-0.199986	2.80001
352	000106-87-6	O(C1C(CC(O2)C2C3)C3)C1	7-Oxa-3-oxiranylbicyclo[4.1.0]heptane					0.970592	0.970592	3.97059
353	000106-91-2	O=C(OCC(O1)C1)C(=C)C	Glycidyl methacrylate					1.7056	1.7056	4.7056
354	000075-08-1	SCC	Ethanethiol					1.45091	1.45091	4.45091
355	000110-66-7	SCCCCC	1-Pentanethiol					1.90397	1.90397	4.90397
356	000111-88-6	SCCCCCCCC	1-Mercaptooctane(n-Octylmercaptan)					2.64671	2.64671	5.64671
357	025103-58-6	SC(CCC)(CCCC)CCCC	tert-Dodecanethiol					2.72643	2.72643	5.72643
358	000060-24-2	OCCS	2-Mercaptoethanol					0.43042	0.43042	3.43042
359	000068-11-1	O=C(O)CS	Mercaptoacetic acid					0.362284	0.362284	3.36228
360	000111-47-7	S(CCC)CCC	Dipropyl sulfide			0.738	Yuan et al., J. Mol. Graph. Model., 2007,26,327-335 and Russom et al., Environ. Toxicol. Chem., 1997,16,948-975		0.738	3.738
361	000544-40-1	S(CCCC)CCCC	n-Butyl sulfide			1.611	Russom et al., Environ. Toxicol. Chem., 1997,16,948-967		1.611	4.611
362	000107-47-1	S(C(C)(C)C)C(C)(C)C	tert-Butyl sulfide			0.7	Yuan et al., J. Mol. Graph. Model., 2007,26,327-335 and Russom et al., Environ. Toxicol. Chem., 1997,16,948-975		0.7	3.7
363	003268-49-3	O=CCCSC	3-(Methylthio)propionaldehyde					1.17265	1.17265	4.17265
364	005395-75-5	S(CC)CCSCC	3,6-Dithiaoctane			0.3985	Yuan et al., J. Mol. Graph. Model., 2007,26,327-335 and Russom et al., Environ. Toxicol. Chem., 1997,16,948-975		0.3985	3.3985
365	056348-40-4	CSCCCCCCSC	2,9-Dithiadecane			1.247	Russom et al., Environ. Toxicol. Chem., 1997,16,948-967		1.247	4.247
366	022037-97-4	CCCSCCSCCC	4,7-Dithiadecane			1.3775	Yuan et al., J. Mol. Graph. Model., 2007,26,327-335 and Russom et al., Environ. Toxicol. Chem., 1997,16,948-980		1.3775	4.3775
367	054576-32-8	S(CC)CCCCSCC	3,8-Dithiadecane			1.4695	Yuan et al., J. Mol. Graph. Model., 2007,26,327-335 and Russom et al., Environ. Toxicol. Chem., 1997,16,948-980		1.4695	4.4695
368		CCCSCCCCSCCC	4,9-Dithiadodecane			1.839	Russom et al., Environ. Toxicol. Chem., 1997,16,948-967 and Yuan et al., J. Mol. Graph. Model., 2007,26,327-349		1.839	4.839
369	000624-92-0	S(SC)C	Dimethyl disulfide					1.93266	1.93266	4.93266
370	000110-81-6	S(SCC)CC	Diethyl disulfide					1.00803	1.00803	4.00803
371	004253-89-8	S(SC(C)C)C(C)C	Isopropyl disulfide			1.2585	Yuan et al., J. Mol. Graph. Model., 2007,26,327-335 and Russom et al., Environ. Toxicol. Chem., 1997,16,948-979		1.2585	4.2585
372	000629-19-6	S(SCCC)CCC	Propyl disulfide			1.7595	Yuan et al., J. Mol. Graph. Model., 2007,26,327-335 and Russom et al., Environ. Toxicol. Chem., 1997,16,948-980		1.7595	4.7595
373	000110-06-5	S(SC(C)(C)C)C(C)(C)C	Di-tert-butyl disulfide			2.1125	Yuan et al., J. Mol. Graph. Model., 2007,26,327-335 and Russom et al., Environ. Toxicol. Chem., 1997,16,948-984		2.1125	5.1125
374	000067-68-5	O=S(C)C	Methyl sulfoxide			-2.6395	Yuan et al., J. Mol. Graph. Model., 2007,26,327-335 and Russom et al., Environ. Toxicol. Chem., 1997,16,948-968		-2.6395	0.3605
375	000556-61-6	N(=C=S)C	Methyl isothiocyanate					2.78484	2.78484	5.78484
376	000079-19-6	NC(=S)NN	Hydrazinecarbothioamide					0.637442	0.637442	3.63744
377	016752-77-5	CNC(=O)ON=C(C)SC	Methomyl (lannate)			1.886	Russom et al., Environ. Toxicol. Chem., 1997,16,948-967		1.886	4.886
378	000116-06-3	O=C(ON=CC(SC)(C)C)NC	Aldicarb			2.344	Russom et al., Environ. Toxicol. Chem., 1997,16,948-967		2.344	5.344
379	023135-22-0	CNC(=O)ON=C(SC)C(=O)N(C)C	Oxamyl			1.422	Russom et al., Environ. Toxicol. Chem., 1997,16,948-967		1.422	4.422
380	005217-47-0	O=C(N(C(N(C1=O)CC)=S)CC)C1	1,3-Diethyl-2-thiobarbituric acid			-1.353	Russom et al., Environ. Toxicol. Chem., 1997,16,948-967		-1.353	1.647
381	000071-73-8	C1(=O)N=C(S)NC(=O)C1(C(CCC)C)CC	Thiopental,sodium salt			1.00382	Yuan et al., J. Mol. Graph. Model., 2007,26,327-379		1.00382	4.00382
382	050512-35-1	CC(C)OC(=O)C(C(=O)OC(C)C)=C1SCCS1	Diisopropyl 1,3-dithiolan-2-ylidenemalonate(Isoprothiolane)					1.49451	1.49451	4.49451
383	004016-24-4	S(=O)(=O)(O)C(CCCCCCCCCCCCCC)C(=O)OC	Sodium 1-methoxycarbonylpentadecanesulfonate					2.36861	2.36861	5.36861
384	000577-11-7	CCCCC(CC)COC(=O)CC(C(=O)OCC(CC)CCCC)S(=O)(=O)O	Docusate sodium					0.793396	0.793396	3.7934
385	000298-06-6	O(P(OCC)(S)=S)CC	Diethyldithio phosphate(PDAD)					0.450516	0.450516	3.45052
386	000298-04-4	CCOP(=S)(OCC)SCCSCC	Disulfoton			1.839	Russom et al., Environ. Toxicol. Chem., 1997,16,948-967		1.839	4.839
387	013071-79-9	CCOP(=S)(OCC)SCSC(C)(C)C	Terbufos			4.336	Russom et al., Environ. Toxicol. Chem., 1997,16,948-967		4.336	7.336
388	008065-48-3	CCOP(=S)(OCC)OCCSCC	Demeton o,s			1.20805	Yuan et al., J. Mol. Graph. Model., 2007,26,327-352		1.20805	4.20805
389	000121-75-5	CCOC(=O)CC(SP(=S)(OC)OC)C(=O)OCC	Malathion			1.37	Russom et al., Environ. Toxicol. Chem., 1997,16,948-967		1.37	4.37
390	000126-73-8	O=P(OCCCC)(OCCCC)OCCCC	Tribytyl phosphate			1.417	Yuan et al., J. Mol. Graph. Model., 2007,26,327-335 and Russom et al., Environ. Toxicol. Chem., 1997,16,948-980	1.28	1.3485	4.3485	0.137
391	000126-72-7	O=P(OCC(Br)CBr)(OCC(Br)CBr)OCC(Br)CBr	Tris(2,3-dibromopropyl)phosphate(1-Propanol, 2,3-dibromo-, phosphate)					2.56486	2.56486	5.56486
392	000078-51-3	O=P(OCCOCCCC)(OCCOCCCC)OCCOCCCC	Tri-n-butoxyethyl phosphate			1.551	Russom et al., Environ. Toxicol. Chem., 1997,16,948-967 and Yuan et al., J. Mol. Graph. Model., 2007,26,327-335	1.28	1.4155	4.4155	0.271
393	014802-03-0	O=P(OCC(CC)CCCC)(CC(CC)CCCC)O	Phosphonic acid, (2-ethylhexyl)-, mono(2-ethylhexyl) ester					0.495105	0.495105	3.49511
394	000071-43-2	c(cccc1)c1	Benzene	0.09	0.56	0.575	Raevsky et al., QSAR Comb. Sci., 2008, 27,1274-1281 and Russom et al., Environ. Toxicol. Chem., 1997,16,948-967		0.408333	3.40833	0.485
395	000108-88-3	c(cccc1)(c1)C	Toluene	0.13	1.2	0.48	Russom et al., Environ. Toxicol. Chem., 1997,16,948-967 and Eroglu et al., Int. J. Mol. Sci., 2007,8,1265-1283	0.57	0.595	3.595	1.07
396	000100-41-4	c(cccc1)(c1)CC	Ethylbenzene		1.4	0.943	Russom et al., Environ. Toxicol. Chem., 1997,16,948-967		1.1715	4.1715	0.457
397	000095-47-6	c(c(ccc1)C)(c1)C	3-Xylene	1.33	1.12	0.811	Russom et al., Environ. Toxicol. Chem., 1997,16,948-967	1.16	1.10525	4.10525	0.519
398	000108-38-3	c(cccc1C)(c1)C	3-Xylene	0.45	1.1			0.75	0.766667	3.76667	0.65
399	000106-42-3	c(ccc(c1)C)(c1)C	4-Xylene	0.48	1.61	1.078	Russom et al., Environ. Toxicol. Chem., 1997,16,948-967	0.98	1.037	4.037	1.13
400	000095-63-6	c(ccc(c1C)C)(c1)C	1,2,4-Trimethylbenzene			1.191	Yuan et al., J. Mol. Graph. Model., 2007,26,327-335 and Russom et al., Environ. Toxicol. Chem., 1997,16,948-976		1.191	4.191
401	000098-82-8	c(cccc1)(c1)C(C)C	Isopropylbenzene			1.279	Russom et al., Environ. Toxicol. Chem., 1997,16,948-967		1.279	4.279
402	000104-51-8	c(cccc1)(c1)CCCC	Butylbenzene					1.6093	1.6093	4.6093
403	000099-87-6	c(ccc(c1)C)(c1)C(C)C	p-Cymene					1.82678	1.82678	4.82678
404	000141-93-5	c(cccc1CC)(c1)CC	1,3-Diethylbenzene			1.51	Yuan et al., J. Mol. Graph. Model., 2007,26,327-335 and Russom et al., Environ. Toxicol. Chem., 1997,16,948-980		1.51	4.51
405	000538-68-1	c(cccc1)(c1)CCCCC	1-Phenylpentane			1.939	Yuan et al., J. Mol. Graph. Model., 2007,26,327-335 and Russom et al., Environ. Toxicol. Chem., 1997,16,948-980		1.939	4.939
406	000098-51-1	c(ccc(c1)C)(c1)C(C)(C)C	4-tert-Butyltoluene					1.94053	1.94053	4.94053
407	025321-09-9	c(ccc1C(C)C)cc1C(C)C	Diisopropylbenzene					2.31	2.31	5.31
408	000095-52-3	Fc(c(ccc1)C)c1	2-Fluorotoluene			0.753	Yuan et al., J. Mol. Graph. Model., 2007,26,327-335 and Russom et al., Environ. Toxicol. Chem., 1997,16,948-975		0.753	3.753
409	000108-90-7	c(cccc1)(c1)Cl	Chlorobenzene	0.77	1.38	0.8215	Raevsky et al., QSAR Comb. Sci., 2008, 27,1274-1281 and Russom et al., Environ. Toxicol. Chem., 1997,16,948-967	1.23	1.05037	4.05037	0.61
410	000106-43-4	c(ccc(c1)Cl)(c1)C	4-Chlorotoluene	1.33				1.32	1.325	4.325	0.01
411	000095-49-8	c(c(ccc1)Cl)(c1)C	o-Chlorotoluene					1.21588	1.21588	4.21588
412	000108-41-8	c(cccc1Cl)(c1)C	3-Chlorotoluene	0.84					0.84	3.84
413	000095-50-1	c(c(ccc1)Cl)(c1)Cl	1,2-Dichlorobenzene	1.4	1.97	0.930333	Raevsky et al., QSAR Comb. Sci., 2008, 27,1274-1281 and Russom et al., Environ. Toxicol. Chem., 1997,16,948-967 and Eroglu et al., Int. J. Mol. Sci., 2007,8,1265-1283	1.59	1.47258	4.47258	1.03967
414	000541-73-1	c(cccc1Cl)(c1)Cl	1,3-Dichlorobenzene	1.28		1.264	Raevsky et al., QSAR Comb. Sci., 2008, 27,1274-1281 and Russom et al., Environ. Toxicol. Chem., 1997,16,948-967 and Eroglu et al., Int. J. Mol. Sci., 2007,8,1265-1283	1.41	1.318	4.318	0.146
415	000106-46-7	c(ccc(c1)Cl)(c1)Cl	1,4-Dichlorobenzene	1.56	2.12	1.015	Eroglu et al., Int. J. Mol. Sci., 2007,8,1265-1283	1.82	1.62875	4.62875	1.105
416	000095-73-8	c(ccc(c1Cl)C)(c1)Cl	2.4-Dichlorotoluene	1.54					1.54	4.54
417	000095-75-0	c(ccc(c1Cl)Cl)(c1)C	3,4-Dichlorotoluene	1.6		1.741	Raevsky et al., QSAR Comb. Sci., 2008, 27,1274-1281 and Russom et al., Environ. Toxicol. Chem., 1997,16,948-967 and Eroglu et al., Int. J. Mol. Sci., 2007,8,1265-1283	1.57	1.637	4.637	0.171
418	019398-61-9	c(ccc(c1C)Cl)(c1)Cl	1,4-Dichloro-2-methylbenzene					1.60485	1.60485	4.60485
419	000611-19-8	c(c(ccc1)Cl)(c1)CCl	a,2-Dichlorotoluene					2.77554	2.77554	5.77554
420	000118-69-4	c(c(c(cc1)Cl)C)(c1)Cl	2,6-Dichlorotoluene					1.84517	1.84517	4.84517
421	000120-82-1	c(ccc(c1Cl)Cl)(c1)Cl	1,2,4-Trichlorobenzene	1.83	2.07	1.7843	Raevsky et al., QSAR Comb. Sci., 2008, 27,1274-1281 and Russom et al., Environ. Toxicol. Chem., 1997,16,948-967 and Eroglu et al., Int. J. Mol. Sci., 2007,8,1265-1283	1.88	1.89108	4.89107	0.2857
422	000087-61-6	c(c(c(cc1)Cl)Cl)(c1)Cl	1,2,3-Trichlorobenzene	1.89	2.41			1.75	2.01667	5.01667	0.66
423	000108-70-3	c(cc(cc1Cl)Cl)(c1)Cl	1,3,5-Trichlorobenzene	1.74				1.75	1.745	4.745	0.01
424	006639-30-1	c(c(cc(c1Cl)Cl)Cl)(c1)C	2,4,5-Trichlorotoluene	2.06					2.06	5.06
425	000634-90-2	c(cc(c(c1Cl)Cl)Cl)(c1)Cl	1,2,3,5-Tetrachlorobenzene	2.43					2.43	5.43
426	000095-94-3	c(c(cc(c1Cl)Cl)Cl)(c1)Cl	1,2,4,5-Tetrachlorobenzene	2.85	2.26				2.555	5.555	0.59
427	000634-66-2	c(c(c(c(c1)Cl)Cl)Cl)(c1)Cl	1,2,3,4-Tetrachlorobenzene	2.35					2.35	5.35
428	000608-93-5	c(c(c(c(c1Cl)Cl)Cl)Cl)(c1)Cl	Pentachlorobenzene	3.15	2.97				3.06	6.06	0.18
429	000098-08-8	FC(F)(F)c(cccc1)c1	Benzotrifluoride((Trifluoromethyl)benzene)					0.885925	0.885925	3.88593
430	000119-64-2	c(c(ccc1)CCC2)(c1)C2	1,2,3,4-Tetrahydro-naphthalene					1.34311	1.34311	4.34311
431	000827-52-1	c(cccc1)(c1)C(CCCC2)C2	Cyclohexylbenzene					2.12563	2.12563	5.12563
432	000108-86-1	c(cccc1)(c1)Br	Bromobenzene					1.56246	1.56246	4.56246
433	000583-53-9	c(c(ccc1)Br)(c1)Br	1,2-Dibromobenzene			1.7675	Yuan et al., J. Mol. Graph. Model., 2007,26,327-335 and Russom et al., Environ. Toxicol. Chem., 1997,16,948-980		1.7675	4.7675
434	000348-61-8	Fc1c(F)cc(Br)cc1	1-Bromo-3,4-difluorobenzene					1.39344	1.39344	4.39344
435	000081-19-6	c(c(c(cc1)Cl)C(Cl)Cl)(c1)Cl	1,3-Dichloro-3-(dichloromethyl)benzene			2.3725	Yuan et al., J. Mol. Graph. Model., 2007,26,327-335 and Russom et al., Environ. Toxicol. Chem., 1997,16,948-984		2.3725	5.3725
436	000098-87-3	c(cccc1)(c1)C(Cl)Cl	a,a-Dichlorotoluene					0.845173	0.845173	3.84517
437	000623-25-6	c(ccc(c1)CCl)(c1)CCl	1,4-Bis(chloromethyl)-benzene			3.651	Yuan et al., J. Mol. Graph. Model., 2007,26,327-335 and Russom et al., Environ. Toxicol. Chem., 1997,16,948-986		3.651	6.651
438	000100-14-1	[O-][N+](=O)c(ccc(c1)CCl)c1	a-Chloro-4-nitrotoluene					2.44914	2.44914	5.44914
439	013209-15-9	BrC(Br)c(c(ccc1)C(Br)Br)c1	a,a,a',a'-Tetrabromo-o-xylene			2.9825	Yuan et al., J. Mol. Graph. Model., 2007,26,327-335 and Russom et al., Environ. Toxicol. Chem., 1997,16,948-984		2.9825	5.9825
440	000098-83-9	c(C(=C)C)(cccc1)c1	2-Phenylpropene					1.2092	1.2092	4.2092
441	001321-74-0	C=Cc1ccccc1C=C	Divinylbenzene					1.49131	1.49131	4.49131
442	001746-23-2	c(ccc(c1)C=C)(c1)C(C)(C)C	tert-Butylstyrene			2.515	Russom et al., Environ. Toxicol. Chem., 1997,16,948-967		2.515	5.515
443	030030-25-2	C=Cc1ccc(cc1)CCl	Chloromethyl styrene			2.692	Russom et al., Environ. Toxicol. Chem., 1997,16,948-967		2.692	5.692
444	000098-81-7	BrC(c1ccccc1)=C	alpha-Bromostyrene					3.08647	3.08647	6.08647
445	000093-15-2	O(c(c(OC)cc(c1)CC=C)c1)C	4-Allyl-1,2-dimethoxybenzene					1.10485	1.10485	4.10485
446	025675-28-9	CC(O)c1cc(C)ccc1	1-(3-Methylphenyl)ethanol					-0.0963021	-0.0963021	2.9037
447	000103-05-9	OC(CCc(cccc1)c1)(C)C	2-Methyl-4-phenyl-2-butanol			0.3915	Yuan et al., J. Mol. Graph. Model., 2007,26,327-335 and Russom et al., Environ. Toxicol. Chem., 1997,16,948-975		0.3915	3.3915
448	000122-99-6	O(c(cccc1)c1)CCO	2-Phenoxyethanol	-0.4		-0.397	Raevsky et al., QSAR Comb. Sci., 2008, 27,1274-1281 and Russom et al., Environ. Toxicol. Chem., 1997,16,948-967 and Eroglu et al., Int. J. Mol. Sci., 2007,8,1265-1283		-0.3985	2.6015	0
449	000770-35-4	O(c(cccc1)c1)CC(O)C	2-Propanol, 1-phenoxy-			-0.265	Eroglu et al., Int. J. Mol. Sci., 2007,8,1265-1283		-0.265	2.735
450	004169-04-4	O(c(cccc1)c1)C(CO)C	1-Propanol, 2-phenoxy-			-0.265	Eroglu et al., Int. J. Mol. Sci., 2007,8,1265-1283		-0.265	2.735
451	009002-93-1	CC(C)(C)CC(C)(C)c1ccc(OCCO)cc1	Poly(ethylene glycol) mono[4-(1,1,3,3-tetramethylbutyl)phenyl] ether					1.01838	1.01838	4.01838
452	002362-61-0	OC1CCCCC1c2ccccc2	trans-2-Phenyl-1-cyclohexanol			0.599	Russom et al., Environ. Toxicol. Chem., 1997,16,948-967		0.599	3.599
453	000127-66-2	OC(C#C)(c(cccc1)c1)C	2-Phenyl-3-butyn-2-ol			0.111	Yuan et al., JMGM, 2007,26,327-335 and Russom et al., Environ. Toxicol. Chem., 1997,16,948-967		0.111	3.111
454	001126-79-0	O(c(cccc1)c1)CCCC	N-Butyl phenyl ether			1.418	Yuan et al., J. Mol. Graph. Model., 2007,26,327-335 and Russom et al., Environ. Toxicol. Chem., 1997,16,948-980		1.418	4.418
455	000150-78-7	O(c(ccc(OC)c1)c1)C	1,4-Dimethoxybenzene	0.07		0.07	Russom et al., Environ. Toxicol. Chem., 1997,16,948-967 and Eroglu et al., Int. J. Mol. Sci., 2007,8,1265-1283		0.07	3.07	0
456	005673-07-4	COc1c(C)c(OC)ccc1	2,6-Dimethoxytoluene	0.87		0.8757	Raevsky et al., QSAR Comb. Sci., 2008, 27,1274-1281 and Russom et al., Environ. Toxicol. Chem., 1997,16,948-967 and Eroglu et al., Int. J. Mol. Sci., 2007,8,1265-1283		0.87285	3.87285	0.0057
457	002100-42-7	COc1c(Cl)cc(OC)cc1	2-Chlorohydroquinonedimethylether					0.789903	0.789903	3.7899
458	013909-73-4	CC(=O)c1c(OC)c(OC)c(OC)cc1	2,3,4-Trimethoxyacetophenone	0.08		-0.175	Raevsky et al., QSAR Comb. Sci., 2008, 27,1274-1281 and Russom et al., Environ. Toxicol. Chem., 1997,16,948-967		-0.0475	2.9525	0.255
459	000100-52-7	O=Cc(cccc1)c1	Benzaldehyde			1.087	Yuan et al., J. Mol. Graph. Model., 2007,26,327-335 and Russom et al., Environ. Toxicol. Chem., 1997,16,948-975		1.087	4.087
460	000529-20-4	Cc1ccccc1C=O	o-Tolualdehyde			0.358	Yuan et al., J. Mol. Graph. Model., 2007,26,327-335 and Russom et al., Environ. Toxicol. Chem., 1997,16,948-975		0.358	3.358
461	000122-03-2	O=Cc(ccc(c1)C(C)C)c1	4-Isopropylbenzaldehyde			1.35	Yuan et al., J. Mol. Graph. Model., 2007,26,327-335 and Russom et al., Environ. Toxicol. Chem., 1997,16,948-980		1.35	4.35
462	000487-68-3	O=Cc(c(cc(c1)C)C)c1C	2,4,6-Trimethylbenzaldehyde					1.09167	1.09167	4.09167
463	000446-52-6	Fc1ccccc1C=O	2-Fluorobenzaldehyde			1.9615	Yuan et al., J. Mol. Graph. Model., 2007,26,327-335 and Russom et al., Environ. Toxicol. Chem., 1997,16,948-984		1.9615	4.9615
464	000653-37-2	Fc1c(F)c(F)c(C=O)c(F)c1F	Pentafluorobenzaldehyde			2.2505	Yuan et al., J. Mol. Graph. Model., 2007,26,327-335 and Russom et al., Environ. Toxicol. Chem., 1997,16,948-984		2.2505	5.2505
465	000104-88-1	O=Cc(ccc(c1)Cl)c1	4-Chlorobenzaldehyde			1.8075	Yuan et al., J. Mol. Graph. Model., 2007,26,327-335 and Russom et al., Environ. Toxicol. Chem., 1997,16,948-980		1.8075	4.8075
466	000874-42-0	O=Cc(c(cc(c1)Cl)Cl)c1	2,4-Dichlorobenzaldehyde			1.989	Yuan et al., J. Mol. Graph. Model., 2007,26,327-335 and Russom et al., Environ. Toxicol. Chem., 1997,16,948-984		1.989	4.989
467	000387-45-1	O=Cc(c(ccc1)Cl)c1F	2-Chloro-6-fluorobenzaldehyde			1.2285	Yuan et al., J. Mol. Graph. Model., 2007,26,327-335 and Russom et al., Environ. Toxicol. Chem., 1997,16,948-978		1.2285	4.2285
468	000454-89-7	O=Cc(cccc1C(F)(F)F)c1	3-(Trifluoromethyl)benzaldehyde			2.2785	Yuan et al., J. Mol. Graph. Model., 2007,26,327-335 and Russom et al., Environ. Toxicol. Chem., 1997,16,948-984		2.2785	5.2785
469	000123-11-5	O=Cc(ccc(OC)c1)c1	Anisic aldehyde					0.53195	0.53195	3.53195
470	010031-82-0	O=Cc(ccc(OCC)c1)c1	4-Ethoxybenzaldehyde			0.729	Yuan et al., J. Mol. Graph. Model., 2007,26,327-335 and Russom et al., Environ. Toxicol. Chem., 1997,16,948-975		0.729	3.729
471	000613-45-6	COc1ccc(C=O)c(OC)c1	2,4-Dimethoxybenzaldehyde			0.9185	Yuan et al., J. Mol. Graph. Model., 2007,26,327-335 and Russom et al., Environ. Toxicol. Chem., 1997,16,948-975		0.9185	3.9185
472	004460-86-0	O=Cc(c(OC)cc(OC)c1OC)c1	2,4,5-Trimethoxybenzaldehyde			0.599	Yuan et al., J. Mol. Graph. Model., 2007,26,327-335 and Russom et al., Environ. Toxicol. Chem., 1997,16,948-975		0.599	3.599
473	061096-84-2	CCCCCCOc1ccc(C=O)cc1OC	4-Hexyloxy-3-methoxy-benzaldehyde			1.94697	Yuan et al., J. Mol. Graph. Model., 2007,26,327-335		1.94697	4.94697
474	000010-01-5	CCCCCCOC1=C(C=C(C=C1)C=O)OC	4-(Hexyloxy)-m-anisaldehyde			1.947	Russom et al., Environ. Toxicol. Chem., 1997,16,948-967		1.947	4.947
475	000090-02-8	O=Cc(c(O)ccc1)c1	3-Hydroxybenzaldehyde			1.7275	Yuan et al., J. Mol. Graph. Model., 2007,26,327-335 and Russom et al., Environ. Toxicol. Chem., 1997,16,948-980	1.88	1.80375	4.80375	0.1525
476	000635-93-8	O=Cc(c(O)ccc1Cl)c1	5-Chlorosalicylaldehyde			2.308	Russom et al., Environ. Toxicol. Chem., 1997,16,948-967		2.308	5.308
477	001761-61-1	O=Cc(c(O)ccc1Br)c1	5-Bromosalicylaldehyde			2.189	Russom et al., Environ. Toxicol. Chem., 1997,16,948-967		2.189	5.189
478	000090-59-5	Oc1c(Br)cc(Br)cc1C=O	3,5-Dibromosalicyladehyde			2.519	Yuan et al., J. Mol. Graph. Model., 2007,26,327-335 and Russom et al., Environ. Toxicol. Chem., 1997,16,948-984		2.519	5.519
479	002973-76-4	O=Cc(cc(OC)c(O)c1Br)c1	5-Bromo-4-hydroxy-3-methoxybenzaldehyde			0.589	Yuan et al., J. Mol. Graph. Model., 2007,26,327-335 and Russom et al., Environ. Toxicol. Chem., 1997,16,948-975		0.589	3.589
480	000121-33-5	O=Cc(ccc(O)c1OC)c1	3-Methoxy-4-hydroxybenzaldehyde			0.343	Yuan et al., J. Mol. Graph. Model., 2007,26,327-335 and Russom et al., Environ. Toxicol. Chem., 1997,16,948-975		0.343	3.343
481	000148-53-8	O=Cc(c(O)c(OC)cc1)c1	2-Hydroxy-3-methoxybenzaldehyde			1.7835	Yuan et al., J. Mol. Graph. Model., 2007,26,327-335 and Russom et al., Environ. Toxicol. Chem., 1997,16,948-980		1.7835	4.7835
482	000121-32-4	O=Cc(ccc(O)c1OCC)c1	Ethoxy-4-hydroxybenzaldehyde			0.279	Yuan et al., J. Mol. Graph. Model., 2007,26,327-335 and Russom et al., Environ. Toxicol. Chem., 1997,16,948-975		0.279	3.279
483	000708-76-9	COc1cc(O)c(C=O)c(OC)c1	4,6-Dimethoxysalicylaldehyde			1.831	Yuan et al., J. Mol. Graph. Model., 2007,26,327-335 and Russom et al., Environ. Toxicol. Chem., 1997,16,948-980		1.831	4.831
484	042454-06-8	Oc1ccc([N+](=O)[O-])c(C=O)c1	5-Hydroxy-2-nitrobenzaldehyde			0.601	Russom et al., Environ. Toxicol. Chem., 1997,16,948-967		0.601	3.601
485	098434-34-5	COc1c([N+](=O)[O-])c(C=O)cc(Br)c1O	3-Methoxy-2-nitro-4-hydroxy-5-bromo-benzaldehyde			0.575873	Yuan et al., J. Mol. Graph. Model., 2007,26,327-335		0.575873	3.57587
486	000100-10-7	O=Cc(ccc(N(C)C)c1)c1	p-Dimethylaminobenzaldehyde			0.512	Yuan et al., J. Mol. Graph. Model., 2007,26,327-335 and Russom et al., Environ. Toxicol. Chem., 1997,16,948-975		0.512	3.512
487	000120-21-8	O=Cc(ccc(N(CC)CC)c1)c1	4-Diethylaminobenzaldehyde			0.87	Russom et al., Environ. Toxicol. Chem., 1997,16,948-967		0.87	3.87
488	000555-16-8	O=Cc(ccc([N+](=O)[O-])c1)c1	4-Nitrobenzaldehyde			1.1775	Yuan et al., J. Mol. Graph. Model., 2007,26,327-335 and Russom et al., Environ. Toxicol. Chem., 1997,16,948-975		1.1775	4.1775
489	000552-89-6	O=Cc(c([N+](=O)[O-])ccc1)c1	2-Nitrobenzaldehyde			0.9895	Yuan et al., J. Mol. Graph. Model., 2007,26,327-335 and Russom et al., Environ. Toxicol. Chem., 1997,16,948-975		0.9895	3.9895
490	006361-21-3	O=Cc(c(ccc1[N+](=O)[O-])Cl)c1	2-Chyoro-5-nitrobenzaldehyde			1.6845	Yuan et al., J. Mol. Graph. Model., 2007,26,327-335 and Russom et al., Environ. Toxicol. Chem., 1997,16,948-980		1.6845	4.6845
491	000122-40-7	O=CC(=Cc(cccc1)c1)CCCCC	Amylcinnamic aldehyde					2.34694	2.34694	5.34694
492	006203-18-5	O=CC=Cc(ccc(N(C)C)c1)c1	4-Dimethylaminocinnamaldehyde			1.473	Russom et al., Environ. Toxicol. Chem., 1997,16,948-967		1.473	4.473
493	000098-86-2	O=C(c(cccc1)c1)C	Acetophenone	-0.13		-0.13	Raevsky et al., QSAR Comb. Sci., 2008, 27,1274-1281 and Russom et al., Environ. Toxicol. Chem., 1997,16,948-967 and Eroglu et al., Int. J. Mol. Sci., 2007,8,1265-1283		-0.13	2.87	0
494	002234-16-4	O=C(c(c(cc(c1)Cl)Cl)c1)C	2,4-Dichloroacetophenone	1.2		1.209	Raevsky et al., QSAR Comb. Sci., 2008, 27,1274-1281 and Russom et al., Environ. Toxicol. Chem., 1997,16,948-967		1.2045	4.2045	0.009
495	013608-87-2	CC(=O)c1ccc(Cl)c(Cl)c1Cl	2,3,4-Trichloroacetophenone			2.049	Yuan et al., J. Mol. Graph. Model., 2007,26,327-335 and Russom et al., Environ. Toxicol. Chem., 1997,16,948-984		2.049	5.049
496	001204-21-3	COc1ccc(OC)c(c1)C(=O)CBr	2-Bromo-2,5-dimethoxyacetophenone			3.53	Yuan et al., J. Mol. Graph. Model., 2007,26,327-335 and Russom et al., Environ. Toxicol. Chem., 1997,16,948-985		3.53	6.53
497	000093-91-4	O=C(c(cccc1)c1)CC(=O)C	1-Phenyl-1,3-butanedione			2.1695	Yuan et al., J. Mol. Graph. Model., 2007,26,327-335 and Russom et al., Environ. Toxicol. Chem., 1997,16,948-984		2.1695	5.1695
498	000122-57-6	O=C(C=Cc(cccc1)c1)C	Benzalacetone					1.40903	1.40903	4.40903
499	020766-36-3	c1c(Cl)cccc1C=CC(=O)C	4-(3-Chlorophenyl)-3-buten-2-one					1.77967	1.77967	4.77967
500	001126-46-1	O=C(OC)c(ccc(c1)Cl)c1	Methyl p-chlorobenzoate			1.19	Russom et al., Environ. Toxicol. Chem., 1997,16,948-968 and Papa et al., Chemosphere, 2005,58,559-570		1.19	4.19
501	002905-69-3	O=C(OC)c(c(ccc1Cl)Cl)c1	Methyl 2,5-dichlorobenzoate			1.168	Russom et al., Environ. Toxicol. Chem., 1997,16,948-968 and Papa et al., Chemosphere, 2005,58,559-570		1.168	4.168
502	000607-81-8	c1ccccc1CC(C(=O)OCC)C(=O)OCC	Diethyl benzylmalonate			1.664	Russom et al., Environ. Toxicol. Chem., 1997,16,948-967		1.664	4.664
503	002495-37-6	O=C(OCc(cccc1)c1)C(=C)C	Benzyl methacrylate			1.577	Russom et al., Environ. Toxicol. Chem., 1997,16,948-967		1.577	4.577
504	000084-66-2	O=C(OCC)c(c(ccc1)C(=O)OCC)c1	Diethyl phthalate			0.934	Yuan et al., J. Mol. Graph. Model., 2007,26,327-335 and Russom et al., Environ. Toxicol. Chem., 1997,16,948-975 and Papa et al., Chemosphere, 2005,58,559-570		0.934	3.934
505	000084-74-2	O=C(OCCCC)c(c(ccc1)C(=O)OCCCC)c1	Dibutyl phthalate			2.48333	Yuan et al., J. Mol. Graph. Model., 2007,26,327-335 and Russom et al., Environ. Toxicol. Chem., 1997,16,948-972 and Papa et al., Chemosphere, 2005,58,559-570	2	2.24167	5.24167	0.483333
506	000084-69-5	O=C(OCC(C)C)c(c(ccc1)C(=O)OCC(C)C)c1	Diisobutyl phthalate					1.97	1.97	4.97
507	003126-90-7	c1c(C(=O)OCCCC)cccc1C(=O)OCCCC	Dibutyl isophthalate			2.52667	Yuan et al., J. Mol. Graph. Model., 2007,26,327-335 and Russom et al., Environ. Toxicol. Chem., 1997,16,948-968 and Papa et al., Chemosphere, 2005,58,559-570		2.52667	5.52667
508	001962-75-0	CCCCOC(=O)c1ccc(cc1)C(=O)OCCCC	Di-n-butylterephthalate			2.674	Russom et al., Environ. Toxicol. Chem., 1997,16,948-967		2.674	5.674
509	000117-81-7	O=C(OCC(CCCC)CC)c(c(ccc1)C(=O)OCC(CCCC)CC)c1	Bis(2-ethylhexyl) phthalate					0.71662	0.71662	3.71662
510	000131-17-9	O=C(OCC=C)c(c(ccc1)C(=O)OCC=C)c1	Diallyl phthalate					2.74794	2.74794	5.74794
511	000532-32-1	OC(=O)c1ccccc1	Benzoic acid, sodium salt			-0.526166	Yuan et al., J. Mol. Graph. Model., 2007,26,327-374		-0.526166	2.47383
512	000099-04-7	O=C(O)c(cccc1C)c1	m-Toluic acid					0.220196	0.220196	3.2202
513	000099-94-5	O=C(O)c(ccc(c1)C)c1	4-Methylbenzoic acid					0.32783	0.32783	3.32783
514	000054-21-7	Oc1ccccc1C(=O)O	Salicylic acid Na+			-1.09526	Yuan et al., J. Mol. Graph. Model., 2007,26,327-375		-1.09526	1.90474
515	000099-96-7	O=C(O)c(ccc(O)c1)c1	4-Hydroxybenzoic acid					0.171775	0.171775	3.17178
516	000069-72-7	O=C(O)c(c(O)ccc1)c1	Salicylic acid					0.549194	0.549194	3.54919
517	019715-19-6	O=C(O)c(c(O)c(cc1C(C)(C)C)C(C)(C)C)c1	3,5-Di-tert-butylsalicylic acid					1.96715	1.96715	4.96715
518	000108-95-2	Oc(cccc1)c1	Phenol	0.45	1.19	0.487	Raevsky et al., QSAR Comb. Sci., 2009,28,163-174 and Russom et al., Environ. Toxicol. Chem., 1997,16,948-967	0.58	0.67675	3.67675	0.74
519	000095-48-7	Oc(c(ccc1)C)c1	2-Methylphenol	0.77	1.11	0.8889	Raevsky et al., QSAR Comb. Sci., 2009,28,163-174 and Russom et al., Environ. Toxicol. Chem., 1997,16,948-967		0.922967	3.92297	0.34
520	000108-39-4	Oc(cccc1C)c1	3-Methylphenol	0.48	1.08				0.78	3.78	0.6
521	000106-44-5	Oc(ccc(c1)C)c1	4-Methylphenol	0.74	1.14			0.89	0.923333	3.92333	0.4
522	000123-07-9	Oc(ccc(c1)CC)c1	4-Ethylphenol	1.07		1.07	Russom et al., Environ. Toxicol. Chem., 1997,16,948-967		1.07	4.07	0
523	000095-87-4	Oc(c(ccc1C)C)c1	2,5-Xylenol					1.33107	1.33107	4.33107
524	000095-65-8	Oc(ccc(c1C)C)c1	3,4-Dimethylphenol	0.92					0.92	3.92
525	000576-26-1	Oc(c(ccc1)C)c1C	2,6-Dimethylphenol	0.75				0.91	0.83	3.83	0.16
526	000105-67-9	Oc(c(cc(c1)C)C)c1	2,4-Dimethylphenol	0.86		0.8685	Raevsky et al., QSAR Comb. Sci., 2009,28,163-174 and Russom et al., Environ. Toxicol. Chem., 1997,16,948-967	0.82	0.8495	3.8495	0.05
527	000527-60-6	Oc(c(cc(c1)C)C)c1C	2,4,6-Trimethylphenol			1.02	Yuan et al., J. Mol. Graph. Model., 2007,26,327-335 and Russom et al., Environ. Toxicol. Chem., 1997,16,948-975		1.02	4.02
528	002416-94-6	Oc(c(ccc1C)C)c1C	2,3,6-Trimethylphenol	1.21		1.22	Raevsky et al., QSAR Comb. Sci., 2009,28,163-174 and Russom et al., Environ. Toxicol. Chem., 1997,16,948-969		1.215	4.215	0.01
529	000645-56-7	Oc(ccc(c1)CCC)c1	4-Propylphenol	1.09		1.093	Russom et al., Environ. Toxicol. Chem., 1997,16,948-967		1.0915	4.0915	0
530	000088-18-6	Oc(c(ccc1)C(C)(C)C)c1	2-(1,1-Dimethylethyl)-phenol					1.60853	1.60853	4.60853
531	000098-54-4	Oc(ccc(c1)C(C)(C)C)c1	4-tert-Butylphenol	1.46		1.4625	Raevsky et al., QSAR Comb. Sci., 2009,28,163-174 and Russom et al., Environ. Toxicol. Chem., 1997,16,948-968		1.46125	4.46125	0
532	000099-71-8	Oc(ccc(c1)C(CC)C)c1	p-sec-Butylphenol					1.76175	1.76175	4.76175
533	000089-72-5	Oc(c(ccc1)C(CC)C)c1	o-sec-Butylphenol					1.39857	1.39857	4.39857
534	000089-83-8	Oc(c(ccc1C)C(C)C)c1	Thymol					1.50462	1.50462	4.50462
535	001638-22-8	Oc(ccc(c1)CCCC)c1	4-n-Butylphenol	1.47					1.47	4.47
536	014938-35-3	Oc(ccc(c1)CCCCC)c1	4-n-Pentylphenol	2.12				2.07	2.095	5.095	0.05
537	002409-55-4	Oc(c(cc(c1)C)C(C)(C)C)c1	2-tert-Butyl-4-methylphenol	1.9				1.94	1.92	4.92	0.04
538	000080-46-6	Oc(ccc(c1)C(CC)(C)C)c1	4-t-Pentylphenol	1.81		1.801	Raevsky et al., QSAR Comb. Sci., 2009,28,163-174 and Russom et al., Environ. Toxicol. Chem., 1997,16,948-973		1.8055	4.8055	0.01
539	000088-60-8	Oc(c(ccc1C)C(C)(C)C)c1	6-tert-Butyl-m-cresol					1.78412	1.78412	4.78412
540	002219-82-1	Oc(c(ccc1)C(C)(C)C)c1C	6-tert-Butyl-o-cresol					1.58202	1.58202	4.58202
541	001879-09-0	Oc(c(cc(c1)C)C(C)(C)C)c1C	2-(1,1-Dimethylethyl)-4,6-dimethylphenol					1.85314	1.85314	4.85314
542	001806-26-4	Oc(ccc(c1)CCCCCCCC)c1	p-Octylphenol					3.37006	3.37006	6.37006
543	000140-66-9	Oc(ccc(c1)C(CC(C)(C)C)(C)C)c1	4-t-Octylphenol					2.75825	2.75825	5.75825
544	000096-76-4	Oc(c(cc(c1)C(C)(C)C)C(C)(C)C)c1	2,4-Di-tert-butylphenol					2.48204	2.48204	5.48204
545	005510-99-6	CCC(C)c1cccc(C(C)CC)c1O	2,6-Di-sec-butylphenol					3.13847	3.13847	6.13847
546	000104-40-5	Oc(ccc(c1)CCCCCCCCC)c1	4-Nonylphenol	3.2		3.197	Russom et al., Environ. Toxicol. Chem., 1997,16,948-967		3.1985	6.1985	0
547	000128-37-0	Oc(c(cc(c1)C)C(C)(C)C)c1C(C)(C)C	2,6-Di-tert-butyl-4-methylphenol			2.7815	Yuan et al., JMGM, 2007,26,327-335 and Russom et al., Environ. Toxicol. Chem., 1997,16,948-967	2.3	2.54075	5.54075	0.4815
548	025154-52-3	Oc1ccc(cc1)CCCCCCCCC	Nonylphenol					2.9629	2.9629	5.9629
549	000120-95-6	Oc(c(cc(c1)C(CC)(C)C)C(CC)(C)C)c1	2,4-Di-tert-pentylphenol					2.90752	2.90752	5.90752
550	004130-42-1	Oc(c(cc(c1)CC)C(C)(C)C)c1C(C)(C)C	2,6-Di-tert-Butyl-4-ethylphenol					2.59906	2.59906	5.59906
551	000732-26-3	Oc(c(cc(c1)C(C)(C)C)C(C)(C)C)c1C(C)(C)C	2,4,6-Tri-tert-Butylphenol			3.634	Russom et al., Environ. Toxicol. Chem., 1997,16,948-967		3.634	6.634
552	061788-44-1	Oc1c(cccc1)C=C	Phenol, styrenated					1.33154	1.33154	4.33154
553	001745-81-9	Oc(c(ccc1)CC=C)c1	2-Allylphenol	0.96		0.981	Raevsky et al., QSAR Comb. Sci., 2009,28,163-174 and Russom et al., Environ. Toxicol. Chem., 1997,16,948-967		0.9705	3.9705	0.021
554	004286-23-1	Oc(ccc(C(=C)C)c1)c1	4-Isopropenylphenol					1.16388	1.16388	4.16388
555	000106-48-9	Oc(ccc(c1)Cl)c1	4-Chlorophenol	1.18	1.83	1.3215	Raevsky et al., QSAR Comb. Sci., 2009,28,163-174 and Russom et al., Environ. Toxicol. Chem., 1997,16,948-970	1.16	1.37288	4.37287	0.67
556	000108-43-0	Oc(cccc1Cl)c1	3-Chlorophenol	1.3					1.3	4.3
557	000095-57-8	Oc(c(ccc1)Cl)c1	2-Chlorophenol	1.06		1.0095	Raevsky et al., QSAR Comb. Sci., 2009,28,163-174 and Russom et al., Environ. Toxicol. Chem., 1997,16,948-967		1.03475	4.03475	0.0505
558	000059-50-7	Oc(ccc(c1C)Cl)c1	4-Chloro-3-methylphenol	1.33		1.353	Raevsky et al., QSAR Comb. Sci., 2009,28,163-174 and Russom et al., Environ. Toxicol. Chem., 1997,16,948-967		1.3415	4.3415	0.023
559	006640-27-3	Oc(c(cc(c1)C)Cl)c1	2-Chloro-4-methylphenol	0.6					0.6	3.6
560	000088-04-0	Oc(cc(c(c1C)Cl)C)c1	4-Chloro-3,5-dimethylphenol	1.66	2.31				1.985	4.985	0.65
561	000583-78-8	Oc(c(ccc1Cl)Cl)c1	2,5-Dichlorophenol	1.58					1.58	4.58
562	000087-65-0	Oc(c(ccc1)Cl)c1Cl	2,6-Dichlorophenol	1.32					1.32	4.32
563	000120-83-2	Oc(c(cc(c1)Cl)Cl)c1	2,4-Dichlorophenol	1.59	1.8	1.30667	Raevsky et al., QSAR Comb. Sci., 2009,28,163-174 and Russom et al., Environ. Toxicol. Chem., 1997,16,948-967 and Eroglu et al., Int. J. Mol. Sci., 2007,8,1265-1283	1.68	1.59417	4.59417	0.493333
564	000591-35-5	Oc1cc(Cl)cc(Cl)c1	3,5-Dichlorophenol	1.78					1.78	4.78
565	000095-95-4	Oc(c(cc(c1Cl)Cl)Cl)c1	2,4,5-Trichlorophenol	2.2	2.63	2.25	Raevsky et al., QSAR Comb. Sci., 2009,28,163-174	2.12	2.3	5.3	0.51
566	000609-19-8	Oc1cc(Cl)c(Cl)c(Cl)c1	3,4,5-Trichlorophenol	2.08					2.08	5.08
567	000933-78-8	Oc1cc(Cl)cc(Cl)c1Cl	2,3,5-Trichlorophenol	1.92					1.92	4.92
568	000933-75-5	Oc(c(ccc1Cl)Cl)c1Cl	2,3,6-Trichlorophenol	1.56					1.56	4.56
569	000088-06-2	Oc(c(cc(c1)Cl)Cl)c1Cl	2,4,6-Trichlorophenol	1.94	2.54	1.332	Raevsky et al., QSAR Comb. Sci., 2009,28,163-174 and Russom et al., Environ. Toxicol. Chem., 1997,16,948-971		1.93733	4.93733	1.208
570	004901-51-3	Oc1cc(Cl)c(Cl)c(Cl)c1Cl	2,3,4,5-Tetrachlorophenol	2.52		2.751	Raevsky et al., QSAR Comb. Sci., 2009,28,163-174 and Russom et al., Environ. Toxicol. Chem., 1997,16,948-967		2.6355	5.6355	0.231
571	000935-95-5	Oc1c(Cl)c(Cl)cc(Cl)c1Cl	2,3,5,6-Tetrachlorophenol	2.26					2.26	5.26
572	000058-90-2	Oc(c(cc(c1Cl)Cl)Cl)c1Cl	2,3,4,6-Tetrachlorophenol			2.351	Yuan et al., J. Mol. Graph. Model., 2007,26,327-335 and Russom et al., Environ. Toxicol. Chem., 1997,16,948-984	2.62	2.4855	5.4855	0.269
573	000087-86-5	Oc(c(c(c(c1Cl)Cl)Cl)Cl)c1Cl	Pentachlorophenol			3.079	Russom et al., Environ. Toxicol. Chem., 1997,16,948-967	3.15	3.1145	6.11	0.071
574	000106-41-2	Oc(ccc(c1)Br)c1	4-Bromophenol					1.29854	1.29854	4.29854
575	000615-58-7	Oc(c(cc(c1)Br)Br)c1	2,4-Dibromophenol					1.84493	1.84493	4.84493
576	000118-79-6	Oc(c(cc(c1)Br)Br)c1Br	2,4,6-Tribromophenol	1.7		1.702	Russom et al., Environ. Toxicol. Chem., 1997,16,948-971	2.34	1.914	4.914	0.638
577	000608-71-9	Oc(c(c(c(c1Br)Br)Br)Br)c1Br	Pentabromophenol			3.72	Russom et al., Environ. Toxicol. Chem., 1997,16,948-967		3.72	6.72
578	000609-23-4	Oc(c(cc(c1)I)I)c1I	2,4,6-Triiodophenol			2.59	Yuan et al., J. Mol. Graph. Model., 2007,26,327-335 and Russom et al., Environ. Toxicol. Chem., 1997,16,948-984		2.59	5.59
579	000150-76-5	O(c(ccc(O)c1)c1)C	4-Methoxyphenol	0.05	0.64	0.0515	Raevsky et al., QSAR Comb. Sci., 2009,28,163-174 and Russom et al., Environ. Toxicol. Chem., 1997,16,948-967		0.247167	3.24717	0.5885
580	000150-19-6	O(c(cccc1O)c1)C	3-Methoxyphenol	0.22		0.2225	Raevsky et al., QSAR Comb. Sci., 2009,28,163-174 and Russom et al., Environ. Toxicol. Chem., 1997,16,948-967		0.22125	3.22125	0
581	025013-16-5	COc1ccc(O)c(c1)C(C)(C)C	Butylated hydroxyanisole					1.49243	1.49243	4.49243
582	002460-49-3	COc1cc(Cl)c(Cl)cc1O	4,5-Dichloro-2-methoxy-phenol			1.6375	Yuan et al., J. Mol. Graph. Model., 2007,26,327-335 and Russom et al., Environ. Toxicol. Chem., 1997,16,948-980		1.6375	4.6375
583	000552-41-0	COc1ccc(C(C)=O)c(O)c1	2-Hydroxy-4-methoxyacetophenone	0.48		0.481	Russom et al., Environ. Toxicol. Chem., 1997,16,948-967		0.4805	3.4805	0
584	000099-76-3	O=C(OC)c(ccc(O)c1)c1	Methyl p-hydroxybenzoate					0.404112	0.404112	3.40411
585	000118-61-6	O=C(OCC)c(c(O)ccc1)c1	Ethyl salicylate			0.927	Russom et al., Environ. Toxicol. Chem., 1997,16,948-968 and Papa et al., Chemosphere, 2005,58,559-570		0.927	3.927
586	000100-02-7	[O-][N+](=O)c(ccc(O)c1)c1	4-Nitrophenol	0.99	1.25	0.4325	Raevsky et al., QSAR Comb. Sci., 2009,28,163-174 and Russom et al., Environ. Toxicol. Chem., 1997,16,948-967		0.890833	3.89083	0.8175
587	000554-84-7	[O-][N+](=O)c(cccc1O)c1	3-Nitrophenol	1.07					1.07	4.07
588	000088-75-6	[O-][N+](=O)c(c(O)ccc1)c1	o-Nitrophenol			-0.061	Russom et al., Environ. Toxicol. Chem., 1997,16,948-967	0.34	0.1395	3.1395	0.401
589	000089-64-5	[O-][N+](=O)c(c(O)ccc1Cl)c1	4-Chloro-2-nitrophenol					1.19804	1.19804	4.19804
590	000088-30-2	Oc(ccc1N(=O)=O)cc1C(F)(F)F	3-Trifluoromethyl-4-nitrophenol			1.3575	Raevsky et al., QSAR Comb. Sci., 2009,28,163-174 and Russom et al., Environ. Toxicol. Chem., 1997,16,948-967		1.3575	4.3575
591	001891-95-8	Clc(cc(c1)C#N)c(O)c1Cl	Chloroxynll			0.8895	Yuan et al., J. Mol. Graph. Model., 2007,26,327-335 and Russom et al., Environ. Toxicol. Chem., 1997,16,948-975		0.8895	3.8895
592	001689-84-5	Oc1c(Br)cc(C#N)cc1Br	3,5-Dibromo-4-hydroxybenzonitrile #1			1.382	Russom et al., Environ. Toxicol. Chem., 1997,16,948-967		1.382	4.382
593	001689-83-4	Oc1c(I)cc(C#N)cc1I	3,5-Iodine-4-hydroxy propionitrile			1.7385	Yuan et al., J. Mol. Graph. Model., 2007,26,327-335 and Russom et al., Environ. Toxicol. Chem., 1997,16,948-980		1.7385	4.7385
594	000108-46-3	Oc(cccc1O)c1	1,3-Dihydroxybenzene	0.04	0.04	0.34	Raevsky et al., QSAR Comb. Sci., 2009,28,163-174		0.14	3.14	0.3
595	000120-80-9	Oc(c(O)ccc1)c1	Catechol		1.09	1.0785	Raevsky et al., QSAR Comb. Sci., 2009,28,163-174 and Russom et al., Environ. Toxicol. Chem., 1997,16,948-967		1.08425	4.08425	0.0115
596	002138-22-9	Oc1ccc(Cl)cc1O	4-Chlorocatechol			1.96	Yuan et al., J. Mol. Graph. Model., 2007,26,327-335 and Russom et al., Environ. Toxicol. Chem., 1997,16,948-983		1.96	4.96
597	003428-24-8	Oc1cc(Cl)c(Cl)cc1O	4,5-Dichlorocatechol			2.3015	Yuan et al., J. Mol. Graph. Model., 2007,26,327-335 and Russom et al., Environ. Toxicol. Chem., 1997,16,948-984		2.3015	5.3015
598	001198-55-6	Oc(c(c(c(c1Cl)Cl)Cl)Cl)c1O	Tetrachlorocatechol			2.29	Russom et al., Environ. Toxicol. Chem., 1997,16,948-967		2.29	5.29
599	000095-01-2	O=Cc(c(O)cc(O)c1)c1	2,4-Dihydroxybenzaldehyde			1.0215	Yuan et al., J. Mol. Graph. Model., 2007,26,327-335 and Russom et al., Environ. Toxicol. Chem., 1997,16,948-975		1.0215	4.0215
600	002150-47-2	O=C(OC)c(c(O)cc(O)c1)c1	Methyl 2,4-dihydroxybenzoate			0.6025	Russom et al., Environ. Toxicol. Chem., 1997,16,948-968 and Papa et al., Chemosphere, 2005,58,559-570		0.6025	3.6025
601	000062-53-3	Nc(cccc1)c1	Aniline	-0.09		-0.104	Raevsky et al., QSAR Comb. Sci., 2009,28,163-174 and Russom et al., Environ. Toxicol. Chem., 1997,16,948-967	0.54	0.115333	3.11533	0.644
602	000095-53-4	Nc(c(ccc1)C)c1	2-Methylaniline	0.12				-0.15	-0.015	2.985	0.27
603	000106-49-0	Nc(ccc(c1)C)c1	4-Methylaniline	0.72		-0.155	Raevsky et al., QSAR Comb. Sci., 2009,28,163-174 and Russom et al., Environ. Toxicol. Chem., 1997,16,948-967	-0.05	0.171667	3.17167	0.875
604	000108-44-1	Nc(cccc1C)c1	3-Methylaniline	0.47					0.47	3.47
605	000578-54-1	Nc(c(ccc1)CC)c1	2-Ethylaniline	0.21					0.21	3.21
606	000587-02-0	CCc1cccc(N)c1	3-Ethylaniline	0.65					0.65	3.65
607	000589-16-2	Nc(ccc(c1)CC)c1	4-Ethylaniline	0.52		0.22	Raevsky et al., QSAR Comb. Sci., 2009,28,163-174 and Russom et al., Environ. Toxicol. Chem., 1997,16,948-967		0.37	3.37	0.3
608	000108-69-0	Nc(cc(cc1C)C)c1	3,5-Dimethylaniline					0.551949	0.551949	3.55195
609	000099-88-7	CC(C)c1ccc(N)cc1	4-Isopropylaniline					0.468237	0.468237	3.46824
610	000088-05-1	Nc(c(cc(c1)C)C)c1C	2,4,6-Trimethylaniline					0.390632	0.390632	3.39063
611	000104-13-2	Nc(ccc(c1)CCCC)c1	4-Butylaniline	1.16		1.1675	Raevsky et al., QSAR Comb. Sci., 2009,28,163-174 and Russom et al., Environ. Toxicol. Chem., 1997,16,948-968		1.16375	4.16375	0.0075
612	024544-04-5	Nc(c(ccc1)C(C)C)c1C(C)C	2,6-Diisopropylaniline			1.08	Raevsky et al., QSAR Comb. Sci., 2008, 27,1274-1281 and Russom et al., Environ. Toxicol. Chem., 1997,16,948-967		1.08	4.08
613	016245-79-7	Nc1ccc(CCCCCCCC)cc1	4-Octylaniline	3.23		3.2315	Russom et al., Environ. Toxicol. Chem., 1997,16,948-967		3.23075	6.23075	0
614	037529-30-9	CCCCCCCCCCc1ccc(N)cc1	4-Decylaniline	3.58		3.578	Raevsky et al., QSAR Comb. Sci., 2009,28,163-174 and Russom et al., Environ. Toxicol. Chem., 1997,16,948-967		3.579	6.579	0
615	000371-40-4	Fc(ccc(N)c1)c1	4-Fluoroaniline			0.819	Yuan et al., J. Mol. Graph. Model., 2007,26,327-335 and Russom et al., Environ. Toxicol. Chem., 1997,16,948-975		0.819	3.819
616		Fc1c(C)c(F)c(F)c(F)c1N	a,a,a,4-Tetrafluoro-3-methylaniline	0.77					0.77	3.77
617		Cc1c(F)c(F)c(F)c(F)c1N	a,a,a,4-Tetrafluoro-2-methylaniline	0.78					0.78	3.78
618	000771-60-8	Fc(c(N)c(F)c(F)c1F)c1F	Pentafluoroaniline	0.69		0.6915	Russom et al., Environ. Toxicol. Chem., 1997,16,948-967		0.69075	3.69075	0
619	000106-47-8	Nc(ccc(c1)Cl)c1	4-Chloroaniline	0.67	1.06	0.615	Raevsky et al., QSAR Comb. Sci., 2009,28,163-174 and Russom et al., Environ. Toxicol. Chem., 1997,16,948-967	1.34	0.92125	3.92125	0.725
620	000095-51-2	Nc(c(ccc1)Cl)c1	2-Chloroaniline	1.31		1.3505	Raevsky et al., QSAR Comb. Sci., 2009,28,163-174 and Russom et al., Environ. Toxicol. Chem., 1997,16,948-967	1.24	1.30017	4.30017	0.1105
621	000108-42-9	Nc(cccc1Cl)c1	3-Chloroaniline	0.98				1.16	1.07	4.07	0.18
622	000615-65-6	Nc(c(cc(c1)C)Cl)c1	2-Chloro-4-methylaniline			0.598	Raevsky et al., QSAR Comb. Sci., 2009,28,163-174 and Russom et al., Environ. Toxicol. Chem., 1997,16,948-967		0.598	3.598
623	000095-81-8	Cc1ccc(Cl)c(N)c1	2-Chloro-5-methylaniline					1.10966	1.10966	4.10966
624	000095-82-9	Nc(c(ccc1Cl)Cl)c1	2,5-Dichloroaniline	1.99				1.87	1.93	4.93	0.12
625	000626-43-7	Nc(cc(cc1Cl)Cl)c1	3,5-Dichloroaniline	1.62					1.62	4.62
626	000095-76-1	Nc(ccc(c1Cl)Cl)c1	3,4-Dichloroaniline	1.39	1.92	1.345	Raevsky et al., QSAR Comb. Sci., 2009,28,163-174 and Russom et al., Environ. Toxicol. Chem., 1997,16,948-967	1.17	1.45625	4.45625	0.75
627	000554-00-7	Nc(c(cc(c1)Cl)Cl)c1	2,4-Dichloroaniline	1.41				1.3	1.355	4.355	0.11
628	000634-93-5	Nc(c(cc(c1)Cl)Cl)c1Cl	2,4,6-Trichloroaniline	1.73				1.57	1.65	4.65	0.16
629	000636-30-6	Nc(c(cc(c1Cl)Cl)Cl)c1	2,4,5-Trichloroaniline	1.92					1.92	4.92
[truncated: 320 more rows]

## Sheet: Table C-Two species
No.	CAS	SMILES	Name	MW	Classes	Group	logKow-EPI Suite	log1/IBC50 (mol/l)-VF	log1/IBC50-predicted from baseline model	logTR-VF	log1/IBC50-predicted less inert model	Residual from less inert model	MOA-predicted to VF	log1/LC50 (mol/l)-Fish	log1/LC50 predicted from baseline model	logTR-Fish	log1/LC50 predicted less inert model	Residual from less inert model	MOA predicted to Fish	log1/LC50-log1/IBC50	No.
[truncated: 2,043 more rows]
